# Supplementary material for: Fixation duration on natural scenes is explained by memory encoding not processing demand
Source: Nat Neurosci. 2026 May 25;29(6):1488–97. doi: 10.1038/s41593-026-02285-1 (PMC13246442; doi:10.1038/s41593-026-02285-1)
Supplement: Supplementary file 3 — Source data for supplementary figures. [file 41593_2026_2285_MOESM3_ESM.zip]

Archive with 14 entries (9 files):
- supplement_source_data/
- supplement_source_data/network_comparison/
- supplement_source_data/semantic_groups/
- supplement_source_data/pac/
- supplement_source_data/viewing_time/
- supplement_source_data/network_comparison/sourcedata_network_comparison_quartiles_stats.txt
- supplement_source_data/network_comparison/sourcedata_network_comparison_quartiles.csv
- supplement_source_data/semantic_groups/sourcedata_memorability_by_animacy_quartiles.csv
- supplement_source_data/semantic_groups/sourcedata_memorability_by_animacy_quartiles_stats.txt
- supplement_source_data/pac/sourcedata_fig4c_pac_per_roi_stats.txt
- supplement_source_data/pac/sourcedata_fig4c_pac_per_roi.csv
- supplement_source_data/viewing_time/sourcedata_duration_by_viewing_time_stats.txt
- supplement_source_data/viewing_time/sourcedata_duration_by_viewing_time.csv
- supplement_source_data/Supplementary figure source data - table of contents.docx
