# Supplementary material for: Fixation duration on natural scenes is explained by memory encoding not processing demand
Source: Nat Neurosci. 2026 May 25;29(6):1488–97. doi: 10.1038/s41593-026-02285-1 (PMC13246442; doi:10.1038/s41593-026-02285-1)
Supplement: Supplementary file 3 — Source data for supplementary figures. [file 41593_2026_2285_MOESM3_ESM.zip › supplement_source_data/network_comparison/sourcedata_network_comparison_quartiles_stats.txt]

Figure: Network comparison quartile plots
Estimator: mean (np.nanmean)
Error bars: bootstrapped 95% CI (seaborn default, n_boot=1000)
N subjects: 5
N networks: 5
N observations (total fixations): 1515835
N quartile bins: 6
Grouping: network × ease_type × quartile, averaged per subject
