# Supplementary material for: Fixation duration on natural scenes is explained by memory encoding not processing demand
Source: Nat Neurosci. 2026 May 25;29(6):1488–97. doi: 10.1038/s41593-026-02285-1 (PMC13246442; doi:10.1038/s41593-026-02285-1)
Supplement: Supplementary file 3 — Source data for supplementary figures. [file 41593_2026_2285_MOESM3_ESM.zip › supplement_source_data/network_comparison/sourcedata_network_comparison_quartiles.csv]

subject	network	ease_type	quartile	duration
1	VGG16	Absolute	0	317.1955676516044
1	VGG16	Absolute	1	311.07639968896257
1	VGG16	Absolute	2	308.3466174183308
1	VGG16	Absolute	3	306.07387247276154
1	VGG16	Absolute	4	302.764191290845
1	VGG16	Absolute	5	297.06940124417014
1	VGG16	Relative	0	315.49425511196273
1	VGG16	Relative	1	313.3041869522429
1	VGG16	Relative	2	307.84910436137875
1	VGG16	Relative	3	302.6438169425189
1	VGG16	Relative	4	302.60272638754697
1	VGG16	Relative	5	299.81947419672065
1	alexnet	Absolute	0	314.645800933115
1	alexnet	Absolute	1	312.583203732497
1	alexnet	Absolute	2	310.18059875579127
1	alexnet	Absolute	3	305.63297045098625
1	alexnet	Absolute	4	301.08378693623615
1	alexnet	Absolute	5	298.1148911353352
1	alexnet	Relative	0	317.0765186915762
1	alexnet	Relative	1	311.30977414327197
1	alexnet	Relative	2	308.3701323987297
1	alexnet	Relative	3	302.5347614410983
1	alexnet	Relative	4	302.49922118377816
1	alexnet	Relative	5	299.5440031152969
1	alexnet_crop	Absolute	0	308.499569583906
1	alexnet_crop	Absolute	1	309.25164992823795
1	alexnet_crop	Absolute	2	307.2619047618783
1	alexnet_crop	Absolute	3	309.196613088391
1	alexnet_crop	Absolute	4	302.5060240963187
1	alexnet_crop	Absolute	5	301.3770444762983
1	alexnet_crop	Relative	0	307.9924877202467
1	alexnet_crop	Relative	1	310.48858711356434
1	alexnet_crop	Relative	2	309.0161802946898
1	alexnet_crop	Relative	3	300.9046242773882
1	alexnet_crop	Relative	4	304.3623230279617
1	alexnet_crop	Relative	5	303.4388904940976
1	inception_v3	Absolute	0	322.435653188146
1	inception_v3	Absolute	1	313.37655520992536
1	inception_v3	Absolute	2	306.5857309487067
1	inception_v3	Absolute	3	307.20859253499896
1	inception_v3	Absolute	4	302.6638802488361
1	inception_v3	Absolute	5	291.1353032659122
1	inception_v3	Relative	0	318.3687694703353
1	inception_v3	Relative	1	316.0050632911478
1	inception_v3	Relative	2	307.44868549174583
1	inception_v3	Relative	3	304.42784810129
1	inception_v3	Relative	4	297.44362220055655
1	inception_v3	Relative	5	298.60747663550524
1	resnet50_crop	Absolute	0	307.1265552099603
1	resnet50_crop	Absolute	1	309.7249222394866
1	resnet50_crop	Absolute	2	305.932931570743
1	resnet50_crop	Absolute	3	306.9935847589229
1	resnet50_crop	Absolute	4	308.6580482115424
1	resnet50_crop	Absolute	5	304.7231726282659
1	resnet50_crop	Relative	0	306.7350593731882
1	resnet50_crop	Relative	1	312.25097352025847
1	resnet50_crop	Relative	2	306.6256569982191
1	resnet50_crop	Relative	3	302.5994937694824
1	resnet50_crop	Relative	4	307.1241970021336
1	resnet50_crop	Relative	5	307.10395172274707
2	VGG16	Absolute	0	315.5224448897778
2	VGG16	Absolute	1	313.90240480961774
2	VGG16	Absolute	2	311.7040080160301
2	VGG16	Absolute	3	309.7177791140444
2	VGG16	Absolute	4	302.0240480961852
2	VGG16	Absolute	5	296.34589178355907
2	VGG16	Relative	0	313.63957455348384
2	VGG16	Relative	1	313.82272636016216
2	VGG16	Relative	2	311.4553481838158
2	VGG16	Relative	3	304.5987555198706
2	VGG16	Relative	4	304.4828347721278
2	VGG16	Relative	5	300.7158338350333
2	alexnet	Absolute	0	317.2861723446839
2	alexnet	Absolute	1	312.0112224448855
2	alexnet	Absolute	2	311.6815631262483
2	alexnet	Absolute	3	302.3277209861639
2	alexnet	Absolute	4	307.12484969940436
2	alexnet	Absolute	5	299.1783567134137
2	alexnet	Relative	0	316.7687675632239
2	alexnet	Relative	1	312.6607788036808
2	alexnet	Relative	2	310.03251706142464
2	alexnet	Relative	3	306.84684865515874
2	alexnet	Relative	4	303.2902448815629
2	alexnet	Relative	5	299.3879967884347
2	alexnet_crop	Absolute	0	308.5167064439077
2	alexnet_crop	Absolute	1	310.84278042958863
2	alexnet_crop	Absolute	2	307.4233293555924
2	alexnet_crop	Absolute	3	307.0596836765123
2	alexnet_crop	Absolute	4	304.41855608592493
2	alexnet_crop	Absolute	5	307.6142601431989
2	alexnet_crop	Relative	0	307.5392481203002
2	alexnet_crop	Relative	1	312.0111278195269
2	alexnet_crop	Relative	2	307.6028262176805
2	alexnet_crop	Relative	3	304.4323104693025
2	alexnet_crop	Relative	4	304.0592303066854
2	alexnet_crop	Relative	5	306.7708270676649
2	inception_v3	Absolute	0	322.46833667335756
2	inception_v3	Absolute	1	315.33166332664723
2	inception_v3	Absolute	2	309.58777555109015
2	inception_v3	Absolute	3	308.32952495489343
2	inception_v3	Absolute	4	300.7306613226413
2	inception_v3	Absolute	5	294.3505010019962
2	inception_v3	Relative	0	315.6789082881798
2	inception_v3	Relative	1	321.97009233240016
2	inception_v3	Relative	2	308.47571256522633
2	inception_v3	Relative	3	304.5477719791294
2	inception_v3	Relative	4	303.9253311922836
2	inception_v3	Relative	5	295.5873971502937
2	resnet50_crop	Absolute	0	310.2274549098144
2	resnet50_crop	Absolute	1	308.4168336673297
2	resnet50_crop	Absolute	2	310.2779559118153
2	resnet50_crop	Absolute	3	307.483864501899
2	resnet50_crop	Absolute	4	306.43547094187767
2	resnet50_crop	Absolute	5	305.27775551102394
2	resnet50_crop	Relative	0	309.84048956660627
2	resnet50_crop	Relative	1	309.6757624397984
2	resnet50_crop	Relative	2	307.03650952858106
2	resnet50_crop	Relative	3	307.9931768011224
2	resnet50_crop	Relative	4	304.7138844301825
2	resnet50_crop	Relative	5	308.0447342025955
3	VGG16	Absolute	0	288.95317131002037
3	VGG16	Absolute	1	281.0934597905728
3	VGG16	Absolute	2	280.605809128622
3	VGG16	Absolute	3	279.8420948616557
3	VGG16	Absolute	4	273.5433708753219
3	VGG16	Absolute	5	268.2436277415382
3	VGG16	Relative	0	285.9338875692777
3	VGG16	Relative	1	287.17085725600253
3	VGG16	Relative	2	280.1633339932713
3	VGG16	Relative	3	273.7509404078291
3	VGG16	Relative	4	270.4187289645706
3	VGG16	Relative	5	274.5496832937243
3	alexnet	Absolute	0	285.83382730686003
3	alexnet	Absolute	1	281.9589014028852
3	alexnet	Absolute	2	276.55305275636874
3	alexnet	Absolute	3	277.91581027667144
3	alexnet	Absolute	4	275.4119739181885
3	alexnet	Absolute	5	274.3534874530924
3	alexnet	Relative	0	285.0961995249425
3	alexnet	Relative	1	284.0900633412499
3	alexnet	Relative	2	277.9257719714978
3	alexnet	Relative	3	274.7060570071229
3	alexnet	Relative	4	277.0694774346745
3	alexnet	Relative	5	272.93626286619804
3	alexnet_crop	Absolute	0	282.5953147877002
3	alexnet_crop	Absolute	1	280.82396016402015
3	alexnet_crop	Absolute	2	278.14494875549025
3	alexnet_crop	Absolute	3	277.1159929701205
3	alexnet_crop	Absolute	4	274.58640890452585
3	alexnet_crop	Absolute	5	276.21317715960373
3	alexnet_crop	Relative	0	279.3466863033814
3	alexnet_crop	Relative	1	285.14849734826186
3	alexnet_crop	Relative	2	275.89543446243994
3	alexnet_crop	Relative	3	277.44873305833346
3	alexnet_crop	Relative	4	278.2978786093262
3	alexnet_crop	Relative	5	271.38910162004294
3	inception_v3	Absolute	0	291.0405058288919
3	inception_v3	Absolute	1	284.77415530527117
3	inception_v3	Absolute	2	279.65224263978524
3	inception_v3	Absolute	3	276.7025691699662
3	inception_v3	Absolute	4	273.9786603438038
3	inception_v3	Absolute	5	266.94131594546974
3	inception_v3	Relative	0	291.8695566112434
3	inception_v3	Relative	1	285.35253365003933
3	inception_v3	Relative	2	278.86539984164943
3	inception_v3	Relative	3	275.7063947732968
3	inception_v3	Relative	4	272.7387173396757
3	inception_v3	Relative	5	268.1623119556633
3	resnet50_crop	Absolute	0	282.17802805769
3	resnet50_crop	Absolute	1	281.5081999604794
3	resnet50_crop	Absolute	2	278.7911479944784
3	resnet50_crop	Absolute	3	282.42252964427934
3	resnet50_crop	Absolute	4	275.2096423631709
3	resnet50_crop	Absolute	5	273.5872357241643
3	resnet50_crop	Relative	0	282.9265782703438
3	resnet50_crop	Relative	1	282.18147635067595
3	resnet50_crop	Relative	2	281.04353849199714
3	resnet50_crop	Relative	3	274.3440221694337
3	resnet50_crop	Relative	4	275.9988125865825
3	resnet50_crop	Relative	5	276.6134969325167
4	VGG16	Absolute	0	326.12655324031124
4	VGG16	Absolute	1	316.1980500860229
4	VGG16	Absolute	2	310.07417319823986
4	VGG16	Absolute	3	302.0617590822144
4	VGG16	Absolute	4	299.7182183139017
4	VGG16	Absolute	5	288.1158478302565
4	VGG16	Relative	0	323.6979865771828
4	VGG16	Relative	1	319.15455417066084
4	VGG16	Relative	2	302.48715490797673
4	VGG16	Relative	3	299.8812811660883
4	VGG16	Relative	4	297.5113113497019
4	VGG16	Relative	5	296.2995206136287
4	alexnet	Absolute	0	321.98260370867683
4	alexnet	Absolute	1	312.8426687057956
4	alexnet	Absolute	2	307.7394379659621
4	alexnet	Absolute	3	303.0082217973321
4	alexnet	Absolute	4	301.03995411967514
4	alexnet	Absolute	5	296.6815140508458
4	alexnet	Relative	0	317.49338700402865
4	alexnet	Relative	1	318.6869848572031
4	alexnet	Relative	2	306.2928886333192
4	alexnet	Relative	3	301.14491086831566
4	alexnet	Relative	4	297.8134943454106
4	alexnet	Relative	5	298.7640406363836
4	alexnet_crop	Absolute	0	312.2592380406846
4	alexnet_crop	Absolute	1	305.29790890862273
4	alexnet_crop	Absolute	2	306.7957605270707
4	alexnet_crop	Absolute	3	303.5487106017328
4	alexnet_crop	Absolute	4	304.85648811229333
4	alexnet_crop	Absolute	5	298.0862217129907
4	alexnet_crop	Relative	0	310.4294797687951
4	alexnet_crop	Relative	1	310.935241399247
4	alexnet_crop	Relative	2	299.2570106967348
4	alexnet_crop	Relative	3	301.585429314855
4	alexnet_crop	Relative	4	302.043076033539
4	alexnet_crop	Relative	5	299.64161849711553
4	inception_v3	Absolute	0	332.56012234754456
4	inception_v3	Absolute	1	315.8453450583126
4	inception_v3	Absolute	2	312.1621104951256
4	inception_v3	Absolute	3	303.15602294454817
4	inception_v3	Absolute	4	295.5926209137949
4	inception_v3	Absolute	5	282.1450965398613
4	inception_v3	Relative	0	325.01207822086974
4	inception_v3	Relative	1	324.2275690184028
4	inception_v3	Relative	2	306.5078604294442
4	inception_v3	Relative	3	297.73748801534055
4	inception_v3	Relative	4	294.50440950920944
4	inception_v3	Relative	5	290.505368098167
4	resnet50_crop	Absolute	0	313.5494169374831
4	resnet50_crop	Absolute	1	311.0978780348017
4	resnet50_crop	Absolute	2	307.49359587076754
4	resnet50_crop	Absolute	3	306.69617590823117
4	resnet50_crop	Absolute	4	304.2473714395054
4	resnet50_crop	Absolute	5	300.4484802141074
4	resnet50_crop	Relative	0	315.62718037186085
4	resnet50_crop	Relative	1	313.0287521564244
4	resnet50_crop	Relative	2	301.94174013031363
4	resnet50_crop	Relative	3	302.1485812883457
4	resnet50_crop	Relative	4	302.2162162162224
4	resnet50_crop	Relative	5	305.5908394020735
5	VGG16	Absolute	0	255.70912662434884
5	VGG16	Absolute	1	251.4440918706575
5	VGG16	Absolute	2	248.09323058324628
5	VGG16	Absolute	3	249.53037171351716
5	VGG16	Absolute	4	244.111362949534
5	VGG16	Absolute	5	235.06210335449913
5	VGG16	Relative	0	254.15399727973127
5	VGG16	Relative	1	253.99758198578974
5	VGG16	Relative	2	246.8609641831619
5	VGG16	Relative	3	244.4952395345323
5	VGG16	Relative	4	243.4619918392056
5	VGG16	Relative	5	240.9557201148657
5	alexnet	Absolute	0	256.6059232396409
5	alexnet	Absolute	1	250.74811121185292
5	alexnet	Absolute	2	248.72030825022017
5	alexnet	Absolute	3	244.80915684497833
5	alexnet	Absolute	4	244.68268359020777
5	alexnet	Absolute	5	238.678452704746
5	alexnet	Relative	0	256.2665860661903
5	alexnet	Relative	1	250.6452539298691
5	alexnet	Relative	2	246.7760314341818
5	alexnet	Relative	3	245.70798065296052
5	alexnet	Relative	4	241.19649334946058
5	alexnet	Relative	5	243.64258727520337
5	alexnet_crop	Absolute	0	250.19131584747456
5	alexnet_crop	Absolute	1	249.80471677319585
5	alexnet_crop	Absolute	2	247.00000000000446
5	alexnet_crop	Absolute	3	244.87524796120405
5	alexnet_crop	Absolute	4	243.77914921754464
5	alexnet_crop	Absolute	5	236.77099404893988
5	alexnet_crop	Relative	0	249.43380406001353
5	alexnet_crop	Relative	1	247.7406753476129
5	alexnet_crop	Relative	2	248.73228867800003
5	alexnet_crop	Relative	3	245.23222958056064
5	alexnet_crop	Relative	4	238.67849272807985
5	alexnet_crop	Relative	5	242.19337016575167
5	inception_v3	Absolute	0	259.6926563916571
5	inception_v3	Absolute	1	251.8999697793942
5	inception_v3	Absolute	2	251.90676941673834
5	inception_v3	Absolute	3	246.8763977032329
5	inception_v3	Absolute	4	241.85841644001945
5	inception_v3	Absolute	5	232.59398609851849
5	inception_v3	Relative	0	258.520477557807
5	inception_v3	Relative	1	253.79159740063312
5	inception_v3	Relative	2	250.19008763976828
5	inception_v3	Relative	3	245.76632406287607
5	inception_v3	Relative	4	238.70640676942494
5	inception_v3	Relative	5	237.83376152334972
5	resnet50_crop	Absolute	0	252.52493200362898
5	resnet50_crop	Absolute	1	248.5356603203319
5	resnet50_crop	Absolute	2	246.76835902086034
5	resnet50_crop	Absolute	3	246.72589906316065
5	resnet50_crop	Absolute	4	246.86536718041918
5	resnet50_crop	Absolute	5	242.65805379268883
5	resnet50_crop	Relative	0	252.43079480205589
5	resnet50_crop	Relative	1	246.19465014356837
5	resnet50_crop	Relative	2	249.67538159286843
5	resnet50_crop	Relative	3	244.8942118785003
5	resnet50_crop	Relative	4	245.5458667069672
5	resnet50_crop	Relative	5	245.2774252039904
