# Supplementary material for: Fixation duration on natural scenes is explained by memory encoding not processing demand
Source: Nat Neurosci. 2026 May 25;29(6):1488–97. doi: 10.1038/s41593-026-02285-1 (PMC13246442; doi:10.1038/s41593-026-02285-1)
Supplement: Supplementary file 3 — Source data for supplementary figures. [file 41593_2026_2285_MOESM3_ESM.zip › supplement_source_data/semantic_groups/sourcedata_memorability_by_animacy_quartiles.csv]

subject	group	mem_quartile	duration
1	animate	0	299.3619286161564
1	animate	1	307.35810810806936
1	animate	2	329.2286416717875
1	animate	3	328.77366255142203
1	animate	4	354.3448863636837
1	animate	5	361.59072463769
1	inanimate	0	295.6392634001625
1	inanimate	1	300.92257644759144
1	inanimate	2	300.1016327890728
1	inanimate	3	303.35151933704736
1	inanimate	4	316.13576594343766
1	inanimate	5	321.3178374655371
2	animate	0	297.9409307875862
2	animate	1	309.84009546537703
2	animate	2	321.6914634146224
2	animate	3	328.24940476190216
2	animate	4	360.1825348696334
2	animate	5	384.9453357100457
2	inanimate	0	297.53631284915224
2	inanimate	1	296.1950177936013
2	inanimate	2	304.48364153626903
2	inanimate	3	303.7827622748035
2	inanimate	4	312.22670807453795
2	inanimate	5	316.33757062145895
3	animate	0	280.6382850241457
3	animate	1	288.47894103489136
3	animate	2	290.2982248520888
3	animate	3	305.51132300356204
3	animate	4	319.3535353534989
3	animate	5	336.95875672448454
3	inanimate	0	270.5818060646447
3	inanimate	1	273.34241506897195
3	inanimate	2	276.99177090191864
3	inanimate	3	284.01383732703647
3	inanimate	4	287.64060878588356
3	inanimate	5	285.83821111477346
4	animate	0	299.0896057347769
4	animate	1	309.16708542714093
4	animate	2	319.3430479660031
4	animate	3	340.2530864197694
4	animate	4	368.8333333333549
4	animate	5	379.98749218259724
4	inanimate	0	290.23889789302444
4	inanimate	1	298.41280209012143
4	inanimate	2	300.43760129659864
4	inanimate	3	307.4199687987526
4	inanimate	4	321.8129902729821
4	inanimate	5	325.6665586519903
5	animate	0	246.54767284229862
5	animate	1	247.87594151528216
5	animate	2	252.28028933092594
5	animate	3	259.702715355824
5	animate	4	276.68878048779453
5	animate	5	293.526685393241
5	inanimate	0	236.84231738035788
5	inanimate	1	248.95892105914254
5	inanimate	2	249.18981366460025
5	inanimate	3	253.60565805658223
5	inanimate	4	261.7144306365734
5	inanimate	5	265.1361639824293
