# Supplementary material for: Fixation duration on natural scenes is explained by memory encoding not processing demand
Source: Nat Neurosci. 2026 May 25;29(6):1488–97. doi: 10.1038/s41593-026-02285-1 (PMC13246442; doi:10.1038/s41593-026-02285-1)
Supplement: Supplementary file 3 — Source data for supplementary figures. [file 41593_2026_2285_MOESM3_ESM.zip › supplement_source_data/semantic_groups/sourcedata_memorability_by_animacy_quartiles_stats.txt]

Memorability-duration relationship by animacy (quartile plot)
Estimator: mean
Error bars: bootstrapped 99% CI (seaborn default, n_boot=1000)
N subjects: 5
N observations (fixations): 148658
N quartile bins: 6
Data: mean duration per subject × group (animate/inanimate) × mem_quartile
