# Supplementary material for: Fixation duration on natural scenes is explained by memory encoding not processing demand
Source: Nat Neurosci. 2026 May 25;29(6):1488–97. doi: 10.1038/s41593-026-02285-1 (PMC13246442; doi:10.1038/s41593-026-02285-1)
Supplement: Supplementary file 3 — Source data for supplementary figures. [file 41593_2026_2285_MOESM3_ESM.zip › supplement_source_data/pac/sourcedata_fig4c_pac_per_roi_stats.txt]

Figure 4C: Mean PAC z-score per ROI (longer fixations)
Estimator: mean
Error bars: bootstrapped 95% CI (seaborn default, n_boot=1000)
N subjects: 5
N ROIs: 10
N observations (source vertices): 17681
Significance threshold: z = 2.56 (p < 0.001)
Data: PAC z-scores averaged per subject × ROI
