# Supplementary material for: Fixation duration on natural scenes is explained by memory encoding not processing demand
Source: Nat Neurosci. 2026 May 25;29(6):1488–97. doi: 10.1038/s41593-026-02285-1 (PMC13246442; doi:10.1038/s41593-026-02285-1)
Supplement: Supplementary file 3 — Source data for supplementary figures. [file 41593_2026_2285_MOESM3_ESM.zip › supplement_source_data/pac/sourcedata_fig4c_pac_per_roi.csv]

subject	area	PAC
1	early	2.7235546990619484
1	lateral	3.0080724029788537
1	parietal	2.6887646851180715
1	dlPFC	1.9959827462147381
1	infFC	1.7191790265569777
1	ventral	4.21069758673381
1	OFC	2.0598913798410527
1	mPFC	2.231260910223233
1	HC	2.6249015945353777
1	FEF	3.186137308800694
2	early	4.573662626787234
2	lateral	5.262206944647268
2	parietal	6.021136445160111
2	dlPFC	5.267325870859242
2	infFC	6.49781534736534
2	ventral	5.12332537181855
2	OFC	6.085903460448498
2	mPFC	6.34823479790604
2	HC	5.593707901151478
2	FEF	7.197280650225365
3	early	3.9383542747978653
3	lateral	4.355027435693602
3	parietal	3.692687609829794
3	dlPFC	5.619360832596014
3	infFC	6.749790538161174
3	ventral	5.008003258547683
3	OFC	6.597688978605629
3	mPFC	6.633974589058548
3	HC	5.883955638406051
3	FEF	4.719628416556404
4	early	4.654011838129795
4	lateral	5.491329961714676
4	parietal	5.605606586950927
4	dlPFC	6.333633626394563
4	infFC	4.9187276602334284
4	ventral	6.20815592679075
4	OFC	6.11904611570873
4	mPFC	7.37901500900252
4	HC	8.726107733387149
4	FEF	7.906756249074944
5	early	3.049171752229241
5	lateral	2.335794803020145
5	parietal	2.682106378109684
5	dlPFC	2.803634815474921
5	infFC	3.1148598745074785
5	ventral	2.7576837022624767
5	OFC	3.757053823562018
5	mPFC	2.950319917815246
5	HC	3.1779411859992335
5	FEF	2.7689594541194826
