# Supplementary material for: Fixation duration on natural scenes is explained by memory encoding not processing demand
Source: Nat Neurosci. 2026 May 25;29(6):1488–97. doi: 10.1038/s41593-026-02285-1 (PMC13246442; doi:10.1038/s41593-026-02285-1)
Supplement: Supplementary file 3 — Source data for supplementary figures. [file 41593_2026_2285_MOESM3_ESM.zip › supplement_source_data/viewing_time/sourcedata_duration_by_viewing_time_stats.txt]

Fixation duration by viewing time on scene
Estimator: mean (np.mean)
Error bars: bootstrapped 95% CI (seaborn default, n_boot=1000)
N subjects: 5
N observations (fixations): 163896
Time bins: 400 ms bins from 0 to 4000 ms
Data: mean duration_ms per subject × time_in_trial_bin
