# Supplementary material for: Fixation duration on natural scenes is explained by memory encoding not processing demand
Source: Nat Neurosci. 2026 May 25;29(6):1488–97. doi: 10.1038/s41593-026-02285-1 (PMC13246442; doi:10.1038/s41593-026-02285-1)
Supplement: Supplementary file 3 — Source data for supplementary figures. [file 41593_2026_2285_MOESM3_ESM.zip › supplement_source_data/viewing_time/sourcedata_duration_by_viewing_time.csv]

subject	time_in_trial_bin	duration_ms
1	200	305.86975358786214
1	600	318.5677468741619
1	1000	307.3620860108463
1	1400	307.1286909448995
1	1800	312.08948271636797
1	2200	311.72736269172987
1	2600	310.98978549538367
1	3000	296.9089755788533
1	3400	250.50635386110017
2	200	307.09349355216955
2	600	302.69276457883495
2	1000	304.4765584750065
2	1400	310.92021142712787
2	1800	315.40176257127325
2	2200	316.5755618703179
2	2600	318.742326541134
2	3000	300.9150693010789
2	3400	255.39118942729704
3	200	265.62493599591244
3	600	286.59203586500007
3	1000	286.2666846798211
3	1400	288.18964121931384
3	1800	284.25119490173836
3	2200	284.985830490677
3	2600	282.684687156979
3	3000	276.38615179758744
3	3400	235.62754158963378
4	200	286.57959918936785
4	600	332.1574425069464
4	1000	327.410822749849
4	1400	320.78569570871736
4	1800	313.37493606138315
4	2200	312.98332088625267
4	2600	309.81285938316773
4	3000	282.79095509172765
4	3400	238.82999128162226
5	200	230.07966533284716
5	600	257.79876796715257
5	1000	255.1389306420339
5	1400	247.9375000000048
5	1800	251.68167797655443
5	2200	250.18319188573713
5	2600	252.4951284322531
5	3000	252.3811821471703
5	3400	217.65173674587024
