# Supplementary material for: Fixation duration on natural scenes is explained by memory encoding not processing demand
Source: Nat Neurosci. 2026 May 25;29(6):1488–97. doi: 10.1038/s41593-026-02285-1 (PMC13246442; doi:10.1038/s41593-026-02285-1)
Supplement: Supplementary file 4 — Statistical Source Data for Figs. 1–4. [file 41593_2026_2285_MOESM4_ESM.zip]

Archive with 76 entries (49 files):
- source_data/
- source_data/manuscript/
- source_data/.DS_Store
- __MACOSX/source_data/._.DS_Store
- source_data/manuscript/fig1/
- source_data/manuscript/fig2/
- source_data/manuscript/fig3/
- source_data/manuscript/fig4/
- source_data/manuscript/fig1/fig1c/
- source_data/manuscript/fig1/fig1d/
- source_data/manuscript/fig1/fig1a/
- source_data/manuscript/fig2/fig2e/
- source_data/manuscript/fig2/fig2d/
- source_data/manuscript/fig2/fig2a/
- source_data/manuscript/fig2/fig2h/
- source_data/manuscript/fig2/fig2i/
- source_data/manuscript/fig2/fig2g/
- source_data/manuscript/fig3/fig3d/
- source_data/manuscript/fig3/fig3c/
- source_data/manuscript/fig3/fig3b/
- source_data/manuscript/fig3/fig3e/
- source_data/manuscript/fig4/fig4d/
- source_data/manuscript/fig4/fig4c/
- source_data/manuscript/fig4/fig4b/
- source_data/manuscript/fig4/fig4e/
- source_data/manuscript/fig1/fig1c/sourcedata_fig1c_tsne_clusters.csv
- source_data/manuscript/fig1/fig1c/sourcedata_fig1c_tsne_clusters_stats.txt
- source_data/manuscript/fig1/fig1d/sourcedata_fig1d_cluster_share_avs_nsd.csv
- source_data/manuscript/fig1/fig1d/sourcedata_fig1d_cluster_share_avs_nsd_stats.txt
- source_data/manuscript/fig1/fig1a/sourcedata_quartile_distribution_filt50Hz_bilateral.csv
- source_data/manuscript/fig1/fig1a/sourcedata_quartile_distribution_filt50Hz_bilateral_stats.txt
- source_data/manuscript/fig2/fig2e/fig2e_right/
- source_data/manuscript/fig2/fig2e/fig2e_left/
- source_data/manuscript/fig2/fig2d/sourcedata_dynamics_(mid)ventral_filt50Hz_bilateral_stats.txt
- source_data/manuscript/fig2/fig2d/sourcedata_dynamics_(mid)ventral_filt50Hz_bilateral.csv
- source_data/manuscript/fig2/fig2h/sourcedata_entropy_timepoint_decoding_grad.csv
- source_data/manuscript/fig2/fig2h/sourcedata_entropy_timepoint_decoding_grad_stats.txt
- source_data/manuscript/fig2/fig2h/sourcedata_entropy_timepoint_decoding_baseline_grad.csv
- source_data/manuscript/fig2/fig2i/sourcedata_duration_per_predicted_entropy_quartile_entropy_relative_stats.txt
- source_data/manuscript/fig2/fig2i/sourcedata_duration_per_predicted_entropy_quartile_entropy_stats.txt
- source_data/manuscript/fig2/fig2i/sourcedata_duration_per_predicted_entropy_quartile_entropy_relative.csv
- source_data/manuscript/fig2/fig2i/sourcedata_duration_per_predicted_entropy_quartile_entropy.csv
- source_data/manuscript/fig2/fig2g/sourcedata_all_subjects_100px_crops_entropy_log_activation_quartile_plot.csv
- source_data/manuscript/fig2/fig2g/sourcedata_all_subjects_100px_crops_entropy_log_activation_quartile_plot_stats.txt
- source_data/manuscript/fig3/fig3d/sourcedata_duration_per_memorability_quartile_stats.txt
- source_data/manuscript/fig3/fig3d/sourcedata_duration_per_memorability_quartile.csv
- source_data/manuscript/fig3/fig3c/sourcedata_memorability_histogram.csv
- source_data/manuscript/fig3/fig3c/sourcedata_memorability_histogram_stats.txt
- source_data/manuscript/fig3/fig3b/sourcedata_fix2cap_duration_by_condition_all_stats.txt
- source_data/manuscript/fig3/fig3b/sourcedata_fix2cap_duration_by_condition_all.csv
- source_data/manuscript/fig3/fig3e/fig3e_left/
- source_data/manuscript/fig3/fig3e/fig3e_right/
- source_data/manuscript/fig4/fig4d/sourcedata_pac_HC_lh_long_dur_smooth_False.csv
- source_data/manuscript/fig4/fig4d/sourcedata_pac_HC_lh_long_dur_smooth_False_stats.txt
- source_data/manuscript/fig4/fig4d/sourcedata_pac_HC_lh_long_dur_smooth_True_stats.txt
- source_data/manuscript/fig4/fig4d/sourcedata_pac_HC_lh_long_dur_smooth_True.csv
- source_data/manuscript/fig4/fig4c/sourcedata_fig4c_pac_per_roi_stats.txt
- source_data/manuscript/fig4/fig4c/sourcedata_fig4c_pac_per_roi.csv
- source_data/manuscript/fig4/fig4b/pac_average_saccade_3-8_40-140_pial_lateral.png
- source_data/manuscript/fig4/fig4b/pac_average_saccade_3-8_40-140_pial_medial.png
- source_data/manuscript/fig4/fig4e/sourcedata_fig4e_right_pac_diff_per_roi.csv
- source_data/manuscript/fig4/fig4e/sourcedata_fig4e_left_pac_dur_comparison_stats.txt
- source_data/manuscript/fig4/fig4e/sourcedata_fig4e_right_pac_diff_per_roi_stats.txt
- source_data/manuscript/fig4/fig4e/sourcedata_fig4e_left_pac_dur_comparison.csv
- source_data/manuscript/fig2/fig2e/fig2e_right/sourcedata_t_halfway_by_roi_quartile_filt50Hz_bilateral.csv
- source_data/manuscript/fig2/fig2e/fig2e_right/sourcedata_t_halfway_by_roi_quartile_filt50Hz_bilateral_stats.txt
- source_data/manuscript/fig2/fig2e/fig2e_left/sourcedata_duration_by_quartile_filt50Hz_bilateral.csv
- source_data/manuscript/fig2/fig2e/fig2e_left/sourcedata_duration_by_quartile_filt50Hz_bilateral_stats.txt
- source_data/manuscript/fig3/fig3e/fig3e_left/sourcedata_memorability_timepoint_decoding_baseline_mag.csv
- source_data/manuscript/fig3/fig3e/fig3e_left/sourcedata_memorability_timepoint_decoding_mag_stats.txt
- source_data/manuscript/fig3/fig3e/fig3e_left/sourcedata_memorability_timepoint_decoding_mag.csv
- source_data/manuscript/fig3/fig3e/fig3e_right/sourcedata_duration_per_predicted_mem_quartile_memorability.csv
- source_data/manuscript/fig3/fig3e/fig3e_right/sourcedata_duration_per_predicted_mem_quartile_memorability_stats.txt
- source_data/manuscript/fig3/fig3e/fig3e_right/sourcedata_duration_per_predicted_mem_quartile_mem_relative_stats.txt
- source_data/manuscript/fig3/fig3e/fig3e_right/sourcedata_duration_per_predicted_mem_quartile_mem_relative.csv
- source_data/manuscript/Source data table of contents.docx
