# Supplementary material for: Fixation duration on natural scenes is explained by memory encoding not processing demand
Source: Nat Neurosci. 2026 May 25;29(6):1488–97. doi: 10.1038/s41593-026-02285-1 (PMC13246442; doi:10.1038/s41593-026-02285-1)
Supplement: Supplementary file 4 — Statistical Source Data for Figs. 1–4. [file 41593_2026_2285_MOESM4_ESM.zip › source_data/manuscript/fig1/fig1c/sourcedata_fig1c_tsne_clusters.csv]

cocoID	cluster	tsne_1	tsne_2	in_avs
100000	39	-32.591534	13.041958	True
100001	28	20.59344	-13.645379	False
100006	26	18.677961	13.874558	False
100008	39	-25.323442	14.620477	False
100010	4	38.248947	-4.286622	False
100012	20	15.686654	-25.761806	False
100014	44	-6.9380016	18.934494	False
100016	1	8.76998	19.709906	False
100020	26	19.459974	13.825004	False
100021	57	-31.395967	-21.659418	False
100022	57	-28.909937	-24.148216	False
100034	27	6.530758	-34.908936	False
100037	35	-18.15042	38.202408	False
10005	23	25.257652	-10.268227	False
100050	0	-3.2654667	-8.147896	False
100063	19	17.302006	37.283333	False
100064	44	-7.9875436	22.728426	False
100078	7	-19.123255	-17.267479	False
10008	25	-26.67505	6.2042603	False
100081	23	26.987478	-13.461394	False
100083	24	-25.282976	-41.805126	False
100084	22	-23.97958	31.54444	False
100087	1	9.007055	20.984291	False
100090	57	-37.55006	-28.537977	False
100095	59	12.044904	-29.22167	False
100098	38	9.510396	42.405735	False
100111	14	3.3398747	-17.64043	False
10012	10	22.812582	-38.21514	False
100124	12	32.39003	21.163961	False
100128	5	-4.4948783	-39.962597	False
100132	24	-24.660883	-31.358583	False
100138	16	28.515001	17.255781	False
10014	32	18.623241	25.240192	False
100140	51	6.420139	27.532454	False
100142	8	34.340626	5.3727703	False
10015	15	34.676506	-8.240447	False
100157	54	-7.422558	-25.821424	False
100159	30	-4.4128504	31.50514	False
100166	50	-0.18854247	8.072982	False
100169	8	43.225914	4.4141855	False
100177	23	22.418081	-6.358971	False
100182	6	29.769707	0.5984795	False
100187	3	-22.101202	3.5885127	False
100196	37	-22.724205	12.710445	False
100199	5	-6.3854165	-46.16887	False
100202	57	-29.736275	-32.669014	False
100203	29	1.497775	-30.280735	False
100207	50	1.2175335	7.2894683	False
100209	0	-3.710866	-31.487144	False
100215	25	-27.29221	8.015223	False
100222	10	23.187387	-39.815502	False
100223	53	-40.249126	-12.940118	False
100226	15	40.090565	-26.30842	False
10023	8	43.18746	10.276537	False
100231	46	-1.6472844	-18.49365	False
100234	6	28.23833	1.9998744	False
10024	15	36.92773	-18.682024	False
100244	26	20.912794	13.8288765	False
100245	15	37.16089	-6.1969852	False
100253	17	-5.330913	43.96901	False
100271	3	-24.838669	-0.4880332	False
100273	47	-7.846441	-21.961845	False
100277	10	17.109436	-30.037056	False
100282	24	-25.30987	-35.813786	False
100300	46	6.5018597	-2.6527743	False
100303	41	-18.491041	-4.4946156	False
100306	15	39.67886	-16.774286	False
100311	10	23.950033	-32.708374	False
100312	1	8.884484	6.136215	False
100316	31	-16.21694	-33.015617	False
100318	35	-14.932367	42.44286	False
100319	1	13.21333	13.943216	False
100322	2	-10.019445	13.41671	False
100329	43	-23.26127	23.191492	False
100331	32	24.954473	24.613752	True
100337	38	1.3469973	38.763294	False
100343	43	-19.183336	-19.000704	False
100344	27	7.0420127	-35.167885	False
100345	28	20.36973	-14.205254	False
100347	39	-30.767794	20.851732	False
100354	30	-18.465578	29.271143	False
10037	31	-21.499971	-26.824621	False
100371	30	-10.452206	34.42588	False
100378	29	-19.16623	-24.184952	False
100386	40	-6.141738	-25.713577	False
10039	2	-1.5839374	14.228887	False
100395	25	-28.422588	6.6331053	False
100396	33	1.5267161	-21.034739	True
10040	33	7.402967	-12.391349	False
100404	55	44.552628	21.080008	False
100407	43	-11.396024	5.137961	False
100409	56	8.412226	-20.468086	False
10041	15	33.719246	-6.80987	False
100413	58	6.011518	10.984004	False
100417	43	-21.403044	22.320955	False
100430	3	-23.145826	-0.56183916	False
100434	38	6.1836996	38.417942	False
100435	31	-14.649001	-31.315357	False
100438	54	-6.347055	-33.77127	False
100439	56	8.136184	-19.328295	False
100448	27	8.4716835	-38.154507	False
100449	39	-27.751814	20.82786	False
100454	10	24.198359	-35.106354	False
10046	24	-18.482779	-43.612988	True
100468	51	7.3135586	26.21869	False
100471	18	-37.48804	-3.9665992	False
100482	38	2.717815	41.18901	False
100483	19	25.562206	40.00286	False
100485	37	-19.349081	17.652718	False
100486	22	-38.35272	30.636665	False
100499	50	12.33733	-8.423349	False
100500	37	-22.903465	12.190998	False
100503	51	2.5612476	18.801727	False
100506	32	26.038822	31.29112	False
100516	27	15.864874	-39.452644	False
100517	3	-21.104391	2.305125	False
100519	27	13.495394	-39.180416	False
100523	18	-46.261097	7.4278746	False
100530	43	-13.846194	5.391024	False
100535	46	5.5616484	-3.0966535	False
100536	25	-26.284859	7.215948	False
100539	26	17.441523	13.651958	False
100542	7	-25.121471	-20.229782	False
100543	49	11.011284	-0.5289336	False
100547	24	-19.878551	-34.283997	False
100553	54	-8.84336	-28.904882	False
100558	53	-35.619526	-9.903095	False
10056	32	21.81586	23.123976	False
100560	52	28.660244	-16.115335	False
100563	12	33.668552	26.65735	False
100564	5	0.11439622	-38.95955	False
100579	42	0.15366268	-13.093325	False
10058	26	13.919538	10.617424	False
100581	28	15.407367	-11.484913	False
100583	37	-17.44101	20.853773	False
100586	41	-24.25107	-6.221272	False
100588	11	-35.13925	8.590058	False
100591	30	-9.2154875	36.36827	False
100594	1	8.936806	16.174118	False
100599	38	5.2551627	32.806274	True
1006	46	7.0242586	2.3760173	False
100603	38	6.9421043	43.13237	False
100604	43	-11.413867	3.8255208	False
100607	51	6.8796954	22.854527	False
100611	0	-0.17810044	-28.320028	False
100626	34	-30.401972	-7.242309	False
100627	5	-8.224194	-47.549767	False
100638	56	11.138626	-17.890968	False
100642	1	13.4220915	13.50995	False
100647	52	33.10277	-12.583676	False
100652	46	2.623612	-7.8432045	True
100658	44	23.72169	0.605964	False
100661	35	-17.425343	36.59483	True
100665	28	20.868103	-13.986298	False
100667	7	-18.543821	-16.259346	False
100668	7	-16.70256	-16.82977	False
100669	50	4.0463643	1.2775273	False
100678	23	25.442755	-11.05435	False
100686	15	39.434547	-19.806206	False
100687	29	7.74443	-26.684458	False
100689	17	-9.920914	44.18534	False
10069	50	1.1312032	3.1375425	False
100698	34	-22.699203	-26.73711	False
100703	34	-31.45932	-5.445456	False
100711	3	-17.850594	1.8415158	False
100717	40	-3.0600333	-4.7894955	False
100722	10	21.42508	-39.079983	False
100726	56	10.330667	-18.796011	False
10073	5	-10.200782	-41.723915	False
100744	18	-37.808975	-2.2283654	False
100746	55	31.421413	36.487743	False
100753	57	-25.598057	-28.797153	False
100757	12	34.73643	25.514359	False
10077	21	-23.92878	42.912502	False
100770	57	-31.49876	-29.509964	False
100777	33	1.8948097	-20.744772	False
100781	2	-1.7972947	12.783414	False
100798	42	-0.26517594	-14.047463	True
100801	27	11.954846	-36.302547	False
100811	44	-2.9640293	24.89871	False
100812	3	-23.924095	0.19393991	False
100817	24	-20.363747	-33.534843	False
10082	43	-8.131459	0.9286557	False
100821	8	35.547348	7.9187207	False
100827	54	5.6451387	-23.603315	True
10083	41	-17.049122	-5.3432665	False
100836	50	0.3332963	5.9257283	False
10084	19	14.375102	42.88848	False
100848	3	-21.239805	4.8444605	False
100850	57	-27.736649	-25.170654	False
100853	18	-41.717003	7.524126	False
100855	15	41.042812	-21.50409	False
100859	15	40.375782	-16.199944	False
100863	18	-37.43345	-3.5487764	True
100865	27	7.101059	-37.632736	False
100895	42	1.1572725	-13.732802	False
100896	16	32.48327	14.017651	False
100897	18	-40.67964	7.296968	False
100901	1	13.711993	16.14884	False
100902	8	43.5437	9.261774	False
100909	10	31.12419	-32.511856	False
100910	28	19.430916	-10.08114	False
100912	45	-2.1174092	4.2962623	True
100918	19	18.21117	38.793602	False
100926	56	-11.968853	-1.3834113	False
100930	8	43.571327	3.119247	False
10094	10	26.226156	-27.956522	True
100958	8	48.70757	6.926752	False
100959	5	-7.968447	-44.50824	False
100964	9	20.467075	5.1656013	False
10097	8	42.417274	9.252312	False
100972	43	-11.495107	4.2075424	False
100973	36	16.006992	33.403908	False
100974	12	35.96191	27.328074	False
100975	3	-17.892412	-0.31877086	False
100977	22	-29.582676	27.790844	False
100978	1	11.724214	7.379246	False
100985	27	13.072384	-36.44451	False
100990	33	12.000175	2.3229382	False
101011	51	4.3173914	23.178478	False
101013	26	2.9365728	30.776123	False
101014	57	-26.01079	-27.724735	False
101017	20	14.695489	-23.13679	False
101031	1	10.665601	7.5718956	False
101033	51	3.130781	23.806826	False
101038	11	-35.41428	11.799045	False
10104	16	27.466854	7.630806	False
101050	37	-21.742254	19.173992	False
101053	32	17.457993	25.61872	False
101059	34	-28.908209	-3.407496	False
101065	20	21.803576	-24.43221	False
101069	19	19.277023	39.021294	True
10107	37	-20.126965	13.511547	False
101070	8	38.915318	1.5011306	False
101073	51	2.4159715	22.362373	False
101074	18	-43.023746	-4.4960093	False
101079	56	-8.151972	-9.150637	False
10108	51	2.2027264	24.875452	False
101084	3	-20.511658	3.8620605	False
101088	12	34.674805	18.75776	False
101090	41	-19.534489	-5.0809846	False
101091	21	-23.406288	43.110573	False
101094	17	-3.193356	41.615788	False
101096	51	10.988367	27.648996	False
1011	45	-2.8314543	6.3386674	False
101100	28	20.825407	-13.974721	False
101106	18	-44.371162	-2.768118	False
101110	58	8.060288	9.587086	False
101115	28	15.078622	-13.509034	False
101127	3	-14.39164	0.34855098	False
101132	53	-38.93502	-18.511753	False
10114	53	-38.058586	-14.918979	False
101140	26	17.386055	11.570735	False
101145	36	15.465888	36.77545	False
101146	35	-19.556465	39.9447	False
10115	18	-44.91737	-0.2081292	False
101155	30	-18.69682	29.704102	False
101157	53	-38.843018	-13.202875	False
101159	32	21.246023	25.257587	False
101160	35	-15.95275	43.89971	False
101172	16	31.852741	10.516839	False
101180	1	10.661394	19.493753	False
101183	1	3.825199	17.108364	False
101189	49	12.783186	0.29565227	False
101190	41	-21.344503	-3.1331882	False
101194	47	-9.905452	-24.347776	False
101195	56	8.706314	-22.051313	False
101211	46	-1.3933059	-18.823448	False
101215	13	4.8845963	-46.56291	False
101218	27	13.838137	-35.967747	False
101223	55	39.783966	16.03348	False
10123	13	5.7175975	-47.827938	False
101234	10	28.077932	-29.357073	False
101239	45	-2.4787014	4.4540772	False
101240	30	-17.144764	30.645851	False
101241	34	-27.07508	-10.891973	False
101243	10	24.057596	-40.717194	False
101245	39	-40.22758	22.31679	False
101246	28	14.541648	-11.388727	False
101248	54	2.4112124	-24.572039	False
101249	10	33.480312	-33.691113	False
10125	2	2.6250942	18.923552	False
101252	49	16.277699	-2.351433	False
101265	43	-23.608349	27.787481	False
101270	55	31.42215	36.487682	False
101280	44	-7.902372	24.939901	False
101283	18	-44.112183	-1.7864326	False
101292	22	-37.099895	28.907093	False
10130	40	8.125647	-7.3147135	False
101304	44	-5.526638	24.159847	False
101310	12	33.517662	26.815325	False
101312	14	-9.630277	-13.875691	False
101315	29	-15.276312	-22.270046	True
101319	40	-1.008315	1.5223517	False
101328	6	27.471718	-4.8951674	False
101330	7	-20.225117	-17.105268	False
101341	22	-27.075525	31.432585	False
101348	39	-33.93999	14.540965	False
101354	8	43.339935	9.217807	False
101355	47	-12.430196	-19.087969	False
101357	25	-28.12921	8.042354	False
10136	41	-14.354737	0.3386639	False
101362	24	-25.409029	-41.623684	False
101369	33	6.7127547	-13.561197	False
10138	29	2.3438294	-32.68476	False
101390	7	-21.892366	-14.522872	False
1014	33	5.8528347	-11.531416	False
101401	42	-6.3316307	-3.5366442	False
101411	50	12.642947	-6.3341913	False
101413	7	-18.57652	-20.551558	False
101414	0	-6.3489704	-16.301609	False
101418	22	-38.90766	30.385057	False
10142	15	40.646885	-16.135777	False
101421	32	26.25019	29.950747	False
101426	5	-6.0133533	-44.400955	False
101431	55	39.985996	15.976694	False
101435	6	24.871353	-5.4380136	False
10145	3	-19.244684	2.7137494	False
101450	33	6.277753	-17.049036	False
101456	53	-32.210667	-14.794367	False
101461	37	-21.5317	16.368866	False
101467	13	5.690097	-46.120487	False
101468	7	-17.021341	-18.29186	False
101473	40	-12.228214	-5.1123238	False
101476	26	19.366348	12.678116	False
101479	41	-20.921768	-9.169625	False
101485	4	43.98833	-6.5708327	False
10149	47	-11.831732	-21.27941	False
101491	45	-2.6115098	5.067617	False
101497	37	-18.576557	14.340452	False
101503	13	10.402236	-26.27076	False
101510	54	-7.263232	-27.361532	False
101515	28	20.857113	-13.447916	True
101522	57	-34.56133	-31.534342	False
101530	56	11.224932	-20.457499	False
101531	5	-2.862228	-38.264393	False
101535	47	-13.4814625	-18.326397	False
101548	25	-32.691875	3.953079	False
101552	31	-8.91823	-29.022953	False
101559	7	-28.950863	-20.457863	False
101560	31	-10.490445	-27.245893	False
101564	33	5.280919	-19.266363	False
101567	37	-18.711378	17.58114	False
101569	10	33.132236	-32.491234	False
101571	34	-33.473873	-7.0026255	False
101572	46	3.0460467	-2.5539136	False
101573	33	10.552647	-5.5921865	False
101575	33	8.902954	-14.324426	False
101581	38	-1.8501136	38.04467	False
101586	28	23.084398	-10.916844	False
101588	2	-5.0609975	12.381105	False
101594	28	18.56388	-13.384484	False
101597	40	-11.232931	-15.755644	False
101602	19	21.8501	36.360462	False
10161	57	-30.279324	-27.114796	False
101620	51	1.4370217	20.041292	False
101622	46	7.124391	-2.8081737	False
101623	51	1.315575	23.565876	False
101626	12	34.33077	22.858438	False
101630	18	-35.958263	-2.3411355	False
101632	18	-38.99827	0.38280207	False
101636	9	20.236654	9.892516	False
101643	16	28.456345	17.282951	False
101646	10	26.483767	-37.137478	False
101647	18	-41.751587	-3.614751	False
101652	39	-25.272804	14.625777	False
101656	16	30.192904	14.000219	False
101657	21	-23.842384	43.119133	False
10166	57	-31.962378	-29.496693	False
101660	25	-32.733192	3.845121	False
101675	2	-8.428402	12.389985	False
101684	21	-23.697784	42.755974	False
101686	7	-25.026299	-19.324112	False
101687	19	22.629332	34.216682	False
101689	41	-15.00693	-5.0054464	False
101690	57	-29.660746	-20.429459	False
101692	29	-15.418542	-25.03201	False
101694	6	30.030294	0.100469984	False
101697	44	-5.6282053	21.254154	False
101702	7	-17.82448	-13.6135235	False
101703	2	1.1525836	13.503235	False
101713	6	23.863409	1.3945177	False
101715	7	-19.673887	-21.181898	False
101719	41	-19.28684	-9.252608	False
101720	39	-43.532856	14.306212	False
101736	51	5.090681	24.725151	False
101738	6	31.02274	0.80171275	True
101742	57	-29.203276	-33.595615	False
101749	16	25.404585	11.056405	False
10175	47	-12.20597	-20.914013	False
101750	1	15.973073	7.4340343	False
101752	9	20.622168	4.5302105	False
101753	51	7.95503	29.273172	False
10176	56	9.927574	-18.365034	False
101761	18	-36.086258	-2.8802028	False
101766	5	-6.18331	-38.430332	False
101772	35	-20.500608	34.507538	False
101781	53	-34.21678	-13.910559	True
101785	17	-7.9979005	48.15254	False
10179	10	23.426634	-33.698906	False
101794	38	5.1356554	36.638294	False
101806	10	27.853834	-31.344946	False
101807	22	-31.449747	32.597885	False
101814	54	-6.697837	-28.387766	False
101816	40	-2.1794426	-4.855639	False
101820	13	5.4941745	-44.5252	False
101822	52	31.244373	-10.92897	False
101826	32	23.224962	23.592178	False
101828	38	1.5531839	30.989576	False
101832	8	34.707474	5.583085	False
101837	38	-2.0947223	37.715652	False
101839	28	15.141242	-17.297647	False
101842	13	5.798044	-47.84104	False
101860	10	27.892479	-32.2534	False
101862	41	-12.344334	-1.7721356	False
101863	58	8.987218	8.818746	False
101873	3	-22.240656	2.113101	False
101874	24	-21.59088	-29.27687	False
101877	46	-9.163548	-19.341778	False
101882	16	29.948238	14.63942	False
101891	9	22.76142	9.37226	False
101892	49	20.901356	-4.78042	False
101894	3	-18.805285	-0.6723954	False
101895	25	-29.716661	7.545399	False
101904	24	-19.208218	-11.948122	False
101906	6	25.028313	-5.946033	False
101913	36	12.733374	-8.556747	False
101919	5	-2.7693417	-38.53641	False
10192	40	-6.1458254	-25.73033	False
101931	19	21.933544	37.74702	False
101933	16	30.575964	6.1296473	False
101936	41	-18.563011	-8.667707	False
101948	46	3.6581707	-10.470853	False
101951	2	-2.0098324	14.467481	False
101952	41	-20.855438	-4.9574413	True
101959	17	-10.2145	49.10644	False
10196	7	-27.124458	-18.861382	False
101960	13	5.9943433	-45.644817	False
101966	2	-2.852743	10.030269	False
101968	57	-27.779652	-31.703255	False
101969	19	15.423796	42.126644	False
101978	56	-1.3186759	-10.79072	False
101979	15	41.19092	-6.1969333	False
101985	59	11.936387	-29.18363	False
101989	29	4.628028	-32.998543	False
102004	46	0.83004415	-10.488772	False
102006	34	-30.397152	-3.0290737	False
102010	25	-31.993025	4.216364	False
102024	13	6.8181176	-40.269417	False
102029	48	-18.22733	12.407028	False
102030	30	-12.34125	25.93778	False
102037	16	26.453157	8.099974	False
10205	56	-6.78212	-8.986323	False
102056	32	16.785921	25.572535	False
102057	43	-23.628956	27.758114	False
102059	38	1.7523226	40.95947	False
102066	34	-28.86593	-7.8329496	False
102071	12	35.854683	19.11688	False
102073	12	33.77825	26.568186	False
102076	20	18.005842	-21.024231	False
102080	17	-9.800481	49.31121	False
102090	33	0.9157533	-20.619219	False
102096	9	18.213535	3.2679536	False
10211	22	-26.126144	32.071568	False
102111	30	-16.81876	25.041739	False
102116	8	45.010246	5.660674	False
102118	38	5.3877306	32.823517	False
102133	37	-21.031286	9.134667	False
102137	1	11.626809	7.3002777	False
102143	8	35.755726	1.259842	False
102144	43	-12.014665	3.25086	False
102149	5	-7.8859606	-45.7641	True
102159	30	-5.3520446	31.87678	False
10216	13	6.084617	-46.42159	False
102163	18	-38.184498	-1.9466082	False
102166	1	5.1302223	15.2033	False
102168	10	24.361076	-28.703907	False
10217	24	-22.808428	-24.947685	False
102171	41	-21.832338	-7.5176234	False
102174	41	-16.360744	-6.193122	False
102175	27	13.851015	-41.1274	False
102184	52	30.67971	-20.531183	False
10219	37	-17.951656	18.72798	False
102190	23	26.976954	-10.829252	False
102191	3	-22.71382	2.8162389	False
102200	43	-13.702021	8.310041	False
102202	19	18.876871	31.633066	False
102205	26	22.224216	16.935158	False
102208	0	0.8725464	-27.278502	False
102210	43	-13.297722	8.0302515	False
10222	1	9.030141	18.990398	False
102220	33	-0.3870158	-21.351461	False
102223	37	-22.775335	12.796439	False
102225	10	19.653063	-31.911793	False
102235	29	2.0607567	-30.682392	False
102240	26	19.572697	14.09224	False
102246	12	35.43664	24.977772	False
102252	17	-9.753409	45.659813	False
102256	20	19.291897	-24.957293	False
102275	22	-24.177238	36.31073	False
102278	14	-9.92803	-10.311187	False
102281	33	4.8110824	-10.415452	False
102288	15	42.348774	-4.502877	False
10229	26	18.93074	14.2753105	False
102290	46	40.286674	5.4113708	False
102297	43	-21.304296	14.893428	False
10230	10	23.068516	-39.47673	False
102300	59	13.259443	-31.420406	False
102306	9	21.16343	4.7490034	False
102307	26	15.728587	16.300665	False
102311	57	-28.61183	-31.100605	False
102315	53	-36.743683	-11.998683	False
102316	51	5.151675	23.926813	False
102319	39	-27.940268	13.0383	False
10232	45	-3.9892936	4.40355	False
102320	18	-44.42538	-2.0987384	False
102322	18	-48.54303	8.002433	False
102329	4	44.873928	-9.797785	False
102330	5	-4.132258	-34.610382	False
102333	21	-23.00171	45.1181	False
102345	34	-30.636204	-3.1870422	False
102348	58	10.8194895	10.503336	False
102349	38	9.778099	41.49586	False
102353	47	-4.4644814	-21.934172	False
102355	38	4.3628535	32.56445	False
102357	58	7.4236636	7.1143546	False
102367	37	-16.891626	23.751223	False
102370	3	-21.452942	1.3410114	False
102377	1	11.006249	7.4740567	False
102383	6	24.119087	-1.4884279	False
102387	51	6.054122	25.592567	False
10239	26	-4.61893	6.066902	False
102400	32	22.8076	25.508276	False
102405	49	18.989384	-0.48720783	False
10241	1	10.090878	19.33775	False
102420	8	38.38953	0.9036064	False
102421	39	-40.38598	22.184465	False
10243	31	-3.7630935	-31.655348	False
102432	20	19.972095	-20.945581	False
102437	6	28.545877	-5.305002	False
102439	56	-10.345115	-5.8691664	False
10244	49	19.24678	-0.65351474	False
102445	17	-2.066708	50.712265	False
102446	3	-22.867	1.0126559	False
102447	34	-29.290277	-5.0930576	False
10245	25	-29.083914	7.841255	False
102451	59	9.736522	-30.196272	False
102459	18	-47.761604	0.7484112	False
102460	17	-2.7175767	43.104134	False
102461	38	7.062853	38.685623	False
102466	6	25.445301	-1.246955	False
102469	24	-26.662933	-31.92678	False
102471	8	43.199154	8.061042	False
102473	10	26.816788	-33.763836	False
102478	10	26.372374	-37.218067	False
10248	37	-18.336973	16.276226	False
102488	3	-17.861483	6.1258087	False
10249	40	0.93423474	3.0993404	False
102497	16	33.238785	13.230413	False
1025	37	-15.804955	23.205725	False
102503	25	-28.597023	5.330899	True
102506	1	9.680395	19.956257	False
102517	46	4.0047603	-7.414853	False
102529	54	-6.885381	-28.418747	False
102532	10	25.647774	-33.936657	False
102540	54	2.3432326	-27.27227	False
102546	49	18.898472	-1.4201784	False
102550	54	-6.902826	-28.79111	False
102555	48	-15.831722	13.032193	False
10256	58	4.4387865	11.06294	False
102568	6	23.326603	-3.0404735	False
102576	27	13.415542	-38.161167	False
102577	52	31.390371	-10.877844	False
102588	52	32.923813	-12.5054865	False
102589	31	-14.226154	-34.986084	False
102594	43	-13.07809	8.93271	False
102598	37	-18.656096	21.845345	False
102599	8	42.607014	3.1283224	False
102604	6	23.125324	-2.79113	False
102607	0	-3.241159	-28.871883	False
102609	41	-19.103859	-4.965273	False
102610	35	-20.446129	34.844604	False
102614	30	-12.838832	29.153933	False
102620	58	8.444677	12.361765	False
102625	53	-37.197964	-12.965322	False
10263	3	-19.393358	4.4346805	False
102630	4	47.459732	-16.089294	False
102632	41	-23.84342	-6.8871393	False
102634	16	28.433348	16.158201	False
102637	55	36.817528	18.824009	False
102641	7	-24.289362	-17.636034	False
10265	27	12.335703	-42.330498	True
102654	22	-30.295443	33.51048	False
102655	10	28.184292	-33.270897	False
102662	34	-29.631966	-3.4683676	False
102663	44	-31.3573	18.852747	False
102665	22	-25.8332	31.147675	False
102667	33	4.9575634	-22.848171	False
102668	1	18.40753	21.225376	False
102669	52	28.609423	-15.979074	False
102670	39	-43.449577	14.170368	False
102671	31	-14.5037155	-31.903786	False
102672	38	4.464389	36.425724	False
102684	15	40.297287	-16.374378	False
102704	32	23.157894	21.24754	False
102706	27	14.440293	-42.341545	False
102718	18	-41.616085	-6.075199	False
102724	7	-26.364508	-20.783672	False
102729	24	-19.777897	-33.505524	False
102734	42	-9.02197	-1.0531279	False
102735	37	-13.716932	16.749218	False
102739	41	-18.078613	-1.6218625	False
102741	1	13.708663	18.003239	False
102746	33	26.684269	9.663471	False
10275	36	15.840588	27.879549	False
102754	18	-37.656456	-4.3265524	False
102755	22	-39.053024	29.88957	False
102757	33	2.3078945	-16.56929	False
10276	30	-1.1916369	35.060955	False
102763	16	31.34142	10.056735	False
102765	45	-5.554989	2.8044758	False
102766	5	-1.0860791	-34.86288	False
102771	58	7.8991785	7.3114557	False
102778	49	16.884188	-0.9828235	False
102787	15	39.76236	-16.42521	False
102793	2	-7.9595203	12.26189	False
102803	12	35.860252	24.545876	False
10281	28	19.005049	-9.528453	False
102811	7	-24.494612	-17.277515	False
102815	35	-17.04484	43.01441	False
102822	20	15.365249	-23.301382	False
102834	44	-3.1612916	20.761723	False
102835	27	15.655608	-44.503246	False
102837	15	38.650875	-21.511156	False
102841	39	-38.17125	20.281122	False
102842	17	-9.163058	45.02662	False
102843	6	22.56162	0.18329883	False
102848	8	35.70885	8.168198	False
102851	26	18.991549	16.16562	False
102858	50	0.6204377	8.342932	False
102862	56	-8.337283	-9.275602	False
102863	51	4.097586	25.374826	False
102872	29	4.3820357	-29.267838	False
102877	36	16.791744	46.654724	False
102879	22	-31.246641	36.440987	False
102885	24	-21.746761	-29.030344	True
102899	51	3.1472704	21.424738	False
1029	55	42.958523	20.625153	False
10290	18	-45.24524	-0.59291965	False
102903	4	48.80698	-7.8189344	False
102904	3	-21.723799	4.322468	False
102906	1	6.910455	16.931528	False
102908	8	43.547256	5.7064333	False
102910	8	37.08712	8.416504	False
102912	17	-7.0648365	48.406925	False
102915	38	-0.92762893	34.529377	False
102923	19	15.726743	38.74215	False
102925	38	0.28473708	38.70884	False
102928	0	-3.0585046	-8.291205	False
102929	34	-13.575035	-18.306358	False
102930	58	8.860134	8.7064	False
102935	4	47.695854	-16.416279	False
102942	45	-4.2683682	7.1456723	False
102947	3	-22.099195	1.1997652	False
102968	38	-1.9061785	36.823406	False
102974	26	18.622711	15.101991	False
102976	10	26.698502	-36.52942	False
102978	5	-8.630591	-45.426453	False
102987	39	-40.79865	22.498055	False
102989	58	6.003759	12.283061	False
102996	17	-7.43795	48.443214	False
103008	30	-15.389998	30.217684	False
103017	25	-26.748316	5.4079905	False
103018	3	-24.701002	-0.30086064	False
103027	45	-14.460627	-3.0463994	True
10303	7	-20.521196	-20.331095	False
103030	31	-14.344965	-29.571457	False
103033	5	-8.9786825	-42.363808	False
103035	16	27.922495	8.334944	False
103040	44	-11.006307	21.578377	False
103042	35	-16.73935	45.089928	False
103058	43	-12.324904	8.077851	False
103059	34	-27.492704	-3.658689	False
103083	31	-10.3397665	-30.223911	False
103086	36	14.224687	30.463703	False
103089	36	15.939225	29.41339	False
10309	10	25.087807	-41.15481	False
103095	19	18.872961	41.253082	False
103098	18	-38.794106	-4.2834244	False
103108	10	22.297361	-38.84219	False
103114	47	-4.832034	-24.270037	False
103119	53	-38.385925	-20.13629	False
103122	13	4.937265	-47.54414	False
103125	8	42.736214	4.3134365	False
103127	37	-10.243712	16.902998	False
103128	8	43.284325	7.9810486	False
10313	8	43.435448	10.222468	False
103134	18	-0.66824466	-4.962559	False
103137	10	25.285631	-41.149857	False
103151	43	-13.051473	8.642072	False
103158	58	4.9566336	11.735648	False
103161	24	-25.318733	-39.37847	False
103163	16	29.152847	9.296967	False
103166	15	39.318542	-12.06064	False
10318	32	24.10385	29.72095	False
10319	0	16.486074	-31.387838	False
10321	38	7.041057	41.34274	False
103219	37	-23.237352	12.354782	False
103223	42	1.0483716	-13.658632	False
103227	20	19.737085	-20.566206	False
103228	29	-13.482096	-26.944674	False
103230	53	-37.976753	-13.287842	False
103231	47	-7.7544303	-21.713812	False
103232	22	-39.433006	27.925692	False
103234	41	-12.732428	-4.933096	False
103236	18	-49.777763	8.515022	False
10324	53	-45.62019	-12.850037	False
103250	20	22.003778	-24.336037	False
103251	0	0.939549	-27.27411	False
103252	20	15.539227	-26.042576	False
103255	36	16.587275	36.473476	False
103257	30	-7.974101	29.267384	False
103260	52	32.147594	-22.728148	False
103261	12	33.375988	26.664688	False
103267	52	29.004042	-24.514616	False
10327	21	-24.890142	41.399345	False
103272	26	19.98089	14.96539	False
103274	39	-27.762638	20.82571	False
103276	6	30.400562	0.53714067	False
103280	57	-26.384523	-23.812996	False
103287	34	-30.550798	-6.217086	False
103295	18	-38.249805	-3.3934815	False
103296	24	-24.58549	-38.267242	False
103297	10	22.310324	-37.76051	False
103306	18	-42.304497	-3.676454	False
103307	22	-39.148037	28.242395	False
103315	8	42.944714	6.999868	False
103318	37	-9.321803	16.842253	False
103320	15	36.18971	-6.3127394	False
103331	37	-21.39117	10.121546	False
103332	34	-30.627783	-5.2702646	False
103335	15	41.04795	-19.353743	False
103338	10	29.111664	-29.648407	False
103341	51	2.3730268	24.747269	False
103348	27	14.184836	-40.797703	False
103352	18	-41.18712	0.33816493	False
103355	34	-14.5516205	-13.3704605	False
103356	32	17.24064	25.596601	False
103358	34	-31.017673	-3.694631	False
103361	32	20.717905	21.4742	False
103366	15	40.001667	-20.386782	True
10337	18	-41.12211	2.7067728	False
103375	25	-26.64161	7.0258684	False
103379	34	-14.158454	-14.365051	False
103380	7	25.974897	-4.218464	False
103383	29	2.0316017	-30.537855	False
103386	25	-32.53238	3.8237813	False
103390	51	3.9643464	23.871689	True
103393	9	20.023706	8.678224	False
103401	10	24.843622	-40.99925	False
103403	22	-39.18334	27.343016	False
103404	1	7.502414	14.905493	False
103413	8	43.14545	6.5125446	False
103414	54	-4.138951	-34.575985	False
103419	41	-23.592184	-9.372435	False
10342	12	-5.8595066	0.32263523	False
103427	14	3.4013848	-18.263315	False
103428	35	-18.726046	38.487732	False
10343	19	18.67486	40.79028	False
103430	24	-19.536509	-43.92493	False
103431	33	9.182361	-15.4927635	False
103435	57	-29.298563	-20.692928	False
103437	54	-3.6230505	-28.814257	False
103447	39	-42.099846	22.878897	False
103455	31	-10.361332	-28.376707	False
10346	3	-18.55098	2.593626	False
103460	15	41.156185	-17.934368	True
103462	40	-10.897	-15.686847	False
103465	2	-17.294743	6.553161	False
103485	59	10.452134	-29.241884	False
103486	33	7.0278397	-11.668835	False
103488	18	-40.25309	-7.448315	False
103490	7	-21.231493	-21.712069	False
103491	15	38.91049	-19.14691	False
103496	0	0.98546183	-29.11086	False
103498	1	13.560992	17.776976	False
103499	49	19.17924	-0.8297975	False
103502	52	31.394444	-10.908064	False
103504	33	5.1132526	-20.041111	False
103509	46	-6.986387	-9.753249	False
103510	57	-31.682219	-27.883238	False
103512	10	27.618578	-31.561028	False
103513	2	-2.1292992	15.782616	False
103516	19	16.309284	36.02709	False
103520	17	1.3184783	48.98556	False
103522	10	16.737307	-32.26958	False
103528	30	-1.567192	38.363026	False
103536	13	4.8204784	-46.099033	False
103538	53	-37.26339	-14.272997	False
103539	20	21.310228	-23.582394	True
103547	46	3.772674	-10.617547	False
103549	38	7.125684	41.98086	False
103554	28	18.22816	-9.094611	False
103556	13	3.6348872	-46.04977	False
103558	56	8.419083	-22.769735	False
103564	58	8.309132	11.478089	False
103566	31	-11.156403	-31.687584	False
103571	38	1.8157866	41.00764	False
103575	7	-17.845003	-16.579613	False
103578	33	6.875	-9.093884	False
103579	20	16.50584	-22.958248	False
10358	20	18.835213	-23.013851	True
103580	34	-12.81278	-7.237262	False
103581	48	26.34532	-6.893227	True
103582	39	-42.190697	22.518885	False
103583	50	0.7853218	8.089203	False
103584	37	-22.69668	13.038011	False
103589	33	10.963905	1.7794662	False
1036	57	-30.561314	-33.521225	False
103603	15	36.880703	-5.911439	False
103612	46	-8.881571	-16.458467	False
103613	8	40.536713	3.3965523	False
103628	24	-25.658802	-37.050896	False
103631	18	-37.698784	-3.6873899	False
103642	15	40.38531	-20.325972	False
103667	53	-35.93617	-11.218606	False
103673	7	-18.011518	-13.649849	False
103676	53	-34.733795	-19.050953	False
103678	19	18.548328	38.836964	False
103687	49	16.26244	25.27336	False
10369	37	-20.665838	13.169377	False
103692	28	16.462542	-14.569752	False
103697	8	44.13438	9.662599	False
103699	8	42.72363	7.012503	False
103705	42	-8.218747	-4.0919347	False
103710	3	-21.981833	2.9023263	False
103711	26	18.947412	11.16058	False
103720	29	-14.500534	-25.43061	False
103722	52	25.458323	-22.155174	False
103726	38	4.050046	38.68713	False
103730	15	41.314365	-19.707224	False
103737	48	-18.553398	12.514294	True
103746	34	-31.718603	-6.41286	False
103747	15	38.632812	-19.606054	False
103757	39	-43.530827	14.318563	False
103758	0	-2.6721098	-15.763724	False
103759	49	15.316135	-6.4090304	False
103773	18	-45.932518	-2.2307198	False
103775	33	14.143001	-6.579728	False
103778	57	-25.687727	-26.032438	False
103791	26	18.565702	16.455242	False
103797	16	12.785703	-6.2050867	False
103804	57	-32.06081	-26.451525	False
103806	39	-38.813072	13.521641	False
103812	41	-12.120866	-4.5584235	False
103815	10	26.454702	-37.35572	False
103817	9	20.7324	4.3962502	False
103818	34	-28.247593	-6.9893503	False
103819	30	-19.809948	30.463484	False
103821	34	-11.965234	-16.354198	False
103822	27	14.350957	-40.990383	False
103837	38	7.9694057	43.556953	False
103839	15	39.23686	-11.759506	False
103841	21	-23.464247	43.20225	False
103843	57	-28.371988	-31.931236	False
103846	38	-0.2905837	31.704857	False
103851	49	17.16814	-0.4361902	False
103855	50	12.668353	-6.2975616	False
103856	18	-41.788204	-3.7750816	False
10386	46	3.5214143	-4.604304	False
103861	18	-44.073353	-1.5002066	False
103863	53	-39.79547	-14.35151	False
103865	22	-28.430582	35.315712	False
103870	47	-11.125437	-23.676458	False
103873	48	-14.037495	14.612303	True
103877	39	-44.82292	15.546184	False
10388	6	24.156416	-4.5467515	False
103881	27	13.284251	-41.08284	False
103890	36	15.553272	31.255375	False
103897	6	29.857758	-0.31632307	False
103902	57	-27.33589	-27.221584	False
103904	49	12.708779	1.6850224	False
103910	18	-45.082714	-5.034165	False
103927	25	-28.6837	4.752258	False
103929	33	1.4014089	-23.95515	False
10393	9	20.48204	4.5339785	True
103931	28	17.661795	-13.887675	False
103932	56	10.983686	-17.405201	False
103935	15	40.183174	-26.284605	False
103936	46	6.629339	3.8914201	False
103940	39	-39.5903	16.090101	False
10395	43	-15.986372	8.502528	False
103954	19	19.774601	33.30807	False
103966	27	9.924275	-37.37816	False
103967	16	27.207893	17.189873	False
103969	56	-1.5632874	-11.003485	False
103970	52	30.883385	-21.888071	False
103973	28	18.926497	-17.29776	False
103978	15	35.114826	-7.0021443	False
10400	2	-1.7503928	17.851397	False
104001	43	-21.08658	23.866827	False
104002	30	-10.741996	37.024124	False
104006	8	47.046196	11.548889	False
104015	18	-49.43334	8.398737	False
104020	29	2.3756306	-33.1732	False
104021	13	4.333173	-47.47547	False
104023	23	22.98338	-19.79543	False
104025	38	6.850454	43.193867	False
104026	28	17.38996	-9.280152	False
104028	22	-32.11848	33.478466	False
10403	7	-26.265026	-18.852093	False
104044	12	31.751528	20.574127	True
104046	49	11.8206835	-0.5906637	False
104047	30	-7.752208	30.835285	False
10405	6	26.988815	-0.9543065	False
104051	44	-11.027428	21.501925	False
104052	46	1.2246265	-3.7288268	False
104053	3	-21.501741	3.762794	False
104067	20	16.497776	-27.625217	False
10407	57	-31.531824	-29.258661	False
104075	13	4.391418	-46.557747	False
104079	45	-4.0578647	5.313082	False
104081	30	-10.83464	36.258133	True
104091	15	37.98645	-10.042835	False
104095	30	-11.79237	36.397087	False
104097	27	14.939275	-42.719585	False
104098	35	-17.375343	38.1363	False
104099	20	15.904179	-25.887041	False
104108	44	-11.090004	21.617395	False
104112	18	-42.557327	3.15908	False
104114	7	-20.2399	-18.854246	False
104124	16	32.750732	13.78286	False
104125	12	31.647432	22.643948	False
104126	34	-28.903553	-7.779335	False
104127	18	-42.55421	1.4665109	False
104130	44	-5.3714733	19.650797	False
104137	37	-19.94619	11.515023	False
10414	57	-26.4443	-23.7632	False
104142	19	17.51653	37.066143	False
104146	46	3.1912403	-8.668626	False
104147	44	-5.510639	19.48105	False
104149	38	-0.6475682	30.54729	False
104150	39	-39.731796	16.851751	False
104166	13	3.8445127	-44.045517	False
104172	34	-14.877598	-12.719916	False
104174	13	4.2835884	-38.88045	False
104176	46	4.7852945	-6.537296	False
104177	5	-6.0476227	-40.584557	False
104185	10	32.849995	-31.163443	False
104188	56	8.484458	-17.788578	False
104191	50	4.5967417	7.8183384	False
10420	51	4.1402435	21.227179	False
10421	24	-20.582592	-36.73043	False
104211	8	41.935333	10.087307	False
104221	20	19.76522	-21.144833	False
104232	18	-44.76797	7.463599	False
104234	29	2.5614445	-32.984997	False
104248	56	7.0204816	-21.843748	False
104249	16	26.736977	16.976055	False
104255	15	33.746613	-7.406452	False
104262	39	-37.222946	20.54168	False
104265	41	-23.568352	-9.298457	False
104270	2	-3.4421847	15.857008	False
104273	41	-18.66803	-9.669183	False
104277	33	4.792906	-22.015902	False
10428	18	-37.19297	-3.8436701	False
104282	26	11.968943	12.739186	True
104290	1	11.738849	21.921156	False
104299	46	2.9682958	-3.1395252	False
10430	19	17.340279	37.949234	False
104304	40	-7.7195277	-15.962858	False
104309	53	-33.24484	-13.520867	False
104310	25	-23.834047	8.489611	False
104313	31	-14.227962	-34.962708	True
10432	7	-20.0955	-16.956553	False
104320	41	-12.193849	-4.5493917	False
104325	38	10.17529	2.2085602	False
104326	53	-37.62304	-11.807997	False
104327	6	26.209972	-0.5693378	False
104328	10	27.670769	-34.382893	False
104330	19	16.923122	38.863934	False
104337	15	34.532867	-8.42	False
10434	8	42.00525	11.330537	False
104340	46	3.8354275	0.083200075	False
104343	45	10.351962	4.0796885	False
104344	46	3.6872451	-8.10424	False
104345	55	34.00704	35.350048	False
104349	41	-19.388325	-10.065266	False
104355	7	-28.75241	-19.893805	False
104365	49	13.919126	-3.3795004	False
104368	33	4.7190995	-23.055315	False
104380	55	39.419075	21.40925	False
104381	1	13.094837	16.010937	False
104384	8	43.94695	3.993463	False
104389	14	-13.040317	-10.827514	False
104392	53	-36.648212	-11.803872	False
104393	33	5.9395213	-15.143284	False
104395	34	-28.508917	-14.903155	False
104397	2	-8.878742	14.566259	False
10440	55	38.467484	18.17688	False
104400	15	41.918865	-5.137168	False
104403	37	-19.190697	10.123117	False
104406	8	47.084274	6.013442	False
104408	57	-33.829853	-31.349092	False
104410	18	-46.802532	10.758742	False
104416	12	30.944645	22.651838	False
104417	10	27.798437	-33.81307	False
10442	10	23.933722	-32.991978	False
104421	37	-16.456198	20.027533	False
104422	46	3.223637	-6.659527	False
104425	38	8.452018	35.426003	False
104426	24	-22.865246	-37.049873	False
104432	29	-15.221907	-24.064396	False
104435	30	-10.300041	34.5137	False
10444	31	-13.8756075	-32.74673	False
104443	26	18.149807	14.963646	False
104444	50	2.6957614	3.7345912	False
104449	53	-43.300453	-13.451625	False
10445	23	25.091364	-12.488083	False
104452	23	27.401716	-9.677295	False
104453	15	39.571114	-16.488571	False
104454	39	-42.466125	21.821102	False
104466	13	3.5991843	-46.10083	False
104470	54	-7.017452	-28.396223	False
104482	39	-38.22153	20.30085	False
104485	20	14.87973	-25.825293	False
104486	45	-3.2523136	5.0250883	False
104487	45	-4.847874	4.116664	False
10449	17	-8.7036495	41.103916	True
104493	23	22.035566	-8.141633	False
104494	39	-31.611408	16.343718	False
104495	57	-24.769293	-27.325792	False
104502	18	-41.488564	-0.22289647	True
104504	49	18.916023	-2.2703946	False
104505	49	18.68439	-0.55118185	False
104509	5	-6.64843	-46.048046	False
104510	42	-28.28939	13.571092	True
104537	50	3.9994195	1.3576572	False
104541	5	-5.035921	-40.13982	False
104542	5	-7.7801013	-42.534508	False
104543	46	-5.9647	-13.04971	False
104544	17	-8.182489	42.679146	False
104550	19	10.857459	31.445744	False
104556	51	5.489123	22.619268	False
104559	32	25.861877	31.145357	False
104563	8	44.40541	9.764421	False
104564	29	-15.619851	-24.746037	False
104565	38	-0.24407928	30.374357	False
104568	57	-28.823957	-20.713833	False
104585	13	4.3521104	-46.528072	True
104588	9	20.188847	5.7035346	False
104589	24	-29.130215	-32.79022	False
104591	22	-29.453749	32.86725	False
104592	31	-10.490857	-30.000427	False
104594	57	-29.123243	-32.064507	False
104596	38	8.473361	35.648968	False
104602	27	15.0442	-41.09489	False
104607	10	27.975939	-33.1645	False
104610	12	30.957727	22.634705	False
104621	16	28.757072	6.7961683	False
104624	41	-14.239495	-8.918325	False
104625	39	-30.54508	11.034248	False
104626	26	19.554571	14.410349	False
104629	6	28.139751	-3.8403692	False
10463	50	1.0751039	3.105651	False
104631	23	28.752342	-7.6747923	False
104638	15	41.211845	-7.140867	False
104647	16	26.98754	7.633665	False
10466	25	-28.04842	4.023824	False
104661	27	9.104955	-37.05737	False
104676	30	-15.588865	31.46359	False
104683	3	-22.560482	-0.7213623	False
104685	38	3.9512024	38.790295	False
104689	10	18.646143	-30.56438	False
104691	38	5.3342085	39.8188	False
104692	44	-5.635549	24.105072	False
104696	2	1.5056899	14.098478	False
104701	21	-22.792229	44.997272	False
10471	17	-8.985635	41.287746	False
104711	16	24.95611	12.513368	False
104715	28	14.516742	-16.51541	False
104718	18	-43.437656	0.40223163	False
10472	17	-0.6086657	44.595966	False
104724	12	34.288696	23.125946	False
104725	44	-2.767989	25.048872	False
104734	32	24.21109	22.423943	False
104737	37	-21.5097	10.177993	False
104739	3	-23.221102	-9.017189	False
104747	33	1.4503375	-21.292147	False
104751	46	1.0279979	-3.5531347	False
104752	47	-6.263524	-22.757036	False
104756	57	-33.134193	-23.013784	False
104758	17	-7.2314706	44.56302	False
10476	41	-18.34467	-4.521281	False
104768	6	26.918743	-1.042185	False
10478	7	-24.483633	-18.796417	False
104788	27	7.568342	-34.996674	False
104790	53	-40.967743	-14.554076	False
104792	49	15.762696	3.75404	False
104796	28	15.22504	-17.20464	False
104800	9	22.203537	2.5183856	False
104801	3	-18.444765	2.5617619	False
104808	57	-31.898724	-20.887793	False
104809	2	-9.56575	12.3464575	False
104811	58	8.475442	12.280866	False
104814	53	-44.954166	-13.134509	False
104817	47	-7.6386385	-33.495155	True
104821	52	33.24275	-13.328977	False
104825	29	-17.13627	-28.04715	True
104827	39	-32.070522	16.617252	False
104829	51	6.2342215	23.655542	False
104837	18	-39.31958	-1.3340054	False
10484	19	21.374672	43.095104	False
104841	28	14.387732	-11.788801	False
104842	8	42.543148	6.7544093	False
104844	16	27.702787	15.6603985	False
104846	4	48.721416	-7.9387035	False
104865	57	-30.16499	-27.130527	False
104879	24	-27.726074	-38.066113	False
104880	51	4.7076125	23.088198	False
104884	25	-27.624786	5.1875196	False
104885	8	42.632275	9.492561	False
104888	0	-8.147219	-12.065125	False
10489	18	-45.6644	-2.8243513	False
104891	24	-27.4171	-37.723633	False
104893	19	17.606163	36.253605	False
104898	35	-16.547136	37.3613	False
104900	41	-12.240579	-4.52713	False
104906	57	-30.075533	-33.639736	False
104919	52	32.89907	-12.422031	False
104930	31	-20.956114	-24.207853	False
104931	4	48.049335	-13.076623	False
104935	32	21.885891	22.216778	False
104943	40	-35.80974	4.359274	False
10495	17	-10.034849	49.194023	False
104952	18	-39.761063	7.7335553	False
104953	15	41.442352	-6.838962	False
104956	54	-4.7433467	-28.607151	False
10496	28	16.394758	-13.192401	False
104965	51	8.82435	26.576286	False
104973	54	-0.93823326	-24.304129	False
104974	15	38.761314	-17.570763	False
104977	0	-2.5064285	-28.54813	False
10498	33	5.4405775	-13.266813	False
104980	46	5.2210946	-2.5307105	False
104982	40	-4.774926	-0.9709165	False
104994	0	-9.522748	-0.9840924	False
104999	14	-11.104684	-13.294886	False
105008	25	-27.67077	5.1172132	False
105011	52	25.319077	-21.752203	False
105015	40	-4.8255925	-1.0252568	False
105021	59	13.751709	-30.42991	False
105026	33	9.708396	-14.03127	False
105027	0	-22.331686	-16.879768	False
105030	39	-30.584696	11.045267	False
105035	16	32.90397	13.362429	False
105040	24	-25.50616	-36.996323	False
105047	15	40.382286	-15.035696	False
105052	33	8.957118	-13.918039	True
105053	15	39.235508	-21.622412	False
105055	8	39.175747	1.0608003	False
105058	19	14.562138	40.493492	False
105063	56	11.246034	-17.551704	False
105066	7	-21.207413	-15.801277	False
105075	10	25.358223	-40.9859	False
105079	4	45.650997	-10.886137	False
105096	12	37.007256	25.653986	False
105100	53	-34.81502	-12.582764	False
105102	57	-30.736477	-33.943443	False
105108	15	35.65378	-11.700597	False
105110	20	21.287104	-23.56405	False
105113	31	-13.3480835	-27.261908	False
105114	53	-42.71203	-13.210441	False
105115	32	24.676075	25.461222	False
105116	22	-36.848988	26.515415	False
105119	10	27.7259	-31.44736	False
105120	39	-28.828259	17.226694	False
105134	43	-20.911966	24.262505	False
105139	24	-25.612091	-41.145386	False
105150	6	30.181797	1.5061405	False
105152	18	-46.078102	1.3541852	False
105156	38	2.8301823	31.054554	False
105168	13	5.1804056	-46.03738	False
105172	17	3.4098754	49.696762	False
105177	53	-37.28042	-13.568382	False
105179	36	14.148078	29.92601	False
105184	20	12.957779	-23.745249	False
105192	9	-29.75554	23.330238	False
105194	44	-1.3904037	26.196547	False
105195	31	-9.623629	-30.04144	False
105200	59	10.129866	-29.941473	False
105208	24	-21.601196	-36.10653	False
105219	33	-0.21397729	-16.593813	False
105220	15	41.42583	-6.9421086	False
105222	36	21.374203	35.57545	False
105228	13	5.353953	-46.534023	False
105234	29	6.7594256	-26.514273	False
105237	4	47.60865	-16.795866	False
105246	51	6.8930645	20.42582	False
105247	5	-5.4733887	-46.940594	False
105252	51	3.217046	23.777126	False
105256	21	-23.723629	40.3123	False
105257	44	-3.5231986	27.42099	False
10526	8	45.604115	6.2910924	False
105261	36	13.89127	34.296047	False
105279	37	-21.743797	13.911972	False
105280	50	4.555511	5.4414024	False
105282	48	-15.215684	11.442963	False
105291	51	7.6723466	27.900846	False
105293	57	-29.672747	-27.237705	False
1053	9	23.896772	5.697572	False
105303	50	3.1882277	1.9899316	False
105310	47	-7.2782664	-19.791304	False
105318	18	-40.62134	8.151919	False
105330	41	-13.163717	-5.8919616	False
105332	37	-16.791794	15.019243	False
105339	40	-1.0928844	-3.968749	False
10534	50	1.2960975	3.3501923	False
105344	2	-1.939114	16.195658	False
105349	9	21.083004	2.6073093	False
105358	56	-6.5004816	-9.624258	False
105363	32	27.142551	26.929964	False
105364	37	-19.988974	12.240233	False
105367	30	-6.146363	35.668365	False
105374	46	7.3539677	-2.396071	False
105385	44	-11.027348	21.498522	False
105386	49	15.960951	-1.566338	False
105388	41	-14.473468	-0.98473525	False
105389	40	-10.763273	-15.780364	False
10539	30	-16.711226	32.417343	False
105396	1	10.117948	20.878347	False
105399	27	14.289374	-42.732994	False
10540	1	12.650974	17.447844	False
105401	26	18.419115	16.081114	False
105402	31	-13.351802	-27.283398	False
105418	49	12.544295	-3.5470662	False
105426	25	-26.512754	2.3903515	False
105432	6	22.939114	-1.3754941	False
105444	2	-1.240054	15.184052	False
105448	8	44.449326	9.329556	False
10545	32	27.19332	26.880148	False
105452	15	33.33752	-4.7557797	False
10546	10	21.32048	-39.028435	False
105465	12	31.455671	24.855381	False
105468	6	28.381361	-0.1189082	False
105469	22	-27.021383	32.05497	False
10547	43	-13.006142	7.871015	False
105470	33	5.828971	-17.12785	False
105472	20	13.109412	-23.833982	False
105473	56	-7.0558414	-8.331952	False
105478	30	-15.390692	28.726698	False
105480	56	-7.2493606	-9.437923	False
105482	27	14.799434	-41.709824	False
105504	8	44.422665	3.1465602	False
105511	15	38.92375	-21.938927	False
105515	20	15.577004	-25.573467	False
105516	27	11.838929	-39.43983	False
105518	8	42.911316	1.7744257	False
105520	41	-18.981958	-8.639757	False
105522	32	22.1087	24.78795	False
105529	56	-7.194686	-8.083196	False
105531	31	-10.356889	-28.433538	False
105532	15	35.989986	-7.2116327	False
105537	51	6.710611	22.178593	False
105538	41	-21.61545	-7.3613486	False
105545	20	15.660365	-24.09311	False
105546	37	-19.3477	17.657677	False
105547	58	-45.1647	-15.076298	False
105552	12	34.165535	26.72401	False
105561	52	25.969341	-22.102083	False
105564	25	-25.266829	3.4858594	False
105576	57	-28.809908	-20.068087	False
105580	7	-24.556627	-21.372168	False
105582	15	39.79344	-16.95157	False
105589	46	8.15802	-1.9327937	False
105590	10	17.433233	-30.096632	False
105592	34	-28.21564	-6.4295425	False
105594	24	-27.655058	-38.126038	False
10560	14	-11.235805	-11.820605	False
105600	15	39.032227	-12.047311	False
105601	53	-42.04582	-12.972681	False
105603	34	-21.513489	-11.326942	False
105605	40	-0.84055465	-1.2849715	False
105611	37	-14.103401	22.911114	False
105620	7	-21.721073	-21.386276	False
105622	49	16.918398	-0.42505473	False
105623	52	32.06713	-22.765253	False
105626	2	-5.586852	13.791314	True
105633	40	9.050579	4.7471833	False
105640	49	19.189953	-0.6237385	False
105642	35	-15.504546	44.04281	False
105643	57	-30.98284	-26.596275	False
105647	9	22.913942	6.79397	False
105655	5	-6.875883	-41.417934	False
105658	39	-35.620186	15.94074	False
10566	51	5.0173626	21.28247	False
105660	22	-30.06954	33.329002	False
105666	31	-14.758414	-31.318556	False
105668	56	-1.3394065	-11.017581	False
105670	21	-23.185698	41.681255	False
105671	43	-12.113269	8.575007	True
105679	30	-8.195911	29.142488	False
105683	53	-40.122757	-14.219199	False
105685	0	0.059114195	-27.063438	False
105686	44	-2.0042589	26.420734	False
105688	51	8.82665	26.417515	False
105689	5	-11.255474	-39.874817	False
105691	22	-34.24644	28.263739	False
105697	7	-23.169662	-17.714487	False
105708	27	11.788191	-40.670395	False
105711	5	-8.167903	-45.17881	False
105714	20	15.787111	-25.822224	False
105718	32	23.657576	24.946188	False
105719	43	-23.585352	27.813099	False
105728	30	-5.509548	34.41223	False
105732	15	35.34707	-5.2103252	False
105733	31	-15.414596	-31.855635	False
105734	44	-1.2137991	24.60417	False
105737	43	-15.192656	6.0256476	False
105750	23	28.883888	-7.671455	False
105751	27	15.90018	-43.490078	False
105756	45	-7.0553656	5.4006476	False
105757	18	-38.88745	-2.3798242	False
105761	19	20.07157	39.654778	False
105762	57	-31.311344	-29.008167	False
105767	42	-6.12704	-3.7409158	False
105768	7	-20.085083	-16.802996	False
105777	12	34.12103	25.4765	False
105781	26	-11.914653	18.340418	False
105782	28	16.359863	-11.456858	False
105783	43	-12.670014	5.8383718	False
105784	2	-2.142486	17.265182	False
105786	2	1.1135039	16.189732	False
10579	31	-9.593514	-32.369526	False
10580	22	-24.427618	31.014118	False
105800	33	-0.86641014	-14.882187	True
105804	41	-22.294636	-7.348458	False
10581	58	11.160706	9.395157	False
105812	24	-22.135424	-35.601048	False
105817	17	-6.098187	41.322662	False
105820	39	-36.807888	14.260382	False
105825	23	22.201033	-8.181632	False
105830	40	-3.6921628	-5.838379	False
105844	27	6.0158176	-37.18977	False
105853	1	7.823129	4.3819375	False
105859	57	-27.744644	-16.271788	False
105863	49	18.479376	0.04557234	False
105865	53	-46.31965	-12.575901	False
105866	25	-32.77912	3.752283	False
105867	40	-1.901951	-1.3651353	False
105872	32	16.822641	25.819246	False
105876	19	19.895714	37.970306	False
105877	40	-7.52918	-15.989086	False
105879	23	23.00041	-17.409441	False
105881	25	-28.519758	7.0992074	False
105884	6	25.327602	-5.140487	False
105885	58	8.922713	8.70502	False
105888	49	12.31469	-1.2875873	False
105899	52	30.942923	-21.546385	False
1059	5	-6.067763	-44.598938	False
105901	8	47.02599	12.074129	False
105903	3	-18.016045	6.046963	False
105904	41	-18.490814	-9.370812	False
105909	6	25.232468	-0.29326585	True
10591	27	10.9664955	-36.447754	False
105918	44	-14.040709	24.700438	False
105921	23	25.538952	-13.135464	False
105933	23	14.687944	-5.22865	False
105936	1	6.7198563	4.750533	False
105945	0	-0.3189098	-16.12717	False
105951	54	-11.440355	-32.911774	True
105952	6	27.059477	-0.9810004	False
105960	28	30.52737	-9.962565	False
105961	33	9.665152	-9.463314	False
105973	10	27.69004	-29.819094	False
105974	20	18.693674	-26.326006	False
105975	17	1.8236222	47.68092	False
105976	57	-25.42149	-26.727602	False
105987	10	32.454185	-30.635422	False
105994	39	-36.556717	15.011055	False
105996	52	29.321226	-21.83823	False
105998	59	9.865143	-29.51461	False
10600	52	32.18428	-16.16539	False
106001	20	15.975915	-20.584724	False
106003	45	-6.6417418	4.2728634	False
106010	15	39.411423	-11.855298	False
106017	30	-8.139303	29.377987	False
106019	51	9.249624	29.509924	False
106023	35	-17.55122	41.314472	False
106025	49	19.306747	-1.4718984	False
106028	30	-15.590614	31.593431	False
106029	5	-8.173005	-47.439037	False
106033	1	10.44196	20.76752	False
106034	41	-12.917924	-4.999962	True
106038	18	-40.807495	8.26555	False
106043	35	-18.722431	37.13709	False
106045	50	4.2703757	5.907583	False
106046	29	-3.4899597	-28.557997	False
106047	40	8.588208	35.58065	False
106051	38	4.9949183	36.87228	False
106053	5	-9.54462	-38.90277	False
106067	17	3.0347905	46.17776	False
106072	16	26.08366	15.434177	False
106073	46	5.1917863	-6.242849	False
106079	35	-17.29631	42.523235	False
106096	46	4.4075637	2.224632	False
106100	29	-15.039588	-24.334166	False
106104	24	-24.842567	-34.415516	False
106107	52	32.846874	-22.698137	True
106113	54	3.5851922	-25.23596	True
106119	10	24.038277	-39.95563	False
106120	18	-40.511612	1.5281557	False
106123	46	-9.775	-19.751644	False
10613	31	-10.260079	-30.540276	False
10614	5	-6.48346	-40.88705	False
106140	55	41.76256	22.289991	False
106143	50	2.9905727	2.9828804	False
106144	42	-2.3164742	3.234677	True
106145	2	-0.5103123	13.602925	False
106148	3	-19.671589	4.8552055	False
10615	26	19.332817	14.634961	False
106150	57	-32.37511	-31.70608	False
106151	30	-17.0431	32.585255	False
106154	22	-36.528477	29.027437	False
106165	50	1.9177057	5.948419	False
106166	37	-12.239706	16.434813	False
106168	48	-14.484813	18.368383	False
106172	46	-4.93596	-8.336023	False
106180	8	37.265923	8.5227785	False
106191	23	25.223663	-12.527474	False
106193	18	-40.30826	-5.6473145	False
106194	35	-16.981752	45.160454	False
106199	40	-1.2320567	-6.8160214	False
106202	8	38.852173	1.0460895	True
106206	52	26.40693	-19.116558	False
10621	38	9.09043	39.679085	False
106210	15	36.700596	-17.603416	False
106216	38	4.707847	31.998232	False
106219	38	-0.04517446	36.336304	False
106222	4	44.762688	-9.391489	False
106226	22	-27.026302	31.690228	False
106228	47	-5.1077137	-21.901829	False
106229	37	-20.596354	13.339031	False
10624	52	23.341068	-10.927361	False
106241	26	18.742289	13.020153	False
106243	43	-27.08466	25.631084	False
106244	54	-9.633937	-32.454723	False
106269	39	-34.328262	19.229465	False
10627	55	40.916603	18.976458	False
106272	5	0.763876	-35.232677	False
106275	6	28.899662	2.2525797	False
106287	54	-6.939637	-28.795774	False
106290	33	9.548339	-10.070293	False
106293	55	34.115433	35.05435	False
106296	39	-27.813541	19.275923	False
1063	22	-36.67022	30.403528	False
106314	8	41.095936	9.784908	False
106315	7	-27.8195	-16.146835	False
106326	35	-17.68475	36.49811	False
106329	52	28.118725	-23.586767	False
106331	10	29.735008	-33.334644	False
106335	1	14.223532	17.870926	False
106338	29	4.02587	-28.17228	False
106339	19	17.083776	37.091434	False
106344	46	5.153051	-6.188	False
106346	56	-10.29299	-6.339584	False
106351	53	-34.011944	-13.684255	False
106352	47	-3.796322	-25.216528	False
106356	37	-22.760427	12.7952795	False
106363	18	-45.24049	4.9058204	False
106364	52	29.400585	-13.933577	False
106371	53	-32.17602	-13.256812	False
106375	16	23.668867	14.263669	False
106379	7	-27.154001	-15.185511	False
106382	32	24.150267	29.065031	False
106383	53	-35.291477	-19.315151	True
106387	44	-9.4819355	25.526127	False
10639	10	20.124968	-31.953522	False
106392	53	-35.518707	-15.986388	False
106397	58	15.721963	8.650304	True
1064	57	-32.923622	-30.048395	False
106401	43	-22.307764	22.594421	False
106411	14	-10.832187	-10.835074	False
106419	58	7.286706	8.015567	False
10643	18	-37.801083	-3.9201286	False
106430	12	32.728477	27.075306	False
106435	57	-29.623	-20.726845	True
106438	33	8.6457	-7.0393896	False
10644	10	24.504051	-38.99116	False
106440	31	-14.23697	-35.01043	False
10645	58	15.958896	7.4889016	False
106453	38	3.7183738	33.275806	False
106459	25	-32.6493	3.6033895	False
10646	54	-8.584453	-34.70658	False
106463	16	27.903688	8.389282	False
106464	57	-13.88738	-18.194433	False
106470	28	20.00836	-10.681637	False
106471	32	24.90236	31.784779	False
106484	48	-14.212781	13.871478	False
106487	50	22.679552	-5.383822	False
106490	43	-15.929183	8.497047	False
106497	5	-2.8596416	-38.435246	False
106498	2	-2.1527886	14.317437	False
106499	45	-3.732231	5.9943495	False
106504	47	-12.045868	-19.458368	False
106508	32	19.280355	21.592556	False
106513	32	18.992378	25.030333	False
106517	15	37.911716	-10.122448	False
106521	4	47.866356	-14.08976	False
106525	48	-16.780598	11.466076	False
106537	3	-17.68923	5.9155025	False
10654	51	4.255692	20.314331	False
106545	38	2.676208	41.085613	False
10655	25	-27.654926	4.1879253	False
106557	57	-27.831066	-24.499071	False
106562	19	17.225431	31.623877	False
106567	33	3.5191975	-25.084476	False
106575	40	-7.286684	-19.792822	False
106585	43	-23.441774	27.647566	False
106586	12	30.792202	22.495943	False
106589	30	-8.044092	29.027845	False
106596	23	24.705906	-16.768108	False
106614	24	-23.90784	-24.554457	False
106615	15	38.571404	-18.343723	False
106616	37	-24.358389	10.329995	False
106617	5	-1.1754247	-34.800266	False
106621	37	-11.308209	17.4175	False
106624	38	1.8921007	41.01493	False
106635	8	48.218178	6.971144	False
106636	57	-28.437073	-23.882353	False
106637	10	18.715206	-31.313316	False
106638	46	-2.3729002	-17.772997	False
106639	29	-14.161074	-23.891006	False
106641	26	16.262388	30.928791	False
106644	7	-23.809557	-22.402126	False
106646	31	-16.067268	-32.925484	False
106652	33	9.319209	-10.398721	False
106657	29	0.5779585	-30.753645	False
106658	55	40.90807	22.858133	False
106660	34	-31.801077	-3.4785604	False
106661	16	25.504198	11.111284	False
106664	4	47.250404	-15.741973	False
106666	15	42.78803	-19.522667	False
106671	28	15.727475	-9.320664	False
106677	1	12.106195	6.9940214	False
106688	16	26.672178	12.649034	True
106704	16	34.955242	15.118624	False
106712	34	-29.068943	-3.2721136	False
106714	24	-20.499485	-43.37545	False
106722	32	24.76556	21.082438	False
106736	29	-20.058107	-26.681791	False
106739	51	9.1032915	25.395893	False
106748	0	-9.603118	-1.7412945	False
106750	39	-29.286797	18.814224	False
106754	30	-10.361819	29.740175	False
106755	6	25.911705	-4.293006	False
106756	12	32.893066	22.481527	False
106769	21	-22.133205	39.057987	False
106772	0	-5.2819085	-19.526726	False
106774	39	-26.985014	12.281287	False
10678	8	38.166744	2.8755455	False
106786	40	-0.38097432	-4.87693	False
106788	40	-0.50847507	0.21602847	False
106792	49	15.569008	-1.3794703	False
106793	42	1.1508957	-13.72537	False
106794	38	3.3633094	31.522911	False
106799	26	19.412617	12.712684	False
106804	46	-1.8645142	-18.067932	False
106805	51	10.229175	27.112524	False
10681	49	16.42166	2.6996772	False
106810	16	32.16998	14.288654	False
106813	28	19.954893	-10.0711565	False
106817	8	46.203266	8.985932	False
106820	39	-27.16284	12.297562	False
106823	39	-33.762634	16.528866	False
10683	8	35.553658	1.2704146	False
106830	24	-18.020342	-40.574493	False
106832	24	-25.028091	-38.2223	False
106834	51	10.6009	28.091032	False
106835	37	-19.668268	18.2042	False
106836	29	2.7015524	-30.138441	False
10684	52	31.188423	-21.710592	False
106843	49	18.279537	0.5093971	False
106848	34	-27.847647	-6.6379046	False
106849	33	0.072547056	-19.4306	False
106850	37	-23.53353	18.570711	False
106851	10	31.540222	-32.67721	False
106865	6	33.055073	-12.761288	False
106874	15	40.051918	-25.02024	False
106875	2	-6.481842	11.146107	False
106878	3	-18.699549	2.9444823	False
10689	6	26.849434	-0.97848696	False
106895	38	-0.27873415	36.242184	False
106896	17	-2.2051404	50.769188	False
106900	48	35.624302	-11.512706	False
106901	50	-0.19269212	9.114578	False
106902	53	-39.870712	-13.277692	False
106909	33	5.632284	-23.454601	False
10691	38	-0.20344885	29.64861	False
106915	57	-29.25662	-19.016607	False
106917	30	-5.9005184	35.379578	False
106920	5	-4.5191803	-40.16197	False
10693	49	19.140072	-1.8448051	False
106935	21	-24.425385	42.1142	False
10694	39	-30.608912	11.061477	False
106941	28	18.13632	-18.448208	False
106952	6	12.541448	24.002232	False
106963	10	28.05391	-29.171686	False
106964	53	-32.453156	-11.726336	False
106970	22	-34.624397	28.165089	False
106973	19	17.704937	39.045902	False
106978	49	12.330732	-3.952425	False
10698	52	32.412098	-22.757118	True
106981	30	-6.5113406	32.57102	False
106993	24	-22.255915	-43.179863	False
106994	8	36.597103	-0.55792814	False
107001	52	31.8849	-20.662857	False
107004	0	15.508367	6.210202	False
107009	31	-10.230126	-31.6648	False
10701	10	25.76002	-40.674767	False
107011	1	11.949666	9.172268	False
107013	18	-38.732376	-5.7974005	False
107019	9	24.22886	5.322044	False
10702	35	-16.034565	43.75597	False
107020	29	-15.59095	-25.710358	False
107035	4	47.588886	-16.199646	False
10705	33	3.6920002	-23.057255	False
107051	18	-48.359074	7.972667	False
107052	10	24.73499	-33.837364	False
107054	22	-29.681076	29.437185	False
107068	10	33.02402	-32.623703	False
107072	33	7.3949184	-5.9977508	False
107073	46	3.2208176	-7.657963	False
107084	53	-36.177456	-12.697	False
107097	10	32.811783	-30.272327	False
10710	10	28.20712	-30.806751	True
107100	39	-29.16505	17.558897	False
107105	16	27.882586	10.367797	False
107108	57	-30.687342	-31.57608	False
107109	3	-26.541641	-2.3960385	False
10711	10	27.60589	-31.65988	False
107119	59	12.48605	-29.363924	True
107123	18	-44.232452	-2.313745	False
107129	45	-7.969144	4.277227	False
107135	57	-28.120409	-32.343765	False
107138	40	-10.07565	-26.897013	False
10714	43	-12.056402	8.027278	False
107140	24	-24.44934	-30.968906	False
107144	24	-29.706118	-33.068775	False
107147	31	-14.651745	-34.110336	False
107148	14	-12.565044	-9.419034	False
107150	19	21.35384	43.085747	False
107156	56	11.2376585	-20.52305	True
107157	47	-5.3215117	-22.304554	False
10716	51	1.274133	22.818972	False
107162	43	-12.010872	8.444637	False
107167	47	-13.492797	-18.31877	False
107168	22	-25.718271	32.05478	False
107169	28	15.246526	-17.283594	False
107175	40	-4.715682	-0.9859031	False
107176	14	-13.5921755	-10.594186	False
107177	44	-4.196195	26.941027	False
107183	17	-6.307268	44.21056	False
107188	39	-27.763329	20.837393	False
10719	19	16.413422	38.01191	False
107191	8	42.23428	8.895645	False
107197	6	29.814537	0.34982562	False
1072	55	39.99163	16.07711	False
10720	38	-0.07163107	30.118336	False
107204	46	1.6256925	-11.456967	True
107205	8	34.352367	3.39048	False
107212	33	3.9643602	-22.99008	False
107216	6	24.904299	-0.6509981	False
107225	1	7.1732554	19.146217	False
107227	38	9.628609	42.193645	False
107228	45	-7.628462	5.323356	False
107233	1	9.884902	5.3181834	False
107234	46	-2.133613	-17.8671	False
107239	5	0.70097905	-38.01809	False
107244	1	13.237238	15.584813	False
107247	32	25.202639	30.725737	False
107249	18	-45.726276	0.2502035	False
107257	53	-40.203983	-19.86363	False
107259	18	-40.27494	1.0714569	False
107262	22	-25.77572	35.171627	False
10727	47	-2.5596147	-25.580397	False
107277	18	-47.668907	0.51413935	False
10728	5	-9.819478	-43.721214	False
107304	40	-1.3220721	-4.7376776	False
107305	1	23.99484	10.953475	False
107306	6	29.636438	1.8963206	False
107313	16	32.718315	11.901272	False
10732	16	30.325867	7.96215	False
10733	35	-14.627387	42.14729	False
107331	6	24.226618	-1.0328616	False
107340	18	-37.634537	-3.300012	False
107346	10	26.932386	-28.040749	False
10735	17	-7.1961236	48.215916	False
107351	5	-11.022351	-43.178795	False
107353	1	10.212963	5.5242047	False
107357	32	27.311964	24.076488	False
107360	4	46.50034	-7.0990424	False
107362	46	7.964378	1.6343621	False
107367	23	24.681087	-17.141123	False
107375	37	-19.324759	17.746008	False
107376	0	-3.5087168	-3.0244498	False
107384	3	-18.501066	1.8350855	False
107386	32	23.206392	26.108458	False
107389	13	5.767355	-46.20065	False
107394	2	-6.802145	14.986182	False
107402	29	-15.443279	-23.703806	False
107405	29	-18.383718	-27.316078	False
107421	24	-26.047401	-27.817068	False
107424	53	-30.822739	-13.311433	False
107425	9	19.703522	8.386151	False
107427	18	-42.510006	4.048973	False
107428	56	10.867419	-18.293861	False
10743	49	18.782999	-1.2585168	True
107430	52	32.452347	-20.908535	False
107436	39	-30.55585	11.026773	False
107438	9	8.529414	23.52348	False
107443	24	-24.997532	-35.72033	False
107450	36	20.495955	36.174244	False
107454	53	-37.047222	-17.03327	False
107468	44	-7.2382264	26.571484	False
107481	22	-29.935936	33.27293	False
107482	57	-37.257824	-23.446732	False
107495	38	9.5831585	40.96967	False
107501	54	-10.381619	-35.787285	False
107511	22	-24.075369	32.52362	False
107516	53	-36.35555	-13.116881	False
107518	54	0.9211607	-36.0279	False
107519	57	-30.679743	-33.944523	False
107527	23	24.629347	-17.049576	False
107535	40	6.10803	4.051498	False
107541	15	41.848137	-16.83093	False
107542	50	-15.728495	16.305574	False
107548	6	30.239328	0.8276335	False
107558	8	43.939056	4.2025394	False
107564	59	10.257673	-29.805334	False
107565	0	-5.0050282	-17.603992	False
107571	43	-15.385697	6.1962924	False
107578	10	33.926697	-32.09967	False
107582	12	35.760155	19.937674	False
107584	52	32.181885	-20.219257	False
107585	51	1.9984614	23.353928	False
107586	26	21.720572	11.394132	False
10759	26	20.445532	15.733074	False
107593	16	32.92349	12.480331	False
107596	5	0.21623899	-34.984543	False
107604	22	-30.263166	34.50119	False
107607	28	16.329845	-10.390781	False
107609	4	43.254993	-10.64436	False
107610	30	-15.2821	30.952717	False
107617	19	14.4423275	38.405655	False
107619	40	-3.8507407	-13.6003275	False
107620	39	-42.15385	22.87392	False
107623	39	-42.44213	22.374872	False
107625	59	20.891373	-32.094494	False
107628	8	39.088284	3.1603498	False
107630	55	33.935307	35.427692	False
107633	18	-45.59516	-5.288387	False
107638	8	42.478195	7.627516	False
107641	26	20.867592	16.132935	False
107650	26	17.604324	11.571423	False
107656	3	-22.153976	5.5279207	False
107658	52	31.186905	-10.456254	False
10766	0	-8.848118	-0.52603865	False
107661	20	15.70561	-25.8026	False
107664	11	-34.405163	8.542251	False
107670	8	45.35879	2.3465455	False
107672	48	-14.793335	12.271024	False
107678	26	18.2555	15.948028	False
107683	28	19.842184	-15.269245	False
107686	14	-11.537418	-9.663446	False
10769	22	-38.92717	30.338533	False
107691	41	-24.463621	-7.833283	False
107701	46	4.3455667	-8.989852	False
107705	2	-5.2837586	14.977599	False
107716	37	-16.136591	23.06796	False
107729	10	21.26225	-29.156599	False
107734	7	-23.912018	-19.884573	False
107735	3	-18.161192	1.2024157	False
107741	49	18.22652	-1.5653365	False
107745	16	26.374432	10.1645355	False
107747	2	-1.3327675	15.332188	False
107751	35	-20.54332	34.509335	False
107753	23	26.052433	-11.011842	False
107758	2	-6.1454253	18.270193	False
107766	57	-33.31783	-24.948114	False
107767	45	-6.797618	6.943987	False
107770	24	-21.33512	-42.66906	False
107776	18	-44.15139	-1.2282033	False
107781	27	11.868547	-39.116257	False
107782	8	44.452023	5.3881307	False
107783	18	-41.111595	4.323912	False
107787	49	12.547113	-0.5982281	False
10779	0	-3.083212	-8.287752	False
107797	30	-12.530983	27.854969	False
107800	36	14.304737	30.164713	False
107814	35	-18.888206	36.705578	False
107831	7	-23.07172	-17.746223	False
107836	7	-23.8706	-12.0090885	False
107838	12	33.510128	27.099771	False
107839	28	22.340942	-13.275227	False
10784	7	-20.579008	-14.415338	False
107840	32	21.94701	22.53064	False
107843	49	12.900314	-0.7182727	True
107846	56	8.193821	-20.805094	False
10785	0	-2.6452997	-28.522425	False
107853	8	44.430393	9.529117	False
107858	56	-10.361118	-6.1634655	False
107860	18	-45.21894	0.70046663	False
107862	10	29.778397	-32.63865	False
107868	34	-26.789764	-10.972989	False
10787	42	-7.207142	-5.4212704	False
107880	43	-25.454405	27.39375	False
107881	48	30.902987	9.496906	False
107884	16	26.176933	8.845071	False
107885	44	-10.307367	23.245132	False
107886	29	-18.565468	-28.518608	False
107900	46	2.6846204	-5.794282	False
107903	3	-18.322544	2.3127742	False
107907	18	-39.787724	5.557477	False
107918	51	4.0918546	22.636747	False
107922	53	-35.314426	-11.452682	False
10793	36	16.065826	33.34626	False
107935	37	-17.248955	16.532135	False
107939	51	9.11214	27.847986	False
107941	51	3.609631	20.928328	False
107954	41	-15.112172	-7.6578026	False
107959	15	38.41358	-21.559128	False
107960	16	33.409035	12.100774	False
107962	55	43.27813	20.229448	False
107963	40	-9.647209	-13.865224	False
107964	8	43.129005	5.7284303	False
107969	25	-29.293362	3.6073432	False
107970	50	0.24242504	-15.943075	False
107974	8	42.727604	2.5633378	False
107975	5	-7.8926606	-47.062153	False
107977	25	-27.991083	4.080213	False
107979	6	25.346756	-0.8753229	False
107982	39	-30.880972	11.196652	False
10799	40	-15.061495	-2.754384	False
107990	16	32.62056	8.153526	False
10800	18	-44.98715	-0.68150103	False
108000	24	-26.619793	-33.095325	False
108019	5	-7.7356205	-42.053234	False
108020	22	-26.409595	31.413351	False
108021	34	-14.201048	-14.307543	False
108034	33	8.1873665	-17.340448	False
108042	17	2.8217695	46.09966	False
108045	34	-27.122889	-5.4397063	False
108049	1	13.073683	17.721956	False
108051	5	-7.92121	-42.860195	False
108056	8	39.152576	2.1140845	False
108069	55	43.67138	20.28485	False
108071	19	17.237902	36.58574	False
108075	14	-12.05115	-10.052122	False
108081	5	-11.520028	-39.42024	False
108085	57	-37.31404	-29.093231	False
108088	22	-27.763424	32.220596	False
108091	54	-1.0763056	-23.97622	False
108093	19	14.216577	41.89606	False
108094	16	30.315674	6.951882	False
108100	49	11.052839	0.14779586	False
108101	33	11.851501	-22.94997	False
108110	57	-30.17156	-19.810677	False
108111	33	3.7656949	-20.986488	False
108112	32	20.269093	24.981808	False
108113	37	-21.316347	13.962735	False
108123	10	34.40311	-32.144806	False
108124	6	28.808914	1.1957399	False
108129	50	0.98424983	5.6557956	False
108130	20	19.59733	-21.05997	False
108140	31	-10.529353	-29.796545	False
108144	40	8.95273	4.623658	False
108152	38	3.1999488	33.79245	False
108154	22	-29.449759	28.871807	False
108155	25	-28.547083	8.805268	False
108156	26	14.445392	22.26337	False
108164	50	2.5251195	3.7365623	False
108165	30	-15.312205	30.920078	False
108169	55	39.416904	16.426718	False
10817	10	33.981884	-32.29087	False
108170	28	13.73578	-16.810106	False
10818	15	34.656597	-4.339365	False
108187	56	-10.298796	-6.2976065	False
108189	24	-21.871881	-36.06937	False
108193	5	-6.5545287	-40.565666	False
108200	30	-16.359898	32.35043	False
108201	56	9.396573	-18.807034	False
108208	57	-29.821857	-27.284773	False
108210	12	34.87627	26.165451	False
108212	53	-38.70106	-19.933018	False
108217	2	2.7388313	14.475268	False
10822	35	-17.23887	37.653915	False
108221	6	28.44654	-4.000217	False
108223	30	-8.065523	33.326546	False
108224	32	23.381842	24.660225	False
108228	46	7.480062	-2.7395387	False
108238	54	2.2767205	-27.16044	False
108240	1	10.891582	13.613876	False
108242	18	-37.651943	-3.2934527	False
108243	7	-25.364674	-13.188186	False
10825	40	-0.2712414	1.0360156	False
108254	18	-39.39971	-6.420104	False
108259	51	3.6801732	25.130407	False
108264	53	-38.629074	-20.336782	False
108266	43	-10.070238	7.735087	False
108272	1	12.086381	9.184739	False
108274	49	17.621367	0.17264245	False
108282	5	1.0323048	-37.702393	False
108283	18	-45.292545	6.4281116	False
108287	25	-27.5134	8.238107	False
108293	56	-8.820361	-7.360944	False
1083	30	-10.752508	36.831852	False
108301	14	-9.332438	-14.466814	False
108303	29	-19.138548	-29.10606	False
10831	20	20.421127	-25.022299	False
108313	8	43.728577	7.1414523	False
108314	24	-22.511652	-30.528185	False
108315	37	-21.11252	12.092986	False
108316	22	-31.259472	36.368313	False
108321	26	18.915152	11.116446	True
108326	35	-22.555756	36.216602	False
108327	20	20.802147	-24.351158	False
108338	17	-8.388666	47.876984	False
108353	44	-11.395974	22.426378	False
108355	52	30.282715	-22.207766	False
108360	0	-5.50597	-6.339577	False
108365	2	-8.890281	13.189721	False
10837	59	11.78449	-28.682077	False
108375	33	3.3940237	-22.780273	False
108380	30	-9.479701	34.977524	False
108384	24	-17.413506	-40.476852	False
108392	31	-13.122112	-28.583689	False
108395	44	-5.7947845	27.724388	False
1084	34	-15.050772	-12.780397	False
108407	46	3.1234624	-8.641092	False
108408	45	-7.5274196	7.059952	False
108425	20	21.754824	-25.600136	False
108429	57	-34.148968	-32.90886	False
108430	22	-32.40708	34.263386	False
108431	41	-19.106432	-10.803523	False
108439	5	-5.853892	-38.06672	False
10844	53	-36.58693	-12.8965435	False
108442	21	-24.28584	37.93955	False
108446	1	14.119813	18.332228	False
108451	10	27.663155	-29.670488	False
108452	38	-1.9554393	38.02955	False
108463	48	-14.365436	18.774343	False
108470	16	27.49622	17.33401	False
108472	26	-11.907903	18.335918	False
108484	43	-7.85126	0.8812367	False
108492	8	38.612778	8.021588	False
108499	3	-18.029362	0.79987067	True
1085	39	-37.381546	19.973349	False
108500	26	17.425098	16.753181	False
108501	9	23.74152	6.342374	True
108505	40	-4.425574	-0.8748311	False
10851	24	-20.20732	-37.02968	False
108510	19	18.619827	39.749897	False
108514	58	8.138234	10.575804	False
108528	28	14.963558	-17.071842	False
108531	16	27.496313	19.594072	False
108536	1	9.2144	20.524624	False
108540	46	5.4221935	-2.2037256	False
108541	1	14.138805	20.001278	False
108548	18	-46.86107	10.6108	False
108556	50	-27.662144	20.82548	False
108557	3	-3.8892498	-5.928903	False
10856	29	-17.630507	-28.877542	False
108566	49	14.899502	-2.0498497	False
108572	20	18.608582	-22.937397	False
108575	33	1.3674085	-20.803728	False
10858	24	-18.581493	-43.767563	False
108582	25	-29.67747	6.4504213	False
108589	54	-1.0349281	-23.58203	True
108598	18	-41.322388	-1.1635634	False
108599	48	25.480753	-8.272486	False
108602	8	37.171116	4.091697	False
108606	37	-15.352275	20.381084	False
108617	7	-28.524342	-16.573515	False
108620	10	21.238785	-29.04238	False
108627	22	-37.80744	31.245272	False
108639	39	-37.18233	20.190733	False
108642	40	-1.5649245	-2.3191464	False
108645	56	7.0500402	-21.908096	False
108649	46	21.386154	-39.082275	False
108651	13	2.3967733	-43.254128	False
108655	19	17.82141	37.88738	False
108668	37	-21.541204	12.781849	False
108669	7	-25.045486	-19.238209	False
10867	58	6.7483034	9.953675	False
108670	27	8.112948	-35.608948	False
108674	25	-26.36814	6.9759045	False
108677	16	26.772442	12.191439	False
108679	25	-25.969885	3.722048	False
[truncated: 116,288 more rows]
