# Supplementary material for: Fixation duration on natural scenes is explained by memory encoding not processing demand
Source: Nat Neurosci. 2026 May 25;29(6):1488–97. doi: 10.1038/s41593-026-02285-1 (PMC13246442; doi:10.1038/s41593-026-02285-1)
Supplement: Supplementary file 4 — Statistical Source Data for Figs. 1–4. [file 41593_2026_2285_MOESM4_ESM.zip › source_data/manuscript/fig1/fig1c/sourcedata_fig1c_tsne_clusters_stats.txt]

Figure 1C: t-SNE scatter of scene embeddings by cluster
Plot type: scatter (no statistical aggregation)
N scenes total: 118287
N AVS scenes (colored): 4080
N NSD-only scenes (gray): 114207
N clusters: 60
Columns: cocoID, cluster, tsne_1, tsne_2, in_avs
