# Supplementary material for: Fixation duration on natural scenes is explained by memory encoding not processing demand
Source: Nat Neurosci. 2026 May 25;29(6):1488–97. doi: 10.1038/s41593-026-02285-1 (PMC13246442; doi:10.1038/s41593-026-02285-1)
Supplement: Supplementary file 4 — Statistical Source Data for Figs. 1–4. [file 41593_2026_2285_MOESM4_ESM.zip › source_data/manuscript/fig1/fig1d/sourcedata_fig1d_cluster_share_avs_nsd.csv]

cluster	dataset	share
0	avs	1.6666666666666667
1	avs	1.6666666666666667
2	avs	1.6666666666666667
3	avs	1.6666666666666667
4	avs	1.6666666666666667
5	avs	1.6666666666666667
6	avs	1.6666666666666667
7	avs	1.6666666666666667
8	avs	1.6666666666666667
9	avs	1.6666666666666667
10	avs	1.6666666666666667
11	avs	1.6666666666666667
12	avs	1.6666666666666667
13	avs	1.6666666666666667
14	avs	1.6666666666666667
15	avs	1.6666666666666667
16	avs	1.6666666666666667
17	avs	1.6666666666666667
18	avs	1.6666666666666667
19	avs	1.6666666666666667
20	avs	1.6666666666666667
21	avs	1.6666666666666667
22	avs	1.6666666666666667
23	avs	1.6666666666666667
24	avs	1.6666666666666667
25	avs	1.6666666666666667
26	avs	1.6666666666666667
27	avs	1.6666666666666667
28	avs	1.6666666666666667
29	avs	1.6666666666666667
30	avs	1.6666666666666667
31	avs	1.6666666666666667
32	avs	1.6666666666666667
33	avs	1.6666666666666667
34	avs	1.6666666666666667
35	avs	1.6666666666666667
36	avs	1.6666666666666667
37	avs	1.6666666666666667
38	avs	1.6666666666666667
39	avs	1.6666666666666667
40	avs	1.6666666666666667
41	avs	1.6666666666666667
42	avs	1.6666666666666667
43	avs	1.6666666666666667
44	avs	1.6666666666666667
45	avs	1.6666666666666667
46	avs	1.6666666666666667
47	avs	1.6666666666666667
48	avs	1.6666666666666667
49	avs	1.6666666666666667
50	avs	1.6666666666666667
51	avs	1.6666666666666667
52	avs	1.6666666666666667
53	avs	1.6666666666666667
54	avs	1.6666666666666667
55	avs	1.6666666666666667
56	avs	1.6666666666666667
57	avs	1.6666666666666667
58	avs	1.6666666666666667
59	avs	1.6666666666666667
0	nsd	1.432955438890157
1	nsd	2.1507012604935456
2	nsd	2.064470313728474
3	nsd	1.8193038964552317
4	nsd	1.0330805583031102
5	nsd	2.091523159772418
6	nsd	1.691648279185371
7	nsd	1.850583749693542
8	nsd	2.7839069382096087
9	nsd	0.9324777870771936
10	nsd	2.801660368425947
11	nsd	0.441299551091836
12	nsd	1.409284198601706
13	nsd	1.0178633324033917
14	nsd	0.9290961813217006
15	nsd	2.6444157007955225
16	nsd	2.0593979050952345
17	nsd	1.7618165986118508
18	nsd	3.2810029842670794
19	nsd	1.6265523683921308
20	nsd	1.323898653275508
21	nsd	0.4429903539695824
22	nsd	2.0424898763177697
23	nsd	1.1489005554287453
24	nsd	2.2420046158918563
25	nsd	1.198779240322267
26	nsd	1.590200106520581
27	nsd	1.782106233144809
28	nsd	1.684885067674385
29	nsd	1.5749828806208628
30	nsd	2.6418794964789027
31	nsd	0.8749904892338126
32	nsd	2.13886564034932
33	nsd	2.376423444672703
34	nsd	2.173527099343123
35	nsd	1.06943282017466
36	nsd	1.1396011396011396
37	nsd	1.9308968863865006
38	nsd	2.179444909415236
39	nsd	2.559875556908198
40	nsd	1.5420122245048062
41	nsd	1.8810182014929788
42	nsd	0.6036166273554997
43	nsd	1.8345211223549502
44	nsd	1.5428576259436795
45	nsd	1.0482977842028287
46	nsd	2.454200377049042
47	nsd	1.2875463914039582
48	nsd	0.7253544345532476
49	nsd	1.6958752863797375
50	nsd	1.2892371942817047
51	nsd	2.2901924979076314
52	nsd	1.7888694446557947
53	nsd	2.160000676321151
54	nsd	1.3526423021971985
55	nsd	1.0077185151369128
56	nsd	1.4583174820563545
57	nsd	2.3730418389172097
58	nsd	1.20216084607776
59	nsd	0.5233034906625411
