# Supplementary material for: Fixation duration on natural scenes is explained by memory encoding not processing demand
Source: Nat Neurosci. 2026 May 25;29(6):1488–97. doi: 10.1038/s41593-026-02285-1 (PMC13246442; doi:10.1038/s41593-026-02285-1)
Supplement: Supplementary file 4 — Statistical Source Data for Figs. 1–4. [file 41593_2026_2285_MOESM4_ESM.zip › source_data/manuscript/fig1/fig1d/sourcedata_fig1d_cluster_share_avs_nsd_stats.txt]

Figure 1D: AVS vs NSD cluster proportion comparison
Plot type: barplot (no statistical aggregation, deterministic proportions)
N AVS scenes: 4080
N NSD scenes (total): 118287
N clusters: 60
Columns: cluster, dataset (avs/nsd), share [%]
