# Supplementary material for: Fixation duration on natural scenes is explained by memory encoding not processing demand
Source: Nat Neurosci. 2026 May 25;29(6):1488–97. doi: 10.1038/s41593-026-02285-1 (PMC13246442; doi:10.1038/s41593-026-02285-1)
Supplement: Supplementary file 4 — Statistical Source Data for Figs. 1–4. [file 41593_2026_2285_MOESM4_ESM.zip › source_data/manuscript/fig1/fig1a/sourcedata_quartile_distribution_filt50Hz_bilateral.csv]

subject	duration_post	duration_quantile
01	395.0000000040745	long
01	307.9999999899883	medium
01	260.0000000093132	short
01	248.9999999961583	short
01	213.9999999926658	very short
01	153.0000000057043	very short
01	229.9999999959254	short
01	240.9999999945284	short
01	330.999999991036	medium
01	736.0000000044238	long
01	168.0000000051222	very short
01	317.9999999993015	medium
01	320.9999999962747	medium
01	260.999999998603	short
01	237.0000000082655	short
01	240.9999999945284	short
01	384.0000000054715	long
01	176.9999999960418	very short
01	209.0000000025611	very short
01	381.9999999977881	long
01	406.9999999919673	long
01	225.9999999951105	short
01	148.0000000010477	very short
01	262.0000000024447	short
01	182.0000000006985	very short
01	438.9999999984866	long
01	236.9999999937135	short
01	368.0000000022119	medium
01	194.999999992433	very short
01	352.999999988242	medium
01	183.0000000045402	very short
01	296.0000000020955	medium
01	326.9999999902211	medium
01	406.0000000026775	long
01	222.9999999981373	very short
01	372.9999999923166	long
01	286.9999999966239	medium
01	222.0000000088475	very short
01	406.0000000026775	long
01	264.9999999994179	short
01	423.9999999990687	long
01	237.0000000082655	short
01	245.0000000098953	short
01	183.99999999383	very short
01	290.9999999974388	medium
01	188.9999999984866	very short
01	396.999999997206	long
01	664.0000000043074	long
01	236.9999999937135	short
01	218.9999999973224	very short
01	222.0000000088475	very short
01	283.9999999996507	medium
01	183.0000000045402	very short
01	321.0000000108266	medium
01	275.9999999980209	short
01	180.000000007567	very short
01	279.000000009546	short
01	237.9999999975552	short
01	470.9999999904539	long
01	382.9999999870779	long
01	285.9999999927822	medium
01	370.9999999991851	long
01	502.0000000076834	long
01	709.0000000025611	long
01	311.9999999908032	medium
01	248.0000000068685	short
01	337.0000000140862	medium
01	180.000000007567	very short
01	298.9999999990687	medium
01	349.000000001979	medium
01	516.0000000032596	long
01	308.0000000045402	medium
01	459.0000000025611	long
01	264.0000000101281	short
01	408.0000000103609	long
01	610.0000000005821	long
01	389.0000000101281	long
01	429.9999999930151	long
01	282.0000000065192	short
01	349.000000001979	medium
01	671.0000000020955	long
01	372.0000000030268	long
01	201.0000000009313	very short
01	235.000000000582	short
01	219.0000000118743	very short
01	210.0000000064028	very short
01	221.0000000050058	very short
01	180.9999999968568	very short
01	184.9999999976717	very short
01	167.0000000012805	very short
01	517.9999999963911	long
01	304.0000000037253	medium
01	644.9999999895226	long
01	201.9999999902211	very short
01	220.0000000011641	very short
01	333.9999999880092	medium
01	326.0000000009313	medium
01	190.0000000023283	very short
01	514.9999999994179	long
01	373.9999999961583	long
01	205.0000000017462	very short
01	191.00000000617	very short
01	599.0000000019791	long
01	395.9999999933643	long
01	266.9999999925494	short
01	168.0000000051222	very short
01	604.9999999959255	long
01	436.0000000015134	long
01	235.000000000582	short
01	269.0000000002328	short
01	434.9999999976717	long
01	285.0000000034924	medium
01	288.0000000004656	medium
01	184.9999999976717	very short
01	254.0000000008149	short
01	380.0000000046566	long
01	187.9999999946449	very short
01	371.9999999884749	long
01	228.0000000027939	short
01	296.0000000020955	medium
01	232.9999999928986	short
01	210.9999999956926	very short
01	377.9999999969732	long
01	237.0000000082655	short
01	293.999999994412	medium
01	411.0000000073341	long
01	394.9999999895226	long
01	313.9999999984866	medium
01	474.000000001979	long
01	220.9999999904539	very short
01	382.00000001234	long
01	444.999999992433	long
01	235.000000000582	short
01	220.0000000011641	very short
01	202.000000004773	very short
01	252.9999999969732	short
01	204.9999999871943	very short
01	580.0000000017462	long
01	323.9999999932479	medium
01	177.9999999998835	very short
01	663.0000000004657	long
01	342.0000000041909	medium
01	588.000000003376	long
01	565.0000000023283	long
01	374.0000000107102	long
01	322.0000000001164	medium
01	239.9999999906867	short
01	300.0000000029104	medium
01	384.0000000054715	long
01	220.0000000011641	very short
01	229.0000000066356	short
01	238.999999986845	short
01	415.9999999974388	long
01	308.99999999383	medium
01	213.000000003376	very short
01	167.0000000012805	very short
01	231.9999999890569	short
01	185.9999999869614	very short
01	218.0000000080326	very short
01	164.0000000043073	very short
01	267.0000000071013	short
01	269.0000000002328	short
01	281.9999999919673	short
01	530.9999999881256	long
01	174.9999999883584	very short
01	201.0000000009313	very short
01	281.9999999919673	short
01	364.000000001397	medium
01	270.9999999933643	short
01	261.9999999878928	short
01	228.0000000027939	short
01	272.0000000117579	short
01	210.9999999956926	very short
01	422.9999999952269	long
01	175.0000000029103	very short
01	498.0000000068685	long
01	161.9999999966239	very short
01	334.0000000025611	medium
01	368.0000000022119	medium
01	714.0000000072177	long
01	192.0000000100117	very short
01	782.999999995809	long
01	217.0000000041909	very short
01	246.9999999884748	short
01	334.9999999918509	medium
01	304.0000000037253	medium
01	327.9999999940628	medium
01	402.0000000018626	long
01	586.9999999995343	long
01	182.0000000006985	very short
01	218.9999999973224	very short
01	224.9999999912688	very short
01	271.999999997206	short
01	372.0000000030268	long
01	407.999999995809	long
01	419.9999999982537	long
01	282.0000000065192	short
01	210.9999999956926	very short
01	229.0000000066356	short
01	209.0000000025611	very short
01	177.0000000105938	very short
01	297.0000000059372	medium
01	194.999999992433	very short
01	410.9999999927822	long
01	220.0000000011641	very short
01	222.0000000088475	very short
01	297.9999999952269	medium
01	214.9999999965075	very short
01	236.9999999937135	short
01	415.9999999974388	long
01	635.999999998603	long
01	461.0000000102445	long
01	180.9999999968568	very short
01	271.999999997206	short
01	172.9999999952269	very short
01	279.9999999988358	short
01	322.0000000001164	medium
01	199.9999999970896	very short
01	235.9999999898718	short
01	562.9999999946449	long
01	167.9999999905703	very short
01	179.0000000037253	very short
01	457.9999999987194	long
01	220.0000000011641	very short
01	267.0000000071013	short
01	170.9999999875435	very short
01	157.999999995809	very short
01	339.9999999965075	medium
01	264.9999999994179	short
01	170.9999999875435	very short
01	247.0000000030268	short
01	198.0000000039581	very short
01	267.9999999963911	short
01	308.99999999383	medium
01	222.0000000088475	very short
01	316.9999999954598	medium
01	402.9999999911524	long
01	278.0000000057043	short
01	407.0000000065192	long
01	201.9999999902211	very short
01	615.0000000052387	long
01	259.0000000054715	short
01	392.9999999963911	long
01	207.9999999987194	very short
01	570.0000000069849	long
01	345.0000000011641	medium
01	315.0000000023283	medium
01	297.9999999952269	medium
01	266.0000000032596	short
01	498.9999999961583	long
01	163.0000000004656	very short
01	282.999999995809	short
01	539.0000000043074	long
01	387.0000000024447	long
01	180.9999999968568	very short
01	313.9999999984866	medium
01	498.9999999961583	long
01	300.0000000029104	medium
01	491.9999999983702	long
01	224.9999999912688	very short
01	289.0000000043073	medium
01	187.0000000053551	very short
01	292.0000000012805	medium
01	211.9999999995343	very short
01	182.0000000006985	very short
01	317.9999999993015	medium
01	257.00000001234	short
01	183.99999999383	very short
01	335.9999999956926	medium
01	354.9999999959254	medium
01	160.0000000034924	very short
01	213.000000003376	very short
01	506.0000000084983	long
01	197.0000000001164	very short
01	279.000000009546	short
01	203.9999999979045	very short
01	415.9999999974388	long
01	248.0000000068685	short
01	341.0000000003492	medium
01	247.0000000030268	short
01	237.9999999975552	short
01	243.9999999915016	short
01	243.0000000022119	short
01	191.00000000617	very short
01	205.999999991036	very short
01	252.9999999969732	short
01	356.9999999890569	medium
01	184.9999999976717	very short
01	268.000000010943	short
01	217.0000000041909	very short
01	218.0000000080326	very short
01	415.9999999974388	long
01	201.9999999902211	very short
01	258.9999999909196	short
01	410.9999999927822	long
01	527.0000000018626	long
01	203.9999999979045	very short
01	334.0000000025611	medium
01	480.9999999997671	long
01	445.9999999962747	long
01	270.0000000040745	short
01	370.9999999991851	long
01	330.0000000017462	medium
01	417.0000000012805	long
01	258.9999999909196	short
01	226.0000000096624	short
01	333.9999999880092	medium
01	248.9999999961583	short
01	521.0000000079162	long
01	380.9999999939464	long
01	262.9999999917345	short
01	286.9999999966239	medium
01	422.0000000059372	long
01	217.0000000041909	very short
01	165.000000008149	very short
01	411.0000000073341	long
01	433.0000000045402	long
01	377.9999999969732	long
01	160.0000000034924	very short
01	396.999999997206	long
01	229.9999999959254	short
01	296.0000000020955	medium
01	278.9999999949941	short
01	307.9999999899883	medium
01	347.9999999981373	medium
01	203.9999999979045	very short
01	214.9999999965075	very short
01	330.999999991036	medium
01	346.0000000050058	medium
01	243.9999999915016	short
01	199.9999999970896	very short
01	263.9999999955762	short
01	239.0000000013969	short
01	212.9999999888241	very short
01	430.000000007567	long
01	315.0000000023283	medium
01	247.0000000030268	short
01	366.9999999983702	medium
01	294.9999999982537	medium
01	440.0000000023283	long
01	166.9999999867286	very short
01	338.000000003376	medium
01	192.9999999993015	very short
01	675.9999999922002	long
01	341.999999989639	medium
01	305.000000007567	medium
01	255.0000000046566	short
01	194.0000000031432	very short
01	230.9999999997671	short
01	261.9999999878928	short
01	236.0000000044237	short
01	381.9999999977881	long
01	205.0000000017462	very short
01	253.00000001152512	short
01	208.9999999880092	very short
01	239.0000000013969	short
01	264.9999999994179	short
01	407.0000000065192	long
01	330.0000000017462	medium
01	383.0000000016298	long
01	278.0000000057043	short
01	244.9999999953434	short
01	336.9999999995343	medium
01	255.9999999939464	short
01	386.0000000131549	long
01	171.9999999913852	very short
01	350.0000000058207	medium
01	224.000000001979	very short
01	222.9999999981373	very short
01	252.9999999969732	short
01	335.0000000064028	medium
01	188.9999999984866	very short
01	242.0000000129221	short
01	182.0000000006985	very short
01	391.0000000032596	long
01	281.0000000026775	short
01	416.0000000119908	long
01	288.9999999897554	medium
01	262.0000000024447	short
01	406.0000000026775	long
01	206.0000000055879	very short
01	180.000000007567	very short
01	370.9999999991851	long
01	291.0000000119908	medium
01	143.000000010943	very short
01	277.9999999911524	short
01	156.9999999919673	very short
01	695.9999999962747	long
01	478.0000000027939	long
01	273.99999999033747	short
01	445.9999999962747	long
01	226.9999999989522	short
01	292.0000000012805	medium
01	280.9999999881256	short
01	270.9999999933643	short
01	248.9999999961583	short
01	220.0000000011641	very short
01	330.0000000017462	medium
01	197.0000000001164	very short
01	365.9999999945285	medium
01	360.0000000005821	medium
01	252.9999999969732	short
01	427.9999999998836	long
01	315.9999999916181	medium
01	272.0000000117579	short
01	290.9999999974388	medium
01	236.0000000044237	short
01	196.0000000108266	very short
01	269.0000000002328	short
01	423.9999999990687	long
01	294.9999999982537	medium
01	281.0000000026775	short
01	240.9999999945284	short
01	381.9999999977881	long
01	286.0000000073341	medium
01	278.0000000057043	short
01	225.9999999951105	short
01	339.9999999965075	medium
01	158.0000000103609	very short
01	250.0	short
01	361.0000000044238	medium
01	236.9999999937135	short
01	250.0	short
01	308.99999999383	medium
01	395.0000000040745	long
01	376.9999999931315	long
01	316.00000000617	medium
01	342.9999999934807	medium
01	282.0000000065192	short
01	199.9999999970896	very short
01	177.9999999998835	very short
01	146.999999997206	very short
01	263.9999999955762	short
01	194.0000000031432	very short
01	169.99999999825368	very short
01	529.9999999988358	long
01	307.0000000006985	medium
01	394.0000000002328	long
01	232.9999999928986	short
01	311.0000000015134	medium
01	322.0000000001164	medium
01	233.99999999674029	short
01	259.0000000054715	short
01	347.0000000088475	medium
01	265.9999999887077	short
01	313.9999999984866	medium
01	202.000000004773	very short
01	222.9999999981373	very short
01	264.9999999994179	short
01	325.0000000116415	medium
01	195.9999999962747	very short
01	241.9999999983701	short
01	399.9999999941792	long
01	519.9999999895226	long
01	167.9999999905703	very short
01	364.000000001397	medium
01	236.0000000044237	short
01	217.99999999348069	very short
01	144.0000000002328	very short
01	343.0000000080326	medium
01	225.0000000058207	short
01	182.0000000006985	very short
01	168.999999994412	very short
01	423.9999999990687	long
01	278.0000000057043	short
01	313.9999999984866	medium
01	628.0000000115251	long
01	191.00000000617	very short
01	203.9999999979045	very short
01	241.9999999983701	short
01	309.9999999976717	medium
01	243.0000000022119	short
01	506.9999999977881	long
01	247.9999999923166	short
01	195.9999999962747	very short
01	697.0000000001164	long
01	577.9999999940628	long
01	608.0000000074506	long
01	332.0000000094296	medium
01	205.999999991036	very short
01	183.99999999383	very short
01	316.00000000617	medium
01	292.9999999905703	medium
01	304.0000000037253	medium
01	154.9999999988358	very short
01	232.9999999928986	short
01	243.0000000022119	short
01	177.0000000105938	very short
01	202.000000004773	very short
01	663.9999999897555	long
01	233.99999999674029	short
01	263.0000000062864	short
01	634.0000000054715	long
01	207.9999999987194	very short
01	334.0000000025611	medium
01	217.99999999348069	very short
01	221.9999999942956	very short
01	480.9999999997671	long
01	323.9999999932479	medium
01	269.0000000002328	short
01	531.0000000026776	long
01	365.0000000052387	medium
01	197.9999999894062	very short
01	349.000000001979	medium
01	334.0000000025611	medium
01	305.000000007567	medium
01	210.9999999956926	very short
01	414.0000000043073	long
01	256.0000000084983	short
01	297.9999999952269	medium
01	317.0000000100117	medium
01	396.999999997206	long
01	610.0000000005821	long
01	224.000000001979	very short
01	209.9999999918509	very short
01	349.9999999912688	medium
01	241.0000000090804	short
01	292.0000000012805	medium
01	187.0000000053551	very short
01	341.0000000003492	medium
01	324.0000000077998	medium
01	380.0000000046566	long
01	266.0000000032596	short
01	235.000000000582	short
01	305.9999999968568	medium
01	312.9999999946449	medium
01	279.000000009546	short
01	262.0000000024447	short
01	206.9999999948777	very short
01	211.9999999995343	very short
01	354.0000000066357	medium
01	575.0000000116415	long
01	272.0000000117579	short
01	202.9999999940628	very short
01	224.9999999912688	very short
01	188.9999999984866	very short
01	369.0000000060536	long
01	175.0000000029103	very short
01	173.9999999990686	very short
01	186.0000000015134	very short
01	263.9999999955762	short
01	248.9999999961583	short
01	164.0000000043073	very short
01	218.9999999973224	very short
01	275.9999999980209	short
01	589.9999999965075	long
01	195.9999999962747	very short
01	183.99999999383	very short
01	216.999999989639	very short
01	364.000000001397	medium
01	440.0000000023283	long
01	186.0000000015134	very short
01	154.9999999988358	very short
01	405.0000000133877	long
01	395.0000000040745	long
01	313.9999999984866	medium
01	158.9999999996507	very short
01	211.9999999995343	very short
01	223.00000001268918	very short
01	295.9999999875435	medium
01	148.9999999903375	very short
01	250.0	short
01	377.9999999969732	long
01	191.9999999954598	very short
01	175.9999999922001	very short
01	305.000000007567	medium
01	259.9999999947613	short
01	161.9999999966239	very short
01	148.0000000010477	very short
01	306.0000000114087	medium
01	207.9999999987194	very short
01	172.9999999952269	very short
01	184.9999999976717	very short
01	360.0000000005821	medium
01	285.9999999927822	medium
01	199.9999999970896	very short
01	384.0000000054715	long
01	275.9999999980209	short
01	334.0000000025611	medium
01	275.0000000087311	short
01	239.9999999906867	short
01	281.0000000026775	short
01	266.0000000032596	short
01	381.9999999977881	long
01	331.0000000055879	medium
01	163.0000000004656	very short
01	150.9999999980209	very short
01	275.0000000087311	short
01	180.9999999968568	very short
01	214.0000000072177	very short
01	752.9999999969732	long
01	216.0000000003492	very short
01	372.0000000030268	long
01	150.9999999980209	very short
01	595.0000000011642	long
01	304.9999999930151	medium
01	400.0000000087311	long
01	226.0000000096624	short
01	324.9999999970896	medium
01	206.0000000055879	very short
01	330.0000000017462	medium
01	380.0000000046566	long
01	169.0000000089639	very short
01	392.9999999963911	long
01	301.0000000067521	medium
01	220.0000000011641	very short
01	205.0000000017462	very short
01	338.000000003376	medium
01	411.9999999966239	long
01	430.9999999968568	long
01	400.9999999980209	long
01	423.9999999990687	long
01	321.0000000108266	medium
01	322.0000000001164	medium
01	260.999999998603	short
01	503.0000000115251	long
01	479.9999999959254	long
01	172.9999999952269	very short
01	283.9999999996507	medium
01	312.0000000053551	medium
01	256.9999999977881	short
01	154.000000009546	very short
01	271.999999997206	short
01	301.9999999960419	medium
01	802.0000000105938	long
01	391.9999999925494	long
01	213.9999999926658	very short
01	374.0000000107102	long
01	277.0000000018626	short
01	175.0000000029103	very short
01	798.0000000097789	long
01	302.0000000105938	medium
01	783.9999999996508	long
01	410.0000000034924	long
01	282.0000000065192	short
01	202.9999999940628	very short
01	289.9999999935971	medium
01	320.9999999962747	medium
01	326.0000000009313	medium
01	275.9999999980209	short
01	245.9999999991851	short
01	282.999999995809	short
01	444.999999992433	long
01	444.0000000031432	long
01	207.0000000094296	very short
01	322.0000000001164	medium
01	414.0000000043073	long
01	336.9999999995343	medium
01	394.0000000002328	long
01	413.0000000004656	long
01	308.99999999383	medium
01	207.9999999987194	very short
01	520.0000000040745	long
01	221.0000000050058	very short
01	158.9999999996507	very short
01	270.0000000040745	short
01	273.0000000010477	short
01	562.0000000053551	long
01	296.9999999913852	medium
01	394.0000000002328	long
01	702.000000004773	long
01	274.0000000048894	short
01	287.0000000111758	medium
01	202.9999999940628	very short
01	193.9999999885913	very short
01	315.0000000023283	medium
01	216.999999989639	very short
01	258.0000000016298	short
01	305.9999999968568	medium
01	226.9999999989522	short
01	289.0000000043073	medium
01	256.9999999977881	short
01	434.9999999976717	long
01	205.0000000017462	very short
01	337.9999999888241	medium
01	500.9999999892898	long
01	327.9999999940628	medium
01	301.0000000067521	medium
01	298.9999999990687	medium
01	436.0000000015134	long
01	179.999999993015	very short
01	633.9999999909196	long
01	531.9999999919673	long
01	184.9999999976717	very short
01	365.0000000052387	medium
01	201.0000000009313	very short
01	244.9999999953434	short
01	184.9999999976717	very short
01	218.9999999973224	very short
01	380.9999999939464	long
01	260.999999998603	short
01	269.0000000002328	short
01	177.9999999998835	very short
01	361.9999999937136	medium
01	232.9999999928986	short
01	262.0000000024447	short
01	243.9999999915016	short
01	180.000000007567	very short
01	199.9999999970896	very short
01	243.0000000022119	short
01	317.9999999993015	medium
01	279.9999999988358	short
01	200.0000000116415	very short
01	286.9999999966239	medium
01	174.9999999883584	very short
01	390.9999999887077	long
01	278.9999999949941	short
01	232.9999999928986	short
01	309.0000000083819	medium
01	372.9999999923166	long
01	275.9999999980209	short
01	243.0000000022119	short
01	226.9999999989522	short
01	406.9999999919673	long
01	203.9999999979045	very short
01	354.9999999959254	medium
01	166.0000000119907	very short
01	230.9999999997671	short
01	220.0000000011641	very short
01	309.9999999976717	medium
01	235.000000000582	short
01	187.9999999946449	very short
01	519.0000000002328	long
01	494.0000000060536	long
01	302.9999999998836	medium
01	316.00000000617	medium
01	408.9999999996507	long
01	214.9999999965075	very short
01	243.0000000022119	short
01	620.0000000098953	long
01	205.0000000017462	very short
01	237.9999999975552	short
01	398.99999999033747	long
01	194.0000000031432	very short
01	160.9999999927822	very short
01	506.9999999977881	long
01	451.0000000009313	long
01	494.0000000060536	long
01	288.0000000004656	medium
01	217.0000000041909	very short
01	297.0000000059372	medium
01	209.9999999918509	very short
01	406.0000000026775	long
01	695.9999999962747	long
01	294.9999999982537	medium
01	323.0000000039581	medium
01	334.0000000025611	medium
01	286.9999999966239	medium
01	348.9999999874271	medium
01	262.0000000024447	short
01	167.0000000012805	very short
01	180.000000007567	very short
01	360.0000000005821	medium
01	248.0000000068685	short
01	254.0000000008149	short
01	243.0000000022119	short
01	192.0000000100117	very short
01	297.0000000059372	medium
01	255.0000000046566	short
01	283.9999999996507	medium
01	472.9999999981373	long
01	237.0000000082655	short
01	218.9999999973224	very short
01	245.9999999991851	short
01	346.9999999942956	medium
01	441.00000000617	long
01	289.9999999935971	medium
01	755.0000000046566	long
01	468.0000000080326	long
01	241.9999999983701	short
01	229.9999999959254	short
01	510.0000000093132	long
01	154.9999999988358	very short
01	181.0000000114087	very short
01	251.0000000038417	short
01	205.999999991036	very short
01	460.9999999956926	long
01	283.9999999996507	medium
01	289.9999999935971	medium
01	274.9999999941792	short
01	212.9999999888241	very short
01	214.9999999965075	very short
01	202.000000004773	very short
01	357.0000000036089	medium
01	416.9999999867286	long
01	534.9999999889405	long
01	265.9999999887077	short
01	354.0000000066357	medium
01	394.0000000002328	long
01	216.0000000003492	very short
01	308.0000000045402	medium
01	690.0000000023283	long
01	308.0000000045402	medium
01	400.9999999980209	long
01	255.0000000046566	short
01	298.9999999990687	medium
01	224.000000001979	very short
01	258.0000000016298	short
01	226.9999999989522	short
01	550.0000000029104	long
01	387.0000000024447	long
01	304.9999999930151	medium
01	324.9999999970896	medium
01	224.000000001979	very short
01	214.0000000072177	very short
01	301.9999999960419	medium
01	304.9999999930151	medium
01	199.9999999970896	very short
01	404.9999999988358	long
01	475.0000000058207	long
01	313.9999999984866	medium
01	165.000000008149	very short
01	336.0000000102445	medium
01	182.0000000006985	very short
01	445.9999999962747	long
01	419.000000008964	long
01	514.9999999994179	long
01	489.000000001397	long
01	211.9999999995343	very short
01	169.99999999825368	very short
01	398.99999999033747	long
01	209.9999999918509	very short
01	149.0000000048894	very short
01	247.0000000030268	short
01	319.0000000031432	medium
01	167.0000000012805	very short
01	477.0000000135042	long
01	313.9999999984866	medium
01	667.0000000012806	long
01	278.0000000057043	short
01	557.0000000006985	long
01	216.999999989639	very short
01	256.9999999977881	short
01	207.0000000094296	very short
01	377.9999999969732	long
01	347.9999999981373	medium
01	233.99999999674029	short
01	156.0000000026775	very short
01	269.0000000002328	short
01	173.9999999990686	very short
01	289.0000000043073	medium
01	350.0000000058207	medium
01	161.9999999966239	very short
01	236.0000000044237	short
01	224.9999999912688	very short
01	379.0000000008149	long
01	254.9999999901047	short
01	198.0000000039581	very short
01	445.9999999962747	long
01	331.9999999948777	medium
01	282.0000000065192	short
01	674.9999999883585	long
01	286.9999999966239	medium
01	217.99999999348069	very short
01	177.9999999998835	very short
01	218.9999999973224	very short
01	345.9999999904539	medium
01	397.9999999864958	long
01	370.9999999991851	long
01	336.9999999995343	medium
01	430.000000007567	long
01	252.9999999969732	short
01	328.9999999979045	medium
01	311.9999999908032	medium
01	331.0000000055879	medium
01	313.9999999984866	medium
01	468.9999999973224	long
01	260.0000000093132	short
01	550.9999999922002	long
01	298.9999999990687	medium
01	366.0000000090804	medium
01	293.0000000051223	medium
01	288.0000000004656	medium
01	203.9999999979045	very short
01	459.0000000025611	long
01	258.0000000016298	short
01	283.9999999996507	medium
01	350.9999999951105	medium
01	158.0000000103609	very short
01	228.9999999920837	short
01	270.9999999933643	short
01	190.0000000023283	very short
01	383.9999999909196	long
01	290.9999999974388	medium
01	226.0000000096624	short
01	266.0000000032596	short
01	459.0000000025611	long
01	508.0000000016298	long
01	426.9999999960419	long
01	271.0000000079162	short
01	383.0000000016298	long
01	160.9999999927822	very short
01	682.9999999899883	long
01	221.9999999942956	very short
01	546.9999999913853	long
01	566.9999999954598	long
01	281.0000000026775	short
01	429.9999999930151	long
01	360.9999999898718	medium
01	275.9999999980209	short
01	506.0000000084983	long
01	273.0000000010477	short
01	163.9999999897554	very short
01	330.0000000017462	medium
01	255.0000000046566	short
01	149.9999999941792	very short
01	187.0000000053551	very short
01	173.9999999990686	very short
01	271.0000000079162	short
01	324.0000000077998	medium
01	237.9999999975552	short
01	349.000000001979	medium
01	552.9999999998836	long
01	296.0000000020955	medium
01	701.0000000009313	long
01	211.9999999995343	very short
01	286.9999999966239	medium
01	266.9999999925494	short
01	281.9999999919673	short
01	312.0000000053551	medium
01	536.999999996624	long
01	567.9999999993015	long
01	267.9999999963911	short
01	286.9999999966239	medium
01	241.9999999983701	short
01	375.0	long
01	339.0000000072177	medium
01	449.9999999970896	long
01	226.9999999989522	short
01	154.9999999988358	very short
01	290.0000000081491	medium
01	262.0000000024447	short
01	267.9999999963911	short
01	164.9999999935971	very short
01	349.000000001979	medium
01	271.0000000079162	short
01	241.9999999983701	short
01	173.9999999990686	very short
01	225.9999999951105	short
01	206.0000000055879	very short
01	195.0000000069849	very short
01	538.9999999897555	long
01	173.9999999990686	very short
01	380.0000000046566	long
01	300.9999999922002	medium
01	174.9999999883584	very short
01	212.9999999888241	very short
01	168.999999994412	very short
01	231.9999999890569	short
01	555.9999999968568	long
01	592.9999999934807	long
01	278.9999999949941	short
01	341.0000000003492	medium
01	203.9999999979045	very short
01	688.9999999984866	long
01	371.9999999884749	long
01	285.0000000034924	medium
01	635.0000000093132	long
01	205.0000000017462	very short
01	283.9999999996507	medium
01	387.9999999917345	long
01	331.0000000055879	medium
01	220.0000000011641	very short
01	274.9999999941792	short
01	269.0000000002328	short
01	237.9999999975552	short
01	168.999999994412	very short
01	470.0000000011641	long
01	440.9999999916181	long
01	263.9999999955762	short
01	346.0000000050058	medium
01	230.9999999997671	short
01	199.9999999970896	very short
01	275.9999999980209	short
01	521.999999997206	long
01	476.9999999989522	long
01	567.0000000100117	long
01	402.9999999911524	long
01	234.0000000112923	short
01	332.0000000094296	medium
01	298.9999999990687	medium
01	222.9999999981373	very short
01	293.0000000051223	medium
01	264.9999999994179	short
01	312.9999999946449	medium
01	562.9999999946449	long
01	322.0000000001164	medium
01	353.0000000027939	medium
01	336.9999999995343	medium
01	254.9999999901047	short
01	195.0000000069849	very short
01	193.9999999885913	very short
01	167.0000000012805	very short
01	169.99999999825368	very short
01	575.0000000116415	long
01	225.9999999951105	short
01	283.9999999996507	medium
01	230.9999999997671	short
01	172.9999999952269	very short
01	402.0000000018626	long
01	262.0000000024447	short
01	296.9999999913852	medium
01	201.0000000009313	very short
01	148.9999999903375	very short
01	170.0000000128056	very short
01	179.0000000037253	very short
01	229.0000000066356	short
01	307.0000000006985	medium
01	154.9999999988358	very short
01	334.9999999918509	medium
01	247.0000000030268	short
01	552.9999999998836	long
01	457.0000000094296	long
01	369.0000000060536	long
01	308.0000000045402	medium
01	222.9999999981373	very short
01	402.9999999911524	long
01	343.9999999973224	medium
01	152.9999999911524	very short
01	247.0000000030268	short
01	228.0000000027939	short
01	288.0000000004656	medium
01	312.0000000053551	medium
01	244.0000000060536	short
01	366.9999999983702	medium
01	463.000000003376	long
01	273.0000000010477	short
01	657.999999995809	long
01	313.9999999984866	medium
01	228.9999999920837	short
01	533.9999999996508	long
01	220.0000000011641	very short
01	201.9999999902211	very short
01	179.999999993015	very short
01	380.0000000046566	long
01	241.0000000090804	short
01	213.000000003376	very short
01	224.000000001979	very short
01	271.999999997206	short
01	271.0000000079162	short
01	574.0000000077998	long
01	326.0000000009313	medium
01	244.9999999953434	short
01	185.9999999869614	very short
01	301.9999999960419	medium
01	385.0000000093132	long
01	255.9999999939464	short
01	278.0000000057043	short
01	316.9999999954598	medium
01	302.9999999998836	medium
01	294.9999999982537	medium
01	285.9999999927822	medium
01	449.9999999970896	long
01	247.9999999923166	short
01	304.0000000037253	medium
01	194.0000000031432	very short
01	563.0000000091968	long
01	286.0000000073341	medium
01	387.9999999917345	long
01	430.000000007567	long
01	222.9999999981373	very short
01	275.9999999980209	short
01	366.9999999983702	medium
01	536.999999996624	long
01	191.9999999954598	very short
01	251.9999999931315	short
01	355.9999999997671	medium
01	213.9999999926658	very short
01	267.9999999963911	short
01	228.0000000027939	short
01	286.9999999966239	medium
01	277.9999999911524	short
01	478.0000000027939	long
01	362.0000000082655	medium
01	582.9999999987194	long
01	297.0000000059372	medium
01	311.9999999908032	medium
01	311.9999999908032	medium
01	550.9999999922002	long
01	182.0000000006985	very short
01	188.9999999984866	very short
01	190.9999999916181	very short
01	267.0000000071013	short
01	286.0000000073341	medium
01	260.999999998603	short
01	536.999999996624	long
01	273.0000000010477	short
01	270.9999999933643	short
01	289.0000000043073	medium
01	194.999999992433	very short
01	214.0000000072177	very short
01	459.0000000025611	long
01	178.9999999891733	very short
01	213.000000003376	very short
01	346.9999999942956	medium
01	259.0000000054715	short
01	282.999999995809	short
01	275.9999999980209	short
01	281.9999999919673	short
01	213.000000003376	very short
01	224.000000001979	very short
01	194.0000000031432	very short
01	256.0000000084983	short
01	230.9999999997671	short
01	348.0000000126892	medium
01	423.0000000097789	long
01	235.000000000582	short
01	236.0000000044237	short
01	220.0000000011641	very short
01	415.9999999974388	long
01	327.9999999940628	medium
01	336.9999999995343	medium
01	278.9999999949941	short
01	236.9999999937135	short
01	221.9999999942956	very short
01	168.999999994412	very short
01	377.0000000076834	long
01	293.0000000051223	medium
01	208.0000000132713	very short
01	294.000000008964	medium
01	213.000000003376	very short
01	229.9999999959254	short
01	459.0000000025611	long
01	304.0000000037253	medium
01	285.9999999927822	medium
01	239.0000000013969	short
01	182.0000000006985	very short
01	504.0000000008149	long
01	459.0000000025611	long
01	183.0000000045402	very short
01	334.9999999918509	medium
01	298.9999999990687	medium
01	180.000000007567	very short
01	305.9999999968568	medium
01	272.0000000117579	short
01	265.9999999887077	short
01	506.9999999977881	long
01	319.0000000031432	medium
01	247.9999999923166	short
01	198.9999999932479	very short
01	240.9999999945284	short
01	245.9999999991851	short
01	191.9999999954598	very short
01	274.9999999941792	short
01	407.999999995809	long
01	330.999999991036	medium
01	702.000000004773	long
01	335.9999999956926	medium
01	383.9999999909196	long
01	319.0000000031432	medium
01	361.9999999937136	medium
01	241.9999999983701	short
01	237.9999999975552	short
01	243.0000000022119	short
01	254.9999999901047	short
01	258.0000000016298	short
01	232.9999999928986	short
01	299.9999999883584	medium
01	572.0000000001164	long
01	366.0000000090804	medium
01	151.0000000125728	very short
01	306.0000000114087	medium
01	265.9999999887077	short
01	349.000000001979	medium
01	617.0000000129221	long
01	281.9999999919673	short
01	437.0000000053551	long
01	438.9999999984866	long
01	297.9999999952269	medium
01	187.0000000053551	very short
01	633.0000000016298	long
01	209.9999999918509	very short
01	426.0000000067521	long
01	295.9999999875435	medium
01	199.9999999970896	very short
01	326.0000000009313	medium
01	271.0000000079162	short
01	474.9999999912688	long
01	173.9999999990686	very short
01	372.0000000030268	long
01	151.9999999873107	very short
01	206.9999999948777	very short
01	312.0000000053551	medium
01	154.9999999988358	very short
01	205.0000000017462	very short
01	186.0000000015134	very short
01	151.0000000125728	very short
01	275.9999999980209	short
01	283.9999999996507	medium
01	240.9999999945284	short
01	354.9999999959254	medium
01	225.0000000058207	short
01	192.9999999993015	very short
01	389.9999999994179	long
01	207.0000000094296	very short
01	183.0000000045402	very short
01	234.0000000112923	short
01	430.9999999968568	long
01	239.0000000013969	short
01	302.9999999998836	medium
01	470.0000000011641	long
01	280.9999999881256	short
01	326.0000000009313	medium
01	522.000000011758	long
01	351.9999999989522	medium
01	331.9999999948777	medium
01	171.0000000020954	very short
01	254.9999999901047	short
01	683.0000000045402	long
01	297.0000000059372	medium
01	513.9999999955762	long
01	536.0000000073342	long
01	312.0000000053551	medium
01	180.9999999968568	very short
01	342.9999999934807	medium
01	204.0000000124564	very short
01	156.0000000026775	very short
01	444.999999992433	long
01	191.00000000617	very short
01	202.000000004773	very short
01	270.9999999933643	short
01	220.0000000011641	very short
01	264.9999999994179	short
01	158.9999999996507	very short
01	323.0000000039581	medium
01	250.0	short
01	353.0000000027939	medium
01	447.0000000001164	long
01	383.0000000016298	long
01	272.0000000117579	short
01	327.00000000477297	medium
01	335.0000000064028	medium
01	341.999999989639	medium
01	302.9999999998836	medium
01	271.0000000079162	short
01	453.9999999979045	long
01	380.9999999939464	long
01	213.9999999926658	very short
01	209.0000000025611	very short
01	362.0000000082655	medium
01	187.9999999946449	very short
01	711.9999999995343	long
01	369.0000000060536	long
01	235.9999999898718	short
01	258.9999999909196	short
01	165.9999999974388	very short
01	293.999999994412	medium
01	158.0000000103609	very short
01	300.0000000029104	medium
01	298.9999999990687	medium
01	239.9999999906867	short
01	448.0000000039581	long
01	267.0000000071013	short
01	357.0000000036089	medium
01	251.0000000038417	short
01	251.0000000038417	short
01	346.9999999942956	medium
01	270.0000000040745	short
01	217.0000000041909	very short
01	312.9999999946449	medium
01	247.0000000030268	short
01	161.9999999966239	very short
01	384.9999999947613	long
01	285.9999999927822	medium
01	215.0000000110594	very short
01	188.9999999984866	very short
01	156.0000000026775	very short
01	300.0000000029104	medium
01	240.0000000052387	short
01	323.9999999932479	medium
01	230.9999999997671	short
01	362.9999999975553	medium
01	209.0000000025611	very short
01	169.0000000089639	very short
01	300.9999999922002	medium
01	245.9999999991851	short
01	282.0000000065192	short
01	308.99999999383	medium
01	205.0000000017462	very short
01	377.9999999969732	long
01	157.999999995809	very short
01	209.9999999918509	very short
01	288.9999999897554	medium
01	317.9999999993015	medium
01	319.999999992433	medium
01	315.0000000023283	medium
01	248.0000000068685	short
01	322.0000000001164	medium
01	167.0000000012805	very short
01	312.0000000053551	medium
01	190.9999999916181	very short
01	191.00000000617	very short
01	300.9999999922002	medium
01	567.9999999993015	long
01	221.9999999942956	very short
01	241.0000000090804	short
01	247.0000000030268	short
01	169.99999999825368	very short
01	519.0000000002328	long
01	280.0000000133877	short
01	533.9999999996508	long
01	504.0000000008149	long
01	220.9999999904539	very short
01	233.99999999674029	short
01	178.9999999891733	very short
01	319.0000000031432	medium
01	243.9999999915016	short
01	222.0000000088475	very short
01	356.9999999890569	medium
01	262.0000000024447	short
01	457.9999999987194	long
01	332.9999999987194	medium
01	251.0000000038417	short
01	191.00000000617	very short
01	216.999999989639	very short
01	218.9999999973224	very short
01	410.0000000034924	long
01	214.0000000072177	very short
01	360.0000000005821	medium
01	368.9999999915017	medium
01	187.0000000053551	very short
01	302.9999999998836	medium
01	211.9999999995343	very short
01	164.9999999935971	very short
01	346.9999999942956	medium
01	267.9999999963911	short
01	307.0000000006985	medium
01	171.0000000020954	very short
01	398.99999999033747	long
01	508.9999999909196	long
01	236.9999999937135	short
01	293.999999994412	medium
01	254.0000000008149	short
01	309.0000000083819	medium
01	169.99999999825368	very short
01	334.0000000025611	medium
01	346.9999999942956	medium
01	365.9999999945285	medium
01	349.9999999912688	medium
01	225.9999999951105	short
01	253.00000001152512	short
01	264.0000000101281	short
01	161.9999999966239	very short
01	354.9999999959254	medium
01	485.9999999898718	long
01	203.9999999979045	very short
01	237.9999999975552	short
01	193.9999999885913	very short
01	176.9999999960418	very short
01	220.0000000011641	very short
01	220.9999999904539	very short
01	485.9999999898718	long
01	218.0000000080326	very short
01	427.0000000105938	long
01	205.0000000017462	very short
01	297.9999999952269	medium
01	271.999999997206	short
01	315.0000000023283	medium
01	282.999999995809	short
01	179.999999993015	very short
01	373.0000000068685	long
01	366.9999999983702	medium
01	234.0000000112923	short
01	316.9999999954598	medium
01	214.9999999965075	very short
01	225.9999999951105	short
01	302.9999999998836	medium
01	216.0000000003492	very short
01	203.9999999979045	very short
01	260.999999998603	short
01	433.0000000045402	long
01	286.0000000073341	medium
01	610.9999999898719	long
01	254.9999999901047	short
01	173.9999999990686	very short
01	778.9999999949941	long
01	225.0000000058207	short
01	263.0000000062864	short
01	505.9999999939464	long
01	301.0000000067521	medium
01	391.0000000032596	long
01	373.9999999961583	long
01	277.0000000018626	short
01	249.0000000107102	short
01	213.000000003376	very short
01	520.0000000040745	long
01	196.0000000108266	very short
01	387.0000000024447	long
01	362.9999999975553	medium
01	273.0000000010477	short
01	177.0000000105938	very short
01	288.9999999897554	medium
01	230.9999999997671	short
01	499.0000000107102	long
01	473.0000000126892	long
01	167.0000000012805	very short
01	323.0000000039581	medium
01	347.9999999981373	medium
01	468.0000000080326	long
01	247.0000000030268	short
01	312.9999999946449	medium
01	266.9999999925494	short
01	224.9999999912688	very short
01	285.0000000034924	medium
01	188.0000000091968	very short
01	312.0000000053551	medium
01	391.0000000032596	long
01	172.9999999952269	very short
01	214.0000000072177	very short
01	321.0000000108266	medium
01	160.0000000034924	very short
01	248.0000000068685	short
01	377.9999999969732	long
01	280.0000000133877	short
01	283.9999999996507	medium
01	195.9999999962747	very short
01	209.0000000025611	very short
01	228.0000000027939	short
01	216.0000000003492	very short
01	325.0000000116415	medium
01	278.0000000057043	short
01	270.0000000040745	short
01	217.0000000041909	very short
01	270.9999999933643	short
01	332.9999999987194	medium
01	311.0000000015134	medium
01	256.0000000084983	short
01	183.99999999383	very short
01	226.9999999989522	short
01	527.0000000018626	long
01	419.9999999982537	long
01	201.9999999902211	very short
01	263.9999999955762	short
01	449.9999999970896	long
01	204.0000000124564	very short
01	168.999999994412	very short
01	304.9999999930151	medium
01	205.999999991036	very short
01	262.0000000024447	short
01	293.0000000051223	medium
01	326.0000000009313	medium
01	199.9999999970896	very short
01	539.9999999935972	long
01	360.0000000005821	medium
01	722.9999999981374	long
01	358.9999999967403	medium
01	233.99999999674029	short
01	262.0000000024447	short
01	144.9999999895226	very short
01	323.0000000039581	medium
01	366.0000000090804	medium
01	265.9999999887077	short
01	540.9999999974389	long
01	354.0000000066357	medium
01	475.9999999951105	long
01	252.9999999969732	short
01	358.0000000074506	medium
01	294.000000008964	medium
01	323.0000000039581	medium
01	387.0000000024447	long
01	148.9999999903375	very short
01	210.0000000064028	very short
01	451.9999999902211	long
01	721.0000000050059	long
01	210.0000000064028	very short
01	269.0000000002328	short
01	330.0000000017462	medium
01	243.0000000022119	short
01	302.9999999998836	medium
01	214.9999999965075	very short
01	190.9999999916181	very short
01	494.0000000060536	long
01	343.0000000080326	medium
01	395.0000000040745	long
01	414.9999999935971	long
01	514.9999999994179	long
01	635.0000000093132	long
01	190.0000000023283	very short
01	354.0000000066357	medium
01	471.0000000050058	long
01	222.9999999981373	very short
01	179.0000000037253	very short
01	437.9999999946449	long
01	260.999999998603	short
01	368.9999999915017	medium
01	350.0000000058207	medium
01	317.9999999993015	medium
01	285.9999999927822	medium
01	243.0000000022119	short
01	382.00000001234	long
01	358.9999999967403	medium
01	271.999999997206	short
01	145.0000000040745	very short
01	335.9999999956926	medium
01	211.9999999995343	very short
01	327.9999999940628	medium
01	277.9999999911524	short
01	294.9999999982537	medium
01	179.999999993015	very short
01	441.9999999954598	long
01	327.00000000477297	medium
01	260.999999998603	short
01	153.9999999949941	very short
01	381.9999999977881	long
01	229.9999999959254	short
01	149.9999999941792	very short
01	495.9999999991851	long
01	282.999999995809	short
01	283.0000000103609	medium
01	277.9999999911524	short
01	296.0000000020955	medium
01	408.0000000103609	long
01	255.0000000046566	short
01	267.9999999963911	short
01	278.0000000057043	short
01	304.0000000037253	medium
01	472.9999999981373	long
01	236.9999999937135	short
01	201.0000000009313	very short
01	421.9999999913852	long
01	243.0000000022119	short
01	373.9999999961583	long
01	298.0000000097789	medium
01	368.0000000022119	medium
01	255.0000000046566	short
01	286.9999999966239	medium
01	250.0	short
01	239.0000000013969	short
01	331.0000000055879	medium
01	282.999999995809	short
01	171.9999999913852	very short
01	271.999999997206	short
01	302.9999999998836	medium
01	573.9999999932479	long
01	277.9999999911524	short
01	243.0000000022119	short
01	296.0000000020955	medium
01	309.9999999976717	medium
01	259.0000000054715	short
01	335.0000000064028	medium
01	186.0000000015134	very short
01	265.0000000139698	short
01	281.9999999919673	short
01	168.999999994412	very short
01	187.9999999946449	very short
01	294.9999999982537	medium
01	304.9999999930151	medium
01	167.0000000012805	very short
01	251.9999999931315	short
01	155.0000000133877	very short
01	441.9999999954598	long
01	433.0000000045402	long
01	301.9999999960419	medium
01	177.9999999998835	very short
01	244.9999999953434	short
01	207.9999999987194	very short
01	247.9999999923166	short
01	468.9999999973224	long
01	317.9999999993015	medium
01	256.9999999977881	short
01	188.9999999984866	very short
01	300.9999999922002	medium
01	270.0000000040745	short
01	793.0000000051223	long
01	616.9999999983702	long
01	317.0000000100117	medium
01	226.9999999989522	short
01	456.0000000055879	long
01	346.0000000050058	medium
01	176.9999999960418	very short
01	334.9999999918509	medium
01	270.9999999933643	short
01	195.9999999962747	very short
01	372.9999999923166	long
01	331.9999999948777	medium
01	199.0000000077998	very short
01	345.9999999904539	medium
01	429.9999999930151	long
01	406.0000000026775	long
01	339.0000000072177	medium
01	427.0000000105938	long
01	166.0000000119907	very short
01	263.9999999955762	short
01	195.9999999962747	very short
01	319.0000000031432	medium
01	217.99999999348069	very short
01	308.0000000045402	medium
01	282.999999995809	short
01	436.9999999908032	long
01	218.9999999973224	very short
01	156.0000000026775	very short
01	349.000000001979	medium
01	255.9999999939464	short
01	283.9999999996507	medium
01	202.9999999940628	very short
01	346.9999999942956	medium
01	308.0000000045402	medium
01	176.9999999960418	very short
01	207.9999999987194	very short
01	230.0000000104773	short
01	211.9999999995343	very short
01	381.9999999977881	long
01	218.0000000080326	very short
01	297.0000000059372	medium
01	373.9999999961583	long
01	335.0000000064028	medium
01	793.0000000051223	long
01	391.9999999925494	long
01	403.9999999949941	long
01	187.9999999946449	very short
01	142.9999999963911	very short
01	349.000000001979	medium
01	479.9999999959254	long
01	182.0000000006985	very short
01	728.9999999920838	long
01	213.000000003376	very short
01	375.9999999892898	long
01	418.0000000051223	long
01	298.9999999990687	medium
01	308.0000000045402	medium
01	327.9999999940628	medium
01	315.0000000023283	medium
01	328.9999999979045	medium
01	343.0000000080326	medium
01	247.0000000030268	short
01	211.9999999995343	very short
01	286.9999999966239	medium
01	249.0000000107102	short
01	370.9999999991851	long
01	278.9999999949941	short
01	298.9999999990687	medium
01	177.9999999998835	very short
01	563.9999999984866	long
01	214.9999999965075	very short
01	209.9999999918509	very short
01	240.9999999945284	short
01	747.0000000030268	long
01	501.9999999931315	long
01	227.0000000135041	short
01	400.9999999980209	long
01	254.0000000008149	short
01	322.0000000001164	medium
01	302.0000000105938	medium
01	592.000000004191	long
01	285.0000000034924	medium
01	154.000000009546	very short
01	245.9999999991851	short
01	387.9999999917345	long
01	400.9999999980209	long
01	225.9999999951105	short
01	205.0000000017462	very short
01	177.9999999998835	very short
01	366.0000000090804	medium
01	362.9999999975553	medium
01	302.0000000105938	medium
01	252.0000000076834	short
01	259.9999999947613	short
01	205.0000000017462	very short
01	328.9999999979045	medium
01	210.9999999956926	very short
01	426.0000000067521	long
01	350.0000000058207	medium
01	307.0000000006985	medium
01	236.0000000044237	short
01	355.0000000104774	medium
01	226.9999999989522	short
01	437.0000000053551	long
01	385.999999998603	long
01	198.9999999932479	very short
01	249.0000000107102	short
01	282.999999995809	short
01	240.0000000052387	short
01	293.0000000051223	medium
01	199.9999999970896	very short
01	335.0000000064028	medium
01	794.9999999982538	long
01	282.999999995809	short
01	417.0000000012805	long
01	197.0000000001164	very short
01	169.99999999825368	very short
01	194.0000000031432	very short
01	186.0000000015134	very short
01	317.9999999993015	medium
01	361.0000000044238	medium
01	299.9999999883584	medium
01	395.0000000040745	long
01	146.999999997206	very short
01	230.0000000104773	short
01	198.9999999932479	very short
01	248.9999999961583	short
01	630.9999999939464	long
01	336.9999999995343	medium
01	165.9999999974388	very short
01	281.0000000026775	short
01	316.00000000617	medium
01	259.9999999947613	short
01	223.00000001268918	very short
01	603.000000002794	long
01	192.0000000100117	very short
01	168.0000000051222	very short
01	195.0000000069849	very short
01	324.9999999970896	medium
01	250.0	short
01	213.9999999926658	very short
01	262.0000000024447	short
01	187.0000000053551	very short
01	337.9999999888241	medium
01	298.0000000097789	medium
01	245.9999999991851	short
01	283.9999999996507	medium
01	313.9999999984866	medium
01	182.0000000006985	very short
01	267.9999999963911	short
01	338.000000003376	medium
01	396.999999997206	long
01	190.9999999916181	very short
01	220.9999999904539	very short
01	250.9999999892898	short
01	179.999999993015	very short
01	311.9999999908032	medium
01	259.0000000054715	short
01	400.9999999980209	long
01	328.9999999979045	medium
01	425.0000000029104	long
01	373.9999999961583	long
01	296.0000000020955	medium
01	157.0000000065192	very short
01	248.9999999961583	short
01	241.9999999983701	short
01	277.0000000018626	short
01	445.9999999962747	long
01	679.0000000037253	long
01	252.9999999969732	short
01	255.0000000046566	short
01	226.9999999989522	short
01	415.9999999974388	long
01	326.9999999902211	medium
01	610.0000000005821	long
01	563.9999999984866	long
01	686.0000000015134	long
01	224.9999999912688	very short
01	384.9999999947613	long
01	294.9999999982537	medium
01	180.000000007567	very short
01	198.9999999932479	very short
01	332.0000000094296	medium
01	410.9999999927822	long
01	207.0000000094296	very short
01	210.0000000064028	very short
01	190.0000000023283	very short
01	320.9999999962747	medium
01	381.9999999977881	long
01	213.9999999926658	very short
01	211.9999999995343	very short
01	190.9999999916181	very short
01	270.0000000040745	short
01	248.0000000068685	short
01	252.9999999969732	short
01	195.9999999962747	very short
01	305.9999999968568	medium
01	267.9999999963911	short
01	525.0000000087311	long
01	271.999999997206	short
01	276.0000000125728	short
01	350.9999999951105	medium
01	423.9999999990687	long
01	188.0000000091968	very short
01	686.9999999908032	long
01	334.9999999918509	medium
01	310.0000000122236	medium
01	424.9999999883584	long
01	319.999999992433	medium
01	250.9999999892898	short
01	236.9999999937135	short
01	236.9999999937135	short
01	408.9999999996507	long
01	234.9999999860301	short
01	206.9999999948777	very short
01	283.0000000103609	medium
01	279.9999999988358	short
01	195.9999999962747	very short
01	157.999999995809	very short
01	228.9999999920837	short
01	273.99999999033747	short
01	357.0000000036089	medium
01	183.99999999383	very short
01	364.000000001397	medium
01	150.0000000087311	very short
01	346.0000000050058	medium
01	263.9999999955762	short
01	376.0000000038417	long
01	172.9999999952269	very short
01	198.0000000039581	very short
01	312.0000000053551	medium
01	175.0000000029103	very short
01	497.0000000030268	long
01	414.0000000043073	long
01	441.9999999954598	long
01	747.9999999923166	long
01	246.9999999884748	short
01	272.0000000117579	short
01	199.9999999970896	very short
01	179.0000000037253	very short
01	274.9999999941792	short
01	165.9999999974388	very short
01	340.0000000110594	medium
01	285.0000000034924	medium
01	165.000000008149	very short
01	363.999999986845	medium
01	284.9999999889405	medium
01	202.9999999940628	very short
01	702.000000004773	long
01	237.0000000082655	short
01	373.0000000068685	long
01	463.000000003376	long
01	341.0000000003492	medium
01	256.0000000084983	short
01	213.000000003376	very short
01	171.0000000020954	very short
01	388.9999999955762	long
01	172.0000000059371	very short
01	151.0000000125728	very short
01	209.9999999918509	very short
01	286.9999999966239	medium
01	326.9999999902211	medium
01	169.0000000089639	very short
01	248.9999999961583	short
01	226.0000000096624	short
01	191.00000000617	very short
01	161.0000000073341	very short
01	314.9999999877764	medium
01	182.0000000006985	very short
01	217.0000000041909	very short
01	290.0000000081491	medium
01	236.9999999937135	short
01	397.0000000117579	long
01	322.0000000001164	medium
01	229.0000000066356	short
01	186.0000000015134	very short
01	203.9999999979045	very short
01	180.9999999968568	very short
01	274.9999999941792	short
01	213.9999999926658	very short
01	308.99999999383	medium
01	263.9999999955762	short
01	182.0000000006985	very short
01	188.0000000091968	very short
01	228.0000000027939	short
01	422.0000000059372	long
01	179.0000000037253	very short
01	589.9999999965075	long
01	252.9999999969732	short
01	336.0000000102445	medium
01	198.9999999932479	very short
01	277.9999999911524	short
01	243.9999999915016	short
01	241.9999999983701	short
01	185.9999999869614	very short
01	348.9999999874271	medium
01	277.0000000018626	short
01	352.999999988242	medium
01	206.9999999948777	very short
01	235.000000000582	short
01	275.0000000087311	short
01	263.9999999955762	short
01	197.0000000001164	very short
01	229.0000000066356	short
01	251.0000000038417	short
01	298.0000000097789	medium
01	264.9999999994179	short
01	209.9999999918509	very short
01	319.999999992433	medium
01	167.0000000012805	very short
01	199.9999999970896	very short
01	187.9999999946449	very short
01	234.0000000112923	short
01	311.0000000015134	medium
01	225.9999999951105	short
01	201.0000000009313	very short
01	500.0	long
01	235.9999999898718	short
01	347.9999999981373	medium
01	222.9999999981373	very short
01	716.0000000003492	long
01	206.9999999948777	very short
01	149.9999999941792	very short
01	569.0000000031432	long
01	251.0000000038417	short
01	381.9999999977881	long
01	528.9999999949941	long
01	243.0000000022119	short
01	494.0000000060536	long
01	279.9999999988358	short
01	342.0000000041909	medium
01	240.9999999945284	short
01	241.9999999983701	short
01	248.9999999961583	short
01	630.0000000046566	long
01	335.0000000064028	medium
01	521.999999997206	long
01	226.9999999989522	short
01	228.0000000027939	short
01	230.9999999997671	short
01	239.9999999906867	short
01	294.9999999982537	medium
01	209.0000000025611	very short
01	281.9999999919673	short
01	277.0000000018626	short
01	699.9999999970896	long
01	269.0000000002328	short
01	246.9999999884748	short
01	349.000000001979	medium
01	206.0000000055879	very short
01	341.999999989639	medium
01	209.0000000025611	very short
01	238.0000000121072	short
01	220.0000000011641	very short
01	252.0000000076834	short
01	171.0000000020954	very short
01	379.0000000008149	long
01	282.0000000065192	short
01	237.0000000082655	short
01	164.0000000043073	very short
01	288.0000000004656	medium
01	213.000000003376	very short
01	300.0000000029104	medium
01	417.0000000012805	long
01	219.0000000118743	very short
01	313.0000000091968	medium
01	161.0000000073341	very short
01	425.9999999922002	long
01	243.0000000022119	short
01	259.9999999947613	short
01	158.0000000103609	very short
01	341.999999989639	medium
01	641.0000000032596	long
01	326.0000000009313	medium
01	236.9999999937135	short
01	335.0000000064028	medium
01	334.9999999918509	medium
01	304.9999999930151	medium
01	403.9999999949941	long
01	327.00000000477297	medium
01	266.0000000032596	short
01	191.9999999954598	very short
01	316.9999999954598	medium
01	355.9999999997671	medium
01	675.0000000029104	long
01	262.0000000024447	short
01	404.9999999988358	long
01	230.0000000104773	short
01	358.9999999967403	medium
01	361.0000000044238	medium
01	495.9999999991851	long
01	287.0000000111758	medium
01	243.0000000022119	short
01	259.0000000054715	short
01	380.9999999939464	long
01	439.0000000130385	long
01	368.0000000022119	medium
01	230.9999999997671	short
01	410.9999999927822	long
01	418.0000000051223	long
01	206.9999999948777	very short
01	255.0000000046566	short
01	288.0000000004656	medium
01	330.999999991036	medium
01	663.0000000004657	long
01	324.0000000077998	medium
01	271.999999997206	short
01	229.9999999959254	short
01	395.9999999933643	long
01	161.0000000073341	very short
01	208.9999999880092	very short
01	520.0000000040745	long
01	161.9999999966239	very short
01	209.0000000025611	very short
01	305.9999999968568	medium
01	273.0000000010477	short
01	383.9999999909196	long
01	216.0000000003492	very short
01	251.9999999931315	short
01	180.9999999968568	very short
01	250.0	short
01	247.0000000030268	short
01	191.00000000617	very short
01	290.9999999974388	medium
01	343.9999999973224	medium
01	148.0000000010477	very short
01	223.00000001268918	very short
01	273.99999999033747	short
01	327.00000000477297	medium
01	289.0000000043073	medium
01	476.9999999989522	long
01	165.9999999974388	very short
01	307.9999999899883	medium
01	300.9999999922002	medium
01	230.9999999997671	short
01	191.9999999954598	very short
[truncated: 161,131 more rows]
