# Supplementary material for: Fixation duration on natural scenes is explained by memory encoding not processing demand
Source: Nat Neurosci. 2026 May 25;29(6):1488–97. doi: 10.1038/s41593-026-02285-1 (PMC13246442; doi:10.1038/s41593-026-02285-1)
Supplement: Supplementary file 4 — Statistical Source Data for Figs. 1–4. [file 41593_2026_2285_MOESM4_ESM.zip › source_data/manuscript/fig1/fig1a/sourcedata_quartile_distribution_filt50Hz_bilateral_stats.txt]

Figure: Fixation duration histogram colored by quartile
Plot type: stacked histogram (40 bins)
N subjects: 5
N observations (fixations): 163130
ROI used: early
Hemisphere used: lh
Duration in ms, colored by duration_quantile
