# Supplementary material for: Fixation duration on natural scenes is explained by memory encoding not processing demand
Source: Nat Neurosci. 2026 May 25;29(6):1488–97. doi: 10.1038/s41593-026-02285-1 (PMC13246442; doi:10.1038/s41593-026-02285-1)
Supplement: Supplementary file 4 — Statistical Source Data for Figs. 1–4. [file 41593_2026_2285_MOESM4_ESM.zip › source_data/manuscript/fig2/fig2d/sourcedata_dynamics_(mid)ventral_filt50Hz_bilateral.csv]

subject	duration_quantile	time_ms	dynamics_z
01	very short	-100.0	0.920632053135681
01	very short	-98.0	0.919672025659342
01	very short	-96.0	0.9178534931984946
01	very short	-94.0	0.9163789177477212
01	very short	-92.0	0.9152195485140543
01	very short	-90.0	0.9139655308458124
01	very short	-88.0	0.9138507094717017
01	very short	-86.0	0.9141393340874115
01	very short	-84.0	0.9147109154211329
01	very short	-82.0	0.915280067242473
01	very short	-80.0	0.9153022208712459
01	very short	-78.0	0.9164058052804221
01	very short	-76.0	0.9165586707798762
01	very short	-74.0	0.9167710947047641
01	very short	-72.0	0.9168662379658138
01	very short	-70.0	0.9192391803339751
01	very short	-68.0	0.9192676390271473
01	very short	-66.0	0.9201802046324562
01	very short	-64.0	0.920202267067788
01	very short	-62.0	0.920426720627637
01	very short	-60.0	0.9200662665308788
01	very short	-58.0	0.9205684600703702
01	very short	-56.0	0.9207048753828336
01	very short	-54.0	0.9209072751394618
01	very short	-52.0	0.9223994200051554
01	very short	-50.0	0.9228808719918355
01	very short	-48.0	0.9235576663326036
01	very short	-46.0	0.9255560602461994
01	very short	-44.0	0.9279469582086481
01	very short	-42.0	0.9288916390277747
01	very short	-40.0	0.9296045180536133
01	very short	-38.0	0.9301505960525209
01	very short	-36.0	0.9304024597444887
01	very short	-34.0	0.9290196148436641
01	very short	-32.0	0.9275974725109819
01	very short	-30.0	0.9268708415167315
01	very short	-28.0	0.9265413786992237
01	very short	-26.0	0.9254176618440588
01	very short	-24.0	0.9261595755324789
01	very short	-22.0	0.9269396376467778
01	very short	-20.0	0.9277410541344847
01	very short	-18.0	0.9274535723151701
01	very short	-16.0	0.9267841461288512
01	very short	-14.0	0.9260458577256264
01	very short	-12.0	0.9258505521353033
01	very short	-10.0	0.9253025215737345
01	very short	-8.0	0.9242671399003478
01	very short	-6.0	0.9238487946017281
01	very short	-4.0	0.9217078957592174
01	very short	-2.0	0.9195315528399554
01	very short	0.0	0.9185676726046772
01	very short	2.0	0.9189677367220668
01	very short	4.0	0.9188581110040972
01	very short	6.0	0.9197009402802366
01	very short	8.0	0.9207402997069791
01	very short	10.0	0.9201000867405863
01	very short	12.0	0.9187476333624347
01	very short	14.0	0.9193779508167602
01	very short	16.0	0.9205156023100347
01	very short	18.0	0.9216389278811274
01	very short	20.0	0.9239259297592649
01	very short	22.0	0.9248713706090973
01	very short	24.0	0.9257110376745575
01	very short	26.0	0.926156732206578
01	very short	28.0	0.9260487953734816
01	very short	30.0	0.9264517450228872
01	very short	32.0	0.926996661523843
01	very short	34.0	0.928093657174247
01	very short	36.0	0.9301882603567571
01	very short	38.0	0.9327086729882678
01	very short	40.0	0.9350770906084686
01	very short	42.0	0.9388952221220714
01	very short	44.0	0.940976986470449
01	very short	46.0	0.9438531092697116
01	very short	48.0	0.9453507221600865
01	very short	50.0	0.9458493504797547
01	very short	52.0	0.9474103815639358
01	very short	54.0	0.9490833304095009
01	very short	56.0	0.9505523688213047
01	very short	58.0	0.9525757006849642
01	very short	60.0	0.9535227861475009
01	very short	62.0	0.9547013094288826
01	very short	64.0	0.9553468838371937
01	very short	66.0	0.9543998152732296
01	very short	68.0	0.9537007008441397
01	very short	70.0	0.9538372230442617
01	very short	72.0	0.9533663960990396
01	very short	74.0	0.9534941738173441
01	very short	76.0	0.9538687125709411
01	very short	78.0	0.9549803085188753
01	very short	80.0	0.9569237193811901
01	very short	82.0	0.9582958456406814
01	very short	84.0	0.9601241728614417
01	very short	86.0	0.9615983795739574
01	very short	88.0	0.9640430679712535
01	very short	90.0	0.965691064447209
01	very short	92.0	0.967698299590949
01	very short	94.0	0.9697262688697375
01	very short	96.0	0.9716837869786068
01	very short	98.0	0.9719246158493726
01	very short	100.0	0.9728665455031741
01	very short	102.0	0.9719921368816206
01	very short	104.0	0.9707868026863461
01	very short	106.0	0.9685417337585259
01	very short	108.0	0.9663322356345837
01	very short	110.0	0.9638247253237231
01	very short	112.0	0.9617972023353103
01	very short	114.0	0.9586517409296802
01	very short	116.0	0.9564164081154441
01	very short	118.0	0.9543775623712372
01	very short	120.0	0.95190836105116
01	very short	122.0	0.9492389500193821
01	very short	124.0	0.9475224927186633
01	very short	126.0	0.945264579898295
01	very short	128.0	0.9424532927250258
01	very short	130.0	0.9397061323534364
01	very short	132.0	0.9385682052808747
01	very short	134.0	0.9365250257334841
01	very short	136.0	0.9367197078429014
01	very short	138.0	0.9369469541425152
01	very short	140.0	0.9375918247772792
01	very short	142.0	0.9375743730656029
01	very short	144.0	0.9384666233007921
01	very short	146.0	0.9394689319571532
01	very short	148.0	0.9401954391281236
01	very short	150.0	0.9391004374819605
01	very short	152.0	0.9389407246306873
01	very short	154.0	0.9379350300814207
01	very short	156.0	0.9351280985478542
01	very short	158.0	0.933805746681744
01	very short	160.0	0.9341564608151502
01	very short	162.0	0.932791951234573
01	very short	164.0	0.9333589998228173
01	very short	166.0	0.9341753826879287
01	very short	168.0	0.9332619711647084
01	very short	170.0
01	very short	172.0
01	very short	174.0
01	very short	176.0
01	very short	178.0
01	very short	180.0
01	very short	182.0
01	very short	184.0
01	very short	186.0
01	very short	188.0
01	very short	190.0
01	very short	192.0
01	very short	194.0
01	very short	196.0
01	very short	198.0
01	very short	200.0
01	very short	202.0
01	very short	204.0
01	very short	206.0
01	very short	208.0
01	very short	210.0
01	very short	212.0
01	very short	214.0
01	very short	216.0
01	very short	218.0
01	very short	220.0
01	very short	222.0
01	very short	224.0
01	very short	226.0
01	very short	228.0
01	very short	230.0
01	very short	232.0
01	very short	234.0
01	very short	236.0
01	very short	238.0
01	very short	240.0
01	very short	242.0
01	very short	244.0
01	very short	246.0
01	very short	248.0
01	very short	250.0
01	very short	252.0
01	very short	254.0
01	very short	256.0
01	very short	258.0
01	very short	260.0
01	very short	262.0
01	very short	264.0
01	very short	266.0
01	very short	268.0
01	very short	270.0
01	very short	272.0
01	very short	274.0
01	very short	276.0
01	very short	278.0
01	very short	280.0
01	very short	282.0
01	very short	284.0
01	very short	286.0
01	very short	288.0
01	very short	290.0
01	very short	292.0
01	very short	294.0
01	very short	296.0
01	very short	298.0
01	very short	300.0
01	very short	302.0
01	very short	304.0
01	very short	306.0
01	very short	308.0
01	very short	310.0
01	very short	312.0
01	very short	314.0
01	very short	316.0
01	very short	318.0
01	very short	320.0
01	very short	322.0
01	very short	324.0
01	very short	326.0
01	very short	328.0
01	very short	330.0
01	very short	332.0
01	very short	334.0
01	very short	336.0
01	very short	338.0
01	very short	340.0
01	very short	342.0
01	very short	344.0
01	very short	346.0
01	very short	348.0
01	very short	350.0
01	short	-100.0	0.9212266383962163
01	short	-98.0	0.9214442696190163
01	short	-96.0	0.9219796567084074
01	short	-94.0	0.9226478429504389
01	short	-92.0	0.9247833128205883
01	short	-90.0	0.9276451329642872
01	short	-88.0	0.927591123314585
01	short	-86.0	0.9289827852169625
01	short	-84.0	0.9282796818951177
01	short	-82.0	0.9275458193100731
01	short	-80.0	0.9271688228291144
01	short	-78.0	0.9284461850144884
01	short	-76.0	0.928305122188081
01	short	-74.0	0.9296888999003079
01	short	-72.0	0.9307059964132998
01	short	-70.0	0.9303736773084721
01	short	-68.0	0.9286305614638685
01	short	-66.0	0.9278118248153374
01	short	-64.0	0.926117517018292
01	short	-62.0	0.9250610755753664
01	short	-60.0	0.9247057224229114
01	short	-58.0	0.926200772416505
01	short	-56.0	0.9276529170663073
01	short	-54.0	0.929195145795959
01	short	-52.0	0.930547392761515
01	short	-50.0	0.9323142313544586
01	short	-48.0	0.9341726497568623
01	short	-46.0	0.9346299750835476
01	short	-44.0	0.9354325378301136
01	short	-42.0	0.9364565187120348
01	short	-40.0	0.9368980402526571
01	short	-38.0	0.9349107321880715
01	short	-36.0	0.93502001529857
01	short	-34.0	0.9346141580033314
01	short	-32.0	0.9335791748143691
01	short	-30.0	0.9323879958196128
01	short	-28.0	0.9344092471592933
01	short	-26.0	0.9341588298002714
01	short	-24.0	0.9337256470095713
01	short	-22.0	0.9342773241052371
01	short	-20.0	0.9349604838102672
01	short	-18.0	0.9335166063242453
01	short	-16.0	0.9328587386959215
01	short	-14.0	0.9316846836378916
01	short	-12.0	0.929373410164132
01	short	-10.0	0.9276760544986684
01	short	-8.0	0.9270798346134776
01	short	-6.0	0.9267335408778442
01	short	-4.0	0.9267816975422937
01	short	-2.0	0.9273212407810182
01	short	0.0	0.9267505492732346
01	short	2.0	0.9261636866422039
01	short	4.0	0.9255976983898636
01	short	6.0	0.9240026381052788
01	short	8.0	0.9236202871818189
01	short	10.0	0.9242506961742448
01	short	12.0	0.9226072785346235
01	short	14.0	0.9222089597198796
01	short	16.0	0.9230671782112322
01	short	18.0	0.9228962979688214
01	short	20.0	0.9236256950017969
01	short	22.0	0.9254439349718787
01	short	24.0	0.9254515289709394
01	short	26.0	0.9271271795212899
01	short	28.0	0.9296841456850503
01	short	30.0	0.9305490939062053
01	short	32.0	0.93311411824192
01	short	34.0	0.937340001022458
01	short	36.0	0.9394751247336061
01	short	38.0	0.9408713602571374
01	short	40.0	0.9430707242339442
01	short	42.0	0.9454396967415217
01	short	44.0	0.9471497542887513
01	short	46.0	0.9507202731462754
01	short	48.0	0.953349133387606
01	short	50.0	0.9548399893423977
01	short	52.0	0.9555295862520866
01	short	54.0	0.9568076262645169
01	short	56.0	0.9564487012080223
01	short	58.0	0.9578350597130613
01	short	60.0	0.9588432621584527
01	short	62.0	0.9599809959618006
01	short	64.0	0.959948594661398
01	short	66.0	0.9599242457444643
01	short	68.0	0.9587250310056428
01	short	70.0	0.9584965232071835
01	short	72.0	0.9577423807592328
01	short	74.0	0.956350696193061
01	short	76.0	0.9575387956543162
01	short	78.0	0.9586932442636416
01	short	80.0	0.9608116086122008
01	short	82.0	0.9629398455126276
01	short	84.0	0.9660123967584071
01	short	86.0	0.9686310088411114
01	short	88.0	0.972232329409553
01	short	90.0	0.9726163705865088
01	short	92.0	0.974011430562697
01	short	94.0	0.9746914327884508
01	short	96.0	0.9746616271798649
01	short	98.0	0.9726736209136603
01	short	100.0	0.973311293030604
01	short	102.0	0.9727841646569636
01	short	104.0	0.9723503423845344
01	short	106.0	0.9700066116447107
01	short	108.0	0.9682307729786483
01	short	110.0	0.9655184653590887
01	short	112.0	0.9616715030674757
01	short	114.0	0.958016175213027
01	short	116.0	0.9545580935651007
01	short	118.0	0.9525640981588647
01	short	120.0	0.9516624973410236
01	short	122.0	0.9510741244508518
01	short	124.0	0.9505524961950594
01	short	126.0	0.9508662708346168
01	short	128.0	0.9503793732963852
01	short	130.0	0.9490938433688374
01	short	132.0	0.9488055774039615
01	short	134.0	0.9484985604687248
01	short	136.0	0.9492698277614046
01	short	138.0	0.9495129900324275
01	short	140.0	0.9511858044692574
01	short	142.0	0.9519321441526893
01	short	144.0	0.952324386388615
01	short	146.0	0.9523931237549453
01	short	148.0	0.9521909879533037
01	short	150.0	0.9508427654705606
01	short	152.0	0.9507004957242633
01	short	154.0	0.9511575040411481
01	short	156.0	0.9481077243105039
01	short	158.0	0.9467434079735976
01	short	160.0	0.9444740827755185
01	short	162.0	0.9426011752389742
01	short	164.0	0.939003859996426
01	short	166.0	0.938108396322996
01	short	168.0	0.9361829825232022
01	short	170.0	0.9349293581111991
01	short	172.0	0.9324529496053496
01	short	174.0	0.9309801051652137
01	short	176.0	0.9280475686023778
01	short	178.0	0.925720744875217
01	short	180.0	0.9231920322767809
01	short	182.0	0.9209186832719615
01	short	184.0	0.9186684231719754
01	short	186.0	0.9177783000108501
01	short	188.0	0.917849370101532
01	short	190.0	0.91808510194705
01	short	192.0	0.9193376495121044
01	short	194.0	0.9203996471177487
01	short	196.0	0.9234172985425305
01	short	198.0	0.9247127798499974
01	short	200.0	0.9261598559379355
01	short	202.0	0.9261041873022354
01	short	204.0	0.927193115966565
01	short	206.0	0.9268514683574018
01	short	208.0	0.9264453508080316
01	short	210.0	0.9272411497860417
01	short	212.0	0.9296063501523878
01	short	214.0	0.931897382289724
01	short	216.0	0.934000151526907
01	short	218.0	0.9364897149746196
01	short	220.0	0.9377522324360504
01	short	222.0	0.9378845401284491
01	short	224.0	0.9382223919294266
01	short	226.0	0.937953119457367
01	short	228.0	0.9380775735223029
01	short	230.0
01	short	232.0
01	short	234.0
01	short	236.0
01	short	238.0
01	short	240.0
01	short	242.0
01	short	244.0
01	short	246.0
01	short	248.0
01	short	250.0
01	short	252.0
01	short	254.0
01	short	256.0
01	short	258.0
01	short	260.0
01	short	262.0
01	short	264.0
01	short	266.0
01	short	268.0
01	short	270.0
01	short	272.0
01	short	274.0
01	short	276.0
01	short	278.0
01	short	280.0
01	short	282.0
01	short	284.0
01	short	286.0
01	short	288.0
01	short	290.0
01	short	292.0
01	short	294.0
01	short	296.0
01	short	298.0
01	short	300.0
01	short	302.0
01	short	304.0
01	short	306.0
01	short	308.0
01	short	310.0
01	short	312.0
01	short	314.0
01	short	316.0
01	short	318.0
01	short	320.0
01	short	322.0
01	short	324.0
01	short	326.0
01	short	328.0
01	short	330.0
01	short	332.0
01	short	334.0
01	short	336.0
01	short	338.0
01	short	340.0
01	short	342.0
01	short	344.0
01	short	346.0
01	short	348.0
01	short	350.0
01	medium	-100.0	0.9270752383243662
01	medium	-98.0	0.926067362180397
01	medium	-96.0	0.9248403100994055
01	medium	-94.0	0.9240854590238927
01	medium	-92.0	0.9236284627033926
01	medium	-90.0	0.9232055530982174
01	medium	-88.0	0.9234267240153039
01	medium	-86.0	0.9233284965685573
01	medium	-84.0	0.9232111339656762
01	medium	-82.0	0.9246807694173328
01	medium	-80.0	0.9256248517770974
01	medium	-78.0	0.9259156440704546
01	medium	-76.0	0.9260674332382972
01	medium	-74.0	0.9257169640358515
01	medium	-72.0	0.9248207735711916
01	medium	-70.0	0.9228453846817897
01	medium	-68.0	0.9226078162999042
01	medium	-66.0	0.922147019568834
01	medium	-64.0	0.9220449027397413
01	medium	-62.0	0.9225065618400901
01	medium	-60.0	0.9235278706108127
01	medium	-58.0	0.92422962481132
01	medium	-56.0	0.9253112186963043
01	medium	-54.0	0.9271882167172922
01	medium	-52.0	0.9290501038062234
01	medium	-50.0	0.9305428196704647
01	medium	-48.0	0.9336851310456065
01	medium	-46.0	0.9355061338544377
01	medium	-44.0	0.9363650803992283
01	medium	-42.0	0.9360592062392671
01	medium	-40.0	0.9364689966120736
01	medium	-38.0	0.9347408271775722
01	medium	-36.0	0.9346960599477128
01	medium	-34.0	0.9343954055803435
01	medium	-32.0	0.9343730499625342
01	medium	-30.0	0.9341712828710721
01	medium	-28.0	0.9340697490991979
01	medium	-26.0	0.9338752295591911
01	medium	-24.0	0.9329749413575522
01	medium	-22.0	0.9317625579111746
01	medium	-20.0	0.9305595538839895
01	medium	-18.0	0.9296844343572669
01	medium	-16.0	0.928799948010043
01	medium	-14.0	0.9277245059836992
01	medium	-12.0	0.9280278584151715
01	medium	-10.0	0.9284342274773768
01	medium	-8.0	0.9281752801132854
01	medium	-6.0	0.9267655925893674
01	medium	-4.0	0.9259279326430918
01	medium	-2.0	0.9260760246291468
01	medium	0.0	0.9252217720903718
01	medium	2.0	0.9244202762352767
01	medium	4.0	0.924303737695927
01	medium	6.0	0.9235133457447052
01	medium	8.0	0.921902605095819
01	medium	10.0	0.9213117256127726
01	medium	12.0	0.9212388509494768
01	medium	14.0	0.9232095320806317
01	medium	16.0	0.9252530738664301
01	medium	18.0	0.9263746914208033
01	medium	20.0	0.9275561379017172
01	medium	22.0	0.9290406077163188
01	medium	24.0	0.9281834854737127
01	medium	26.0	0.9306212889064259
01	medium	28.0	0.9329861993494954
01	medium	30.0	0.9345947872223025
01	medium	32.0	0.9356968857437097
01	medium	34.0	0.937882551566978
01	medium	36.0	0.9375929586434203
01	medium	38.0	0.938254007436285
01	medium	40.0	0.9398896670421683
01	medium	42.0	0.9434165178907877
01	medium	44.0	0.94645061380311
01	medium	46.0	0.9503714365261846
01	medium	48.0	0.9539208890973185
01	medium	50.0	0.9563022563912479
01	medium	52.0	0.9578058980226032
01	medium	54.0	0.9584387919952451
01	medium	56.0	0.9586818809356263
01	medium	58.0	0.9581221031239712
01	medium	60.0	0.9585123313072637
01	medium	62.0	0.958282543731474
01	medium	64.0	0.9591603535664436
01	medium	66.0	0.9594209962546006
01	medium	68.0	0.960159257247183
01	medium	70.0	0.9593623468421124
01	medium	72.0	0.9589601507972787
01	medium	74.0	0.9582441642670687
01	medium	76.0	0.959132556088575
01	medium	78.0	0.9604296154416919
01	medium	80.0	0.9641893336178821
01	medium	82.0	0.9672202603951946
01	medium	84.0	0.9703188760668569
01	medium	86.0	0.9723202586380432
01	medium	88.0	0.9736823715175239
01	medium	90.0	0.9740395513036754
01	medium	92.0	0.9737465051003587
01	medium	94.0	0.9730319155105174
01	medium	96.0	0.9728931827181908
01	medium	98.0	0.9716651311197817
01	medium	100.0	0.971000859246765
01	medium	102.0	0.9711237553139975
01	medium	104.0	0.971434525772405
01	medium	106.0	0.9696493695215145
01	medium	108.0	0.9680149841330253
01	medium	110.0	0.9657736128964386
01	medium	112.0	0.9624825351691851
01	medium	114.0	0.958943547018528
01	medium	116.0	0.956029060591048
01	medium	118.0	0.9542595009664869
01	medium	120.0	0.9522684464443409
01	medium	122.0	0.9523828286837184
01	medium	124.0	0.9521310293541858
01	medium	126.0	0.9527574020473308
01	medium	128.0	0.9523585935229196
01	medium	130.0	0.9527268498483037
01	medium	132.0	0.9514248503355066
01	medium	134.0	0.949665884997362
01	medium	136.0	0.9508462242633675
01	medium	138.0	0.9527870561836642
01	medium	140.0	0.9525595986307432
01	medium	142.0	0.9524408086471765
01	medium	144.0	0.952771127989239
01	medium	146.0	0.9509633325668606
01	medium	148.0	0.9492665979158879
01	medium	150.0	0.9487123764487858
01	medium	152.0	0.9480036779488425
01	medium	154.0	0.9475325694869715
01	medium	156.0	0.9455196671305919
01	medium	158.0	0.9436312785432904
01	medium	160.0	0.941308909963799
01	medium	162.0	0.939519870158979
01	medium	164.0	0.9366508185832148
01	medium	166.0	0.9351190820426046
01	medium	168.0	0.9328672279648129
01	medium	170.0	0.9298034212691629
01	medium	172.0	0.9265111661204662
01	medium	174.0	0.9247052186276049
01	medium	176.0	0.9213827259962294
01	medium	178.0	0.9186019030305566
01	medium	180.0	0.9176903053563387
01	medium	182.0	0.918241616290928
01	medium	184.0	0.9183485298131274
01	medium	186.0	0.9197182943491904
01	medium	188.0	0.9211850094313784
01	medium	190.0	0.9227632001247776
01	medium	192.0	0.922954360433559
01	medium	194.0	0.923953649809124
01	medium	196.0	0.9241790617901194
01	medium	198.0	0.9251591065076753
01	medium	200.0	0.9262502720552455
01	medium	202.0	0.9270955603510292
01	medium	204.0	0.9271013978952964
01	medium	206.0	0.9268935167241845
01	medium	208.0	0.9271884726396205
01	medium	210.0	0.9266650236428721
01	medium	212.0	0.9269170281635642
01	medium	214.0	0.9295111683835345
01	medium	216.0	0.9320370255386902
01	medium	218.0	0.9338698631102564
01	medium	220.0	0.93619433415389
01	medium	222.0	0.9379282805030539
01	medium	224.0	0.9379499041418807
01	medium	226.0	0.9393319526151158
01	medium	228.0	0.9393197944021864
01	medium	230.0	0.9388483313189432
01	medium	232.0	0.9391734240224144
01	medium	234.0	0.939504824694904
01	medium	236.0	0.9388992058255714
01	medium	238.0	0.939162950855859
01	medium	240.0	0.9389723481922841
01	medium	242.0	0.9384105933775376
01	medium	244.0	0.9366701039810746
01	medium	246.0	0.9350666898315838
01	medium	248.0	0.9344891427097423
01	medium	250.0	0.9351852845171666
01	medium	252.0	0.9348236386728882
01	medium	254.0	0.935861244929665
01	medium	256.0	0.9372189503656478
01	medium	258.0	0.9377433715932041
01	medium	260.0	0.9378282599594093
01	medium	262.0	0.9393921872461074
01	medium	264.0	0.9395464625172112
01	medium	266.0	0.9389094398580564
01	medium	268.0	0.9385602525760575
01	medium	270.0	0.9370040694767134
01	medium	272.0	0.9358189965263479
01	medium	274.0	0.9346462112577917
01	medium	276.0	0.9342582333594577
01	medium	278.0	0.9328925904154783
01	medium	280.0	0.9322277713157604
01	medium	282.0	0.932622831580088
01	medium	284.0	0.9333683314184732
01	medium	286.0	0.9338463945326276
01	medium	288.0	0.9347119643487021
01	medium	290.0	0.9351312047460184
01	medium	292.0	0.9337440315807396
01	medium	294.0	0.9336337581573246
01	medium	296.0	0.9331949549279374
01	medium	298.0	0.9321864278272679
01	medium	300.0
01	medium	302.0
01	medium	304.0
01	medium	306.0
01	medium	308.0
01	medium	310.0
01	medium	312.0
01	medium	314.0
01	medium	316.0
01	medium	318.0
01	medium	320.0
01	medium	322.0
01	medium	324.0
01	medium	326.0
01	medium	328.0
01	medium	330.0
01	medium	332.0
01	medium	334.0
01	medium	336.0
01	medium	338.0
01	medium	340.0
01	medium	342.0
01	medium	344.0
01	medium	346.0
01	medium	348.0
01	medium	350.0
01	long	-100.0	0.9194712876101792
01	long	-98.0	0.919146906838933
01	long	-96.0	0.9202582700590781
01	long	-94.0	0.9218448094588757
01	long	-92.0	0.9232820325032006
01	long	-90.0	0.9256195808248086
01	long	-88.0	0.9263501245240365
01	long	-86.0	0.9268179145922363
01	long	-84.0	0.9253852496079608
01	long	-82.0	0.9243441144464344
01	long	-80.0	0.9246770627924062
01	long	-78.0	0.9254341395165909
01	long	-76.0	0.9246368821403749
01	long	-74.0	0.924537773686113
01	long	-72.0	0.9230118871909373
01	long	-70.0	0.9207190076549511
01	long	-68.0	0.9202269227506051
01	long	-66.0	0.9211504597869556
01	long	-64.0	0.9219524354311106
01	long	-62.0	0.9226387143753486
01	long	-60.0	0.9247114347198477
01	long	-58.0	0.9260593993900565
01	long	-56.0	0.9266925391202699
01	long	-54.0	0.928237406517583
01	long	-52.0	0.9298781367362522
01	long	-50.0	0.930683059222066
01	long	-48.0	0.9316332337790436
01	long	-46.0	0.9311282139624917
01	long	-44.0	0.931992734313313
01	long	-42.0	0.9333948851877322
01	long	-40.0	0.9346680577590578
01	long	-38.0	0.9346012586116519
01	long	-36.0	0.9353420385809755
01	long	-34.0	0.9351348949144224
01	long	-32.0	0.9343337698600973
01	long	-30.0	0.9336339315318726
01	long	-28.0	0.9338800818548775
01	long	-26.0	0.9351436720532879
01	long	-24.0	0.9344679350397641
01	long	-22.0	0.9347589187515325
01	long	-20.0	0.9341967298405418
01	long	-18.0	0.9340603763140718
01	long	-16.0	0.9333382635123924
01	long	-14.0	0.9337995246853538
01	long	-12.0	0.9344393572576329
01	long	-10.0	0.9347022561713351
01	long	-8.0	0.9335302664113363
01	long	-6.0	0.9330909536819838
01	long	-4.0	0.9319546360372836
01	long	-2.0	0.9308430212492251
01	long	0.0	0.9301323969396857
01	long	2.0	0.9293395455451908
01	long	4.0	0.9273320327349568
01	long	6.0	0.9268878661229009
01	long	8.0	0.92728274466808
01	long	10.0	0.9274628594282389
01	long	12.0	0.9288297312291508
01	long	14.0	0.9306125072597982
01	long	16.0	0.9313632989965335
01	long	18.0	0.9317432489630456
01	long	20.0	0.9318649625202696
01	long	22.0	0.9326430169178241
01	long	24.0	0.9339164238900369
01	long	26.0	0.9341986014347168
01	long	28.0	0.9340336414667354
01	long	30.0	0.9349387079233556
01	long	32.0	0.9358248506206788
01	long	34.0	0.936352554980047
01	long	36.0	0.9376397616764365
01	long	38.0	0.9393561450297881
01	long	40.0	0.9410215019530964
01	long	42.0	0.941879464637195
01	long	44.0	0.9439308441578511
01	long	46.0	0.9461963392496453
01	long	48.0	0.9486681689670453
01	long	50.0	0.9509563225834746
01	long	52.0	0.953269517868882
01	long	54.0	0.954934465405226
01	long	56.0	0.9558984819289805
01	long	58.0	0.9560280561664114
01	long	60.0	0.9561534183572874
01	long	62.0	0.9561118935416814
01	long	64.0	0.9551128993683163
01	long	66.0	0.954423740445939
01	long	68.0	0.9535664621101603
01	long	70.0	0.9526129874443482
01	long	72.0	0.9514656426681782
01	long	74.0	0.9516380443331994
01	long	76.0	0.9525649048360633
01	long	78.0	0.9534427188854918
01	long	80.0	0.9546937522466845
01	long	82.0	0.9570768280855297
01	long	84.0	0.958580646854862
01	long	86.0	0.96030511443258
01	long	88.0	0.9627687150271748
01	long	90.0	0.9649855646674218
01	long	92.0	0.9664802791767622
01	long	94.0	0.9683368559460624
01	long	96.0	0.9700131110413086
01	long	98.0	0.9708985367102796
01	long	100.0	0.9708972817275259
01	long	102.0	0.9696745328348748
01	long	104.0	0.968486609438667
01	long	106.0	0.9667800323949144
01	long	108.0	0.9650210863096017
01	long	110.0	0.9633329159702523
01	long	112.0	0.9627706027387525
01	long	114.0	0.9610748226191013
01	long	116.0	0.9586074791876384
01	long	118.0	0.9557358256346782
01	long	120.0	0.9537499263119736
01	long	122.0	0.9511830990932182
01	long	124.0	0.9501453936375946
01	long	126.0	0.9490111555025891
01	long	128.0	0.9484378238785912
01	long	130.0	0.9480097782693124
01	long	132.0	0.9489823426846122
01	long	134.0	0.9490952024367063
01	long	136.0	0.9501324871749162
01	long	138.0	0.950534584036957
01	long	140.0	0.9509705804630768
01	long	142.0	0.9500756795766462
01	long	144.0	0.949008622181223
01	long	146.0	0.9488507616347021
01	long	148.0	0.9495539599785922
01	long	150.0	0.9500018534170565
01	long	152.0	0.9506927814458032
01	long	154.0	0.9500739060446304
01	long	156.0	0.9473162454344135
01	long	158.0	0.9448735744156852
01	long	160.0	0.9413040076396685
01	long	162.0	0.936793641265926
01	long	164.0	0.9333860143350987
01	long	166.0	0.9331620331090059
01	long	168.0	0.9308855640606533
01	long	170.0	0.9286436496215058
01	long	172.0	0.9272915739254854
01	long	174.0	0.9264519167157482
01	long	176.0	0.9233971941317973
01	long	178.0	0.9212392571582649
01	long	180.0	0.9212056385438221
01	long	182.0	0.9209230104729595
01	long	184.0	0.9206388887171346
01	long	186.0	0.9197408269055319
01	long	188.0	0.9204168086068343
01	long	190.0	0.9213019454184548
01	long	192.0	0.9221330372818124
01	long	194.0	0.9229287102056997
01	long	196.0	0.9246465148650217
01	long	198.0	0.924644547268925
01	long	200.0	0.9237945052418746
01	long	202.0	0.924487066915079
01	long	204.0	0.9264196040772652
01	long	206.0	0.927117871727499
01	long	208.0	0.9282104078961095
01	long	210.0	0.9308113819291304
01	long	212.0	0.9310087927766671
01	long	214.0	0.9296039672692669
01	long	216.0	0.9307075668586551
01	long	218.0	0.9321003587165719
01	long	220.0	0.9316264050857233
01	long	222.0	0.9314142650536315
01	long	224.0	0.9309010817286543
01	long	226.0	0.9308603982203879
01	long	228.0	0.9321448934716476
01	long	230.0	0.9324566326151892
01	long	232.0	0.9337871758497082
01	long	234.0	0.9361328561696044
01	long	236.0	0.9364524840637971
01	long	238.0	0.9358808655437286
01	long	240.0	0.9354560728741741
01	long	242.0	0.9348660247383721
01	long	244.0	0.9344993230239717
01	long	246.0	0.9354633100379344
01	long	248.0	0.9361074132511076
01	long	250.0	0.9372456840468325
01	long	252.0	0.9383082794610154
01	long	254.0	0.9395324869579448
01	long	256.0	0.9387039808657202
01	long	258.0	0.9374654502114987
01	long	260.0	0.9384984750280407
01	long	262.0	0.93961796262691
01	long	264.0	0.939445244237603
01	long	266.0	0.9402548139113931
01	long	268.0	0.9426518587462497
01	long	270.0	0.9423835267656301
01	long	272.0	0.9426128298906759
01	long	274.0	0.9416207167380897
01	long	276.0	0.9412792023534408
01	long	278.0	0.9397602819267691
01	long	280.0	0.9382073907191603
01	long	282.0	0.9368070733305802
01	long	284.0	0.9374734790838373
01	long	286.0	0.9377596545630149
01	long	288.0	0.9363949266212876
01	long	290.0	0.937184995969606
01	long	292.0	0.9378599888020251
01	long	294.0	0.9378262329772902
01	long	296.0	0.9382295338319306
01	long	298.0	0.9391649598485878
01	long	300.0	0.9395328781435148
01	long	302.0	0.9389166503845221
01	long	304.0	0.9385613563818087
01	long	306.0	0.938120144460525
01	long	308.0	0.9382183279590977
01	long	310.0	0.9373631995447486
01	long	312.0	0.9374775877410365
01	long	314.0	0.9376288574781203
01	long	316.0	0.9367576877644068
01	long	318.0	0.9360976566669363
01	long	320.0	0.9366711510218388
01	long	322.0	0.9360710387312613
01	long	324.0	0.9348777612980868
01	long	326.0	0.9348271342642469
01	long	328.0	0.9353073667319176
01	long	330.0	0.9351705021572543
01	long	332.0	0.9358682627896735
01	long	334.0	0.9369062076603504
01	long	336.0	0.9357738274836103
01	long	338.0	0.9346972096102542
01	long	340.0	0.9338215026270503
01	long	342.0	0.9325345026877937
01	long	344.0	0.9316005273605915
01	long	346.0	0.9314209042806062
01	long	348.0	0.9314520819832303
01	long	350.0	0.9310993365361947
02	very short	-100.0	0.9666321154892604
02	very short	-98.0	0.9668386777880194
02	very short	-96.0	0.9690789588330663
02	very short	-94.0	0.9697332411341256
02	very short	-92.0	0.9692069560695279
02	very short	-90.0	0.9685162842085556
02	very short	-88.0	0.9671273714058314
02	very short	-86.0	0.9655226433567482
02	very short	-84.0	0.9648415750424756
02	very short	-82.0	0.9656731494252444
02	very short	-80.0	0.964789402043851
02	very short	-78.0	0.9654060279452352
02	very short	-76.0	0.9656896922727469
02	very short	-74.0	0.9656733525225086
02	very short	-72.0	0.966178237980723
02	very short	-70.0	0.9681562564660393
02	very short	-68.0	0.9695248890812451
02	very short	-66.0	0.969134631694107
02	very short	-64.0	0.969766063551568
02	very short	-62.0	0.9688886806361686
02	very short	-60.0	0.968972111126792
02	very short	-58.0	0.9687041558726547
02	very short	-56.0	0.9700230245056485
02	very short	-54.0	0.9702570169225517
02	very short	-52.0	0.9698405336891421
02	very short	-50.0	0.968550044054279
02	very short	-48.0	0.9675602727161765
02	very short	-46.0	0.9665168257688872
02	very short	-44.0	0.9656081449128376
02	very short	-42.0	0.9656105364950941
02	very short	-40.0	0.9663966639549001
02	very short	-38.0	0.9671396655140984
02	very short	-36.0	0.9680983018616512
02	very short	-34.0	0.9697297241175474
02	very short	-32.0	0.9712238982040979
02	very short	-30.0	0.9708966504622427
02	very short	-28.0	0.9708967342913867
02	very short	-26.0	0.9715551441497307
02	very short	-24.0	0.9711470208413351
02	very short	-22.0	0.9708393111567851
02	very short	-20.0	0.9712700885078938
02	very short	-18.0	0.9718145138383424
02	very short	-16.0	0.971885023723076
02	very short	-14.0	0.9720634508926143
02	very short	-12.0	0.972058928646477
02	very short	-10.0	0.9719672995348518
02	very short	-8.0	0.9716810643408658
02	very short	-6.0	0.9709907887640159
02	very short	-4.0	0.9700243271398644
02	very short	-2.0	0.969536635350655
02	very short	0.0	0.970259940544512
02	very short	2.0	0.9703650367344595
02	very short	4.0	0.970156667136608
02	very short	6.0	0.9707399557824116
02	very short	8.0	0.9718773490692713
02	very short	10.0	0.9716420090216217
02	very short	12.0	0.9716434743125547
02	very short	14.0	0.9725604576744824
02	very short	16.0	0.9736443145424007
02	very short	18.0	0.9737063467012433
02	very short	20.0	0.9744969675937013
02	very short	22.0	0.9744522051941205
02	very short	24.0	0.9744025142534265
02	very short	26.0	0.9748560903618697
02	very short	28.0	0.9747605695721645
02	very short	30.0	0.9746494716449305
02	very short	32.0	0.9765869304351648
02	very short	34.0	0.977456479614384
02	very short	36.0	0.9771845203669772
02	very short	38.0	0.9788320518429607
02	very short	40.0	0.9801265680646644
02	very short	42.0	0.9799712773887682
02	very short	44.0	0.9800849858970963
02	very short	46.0	0.9801079318774552
02	very short	48.0	0.9801402048328212
02	very short	50.0	0.981111641655619
02	very short	52.0	0.9822851559819311
02	very short	54.0	0.9840164646137484
02	very short	56.0	0.9866705482430751
02	very short	58.0	0.9873700989667972
02	very short	60.0	0.9876970729492871
02	very short	62.0	0.9885313333711196
02	very short	64.0	0.9897203831183295
02	very short	66.0	0.9910076991572259
02	very short	68.0	0.9924362555866234
02	very short	70.0	0.9926285399001498
02	very short	72.0	0.9914958244999093
02	very short	74.0	0.9902082216001793
02	very short	76.0	0.9869307869545477
02	very short	78.0	0.9842078428143788
02	very short	80.0	0.9830205517300707
02	very short	82.0	0.9823179376994606
02	very short	84.0	0.9806314431981434
02	very short	86.0	0.9806041139438502
02	very short	88.0	0.9810310811740499
02	very short	90.0	0.9805465316055088
02	very short	92.0	0.9820804049801006
02	very short	94.0	0.9841070086562513
02	very short	96.0	0.9859581140620793
02	very short	98.0	0.9892616422669145
02	very short	100.0	0.9928407597052487
02	very short	102.0	0.9950692210007837
02	very short	104.0	0.9977055738065885
02	very short	106.0	0.9999988610862424
02	very short	108.0	1.0003834668518545
02	very short	110.0	1.0021332764892201
02	very short	112.0	1.003274261830055
02	very short	114.0	1.0025073880066355
02	very short	116.0	1.001170326598176
02	very short	118.0	1.0004157506017604
02	very short	120.0	0.9976810211249163
02	very short	122.0	0.9945177073872479
02	very short	124.0	0.9914487818249192
02	very short	126.0	0.98893232818061
02	very short	128.0	0.9851182051014522
02	very short	130.0	0.980478968069369
02	very short	132.0	0.9768997737339906
02	very short	134.0	0.973447176955472
02	very short	136.0	0.9701645398266557
02	very short	138.0	0.9685771542120275
02	very short	140.0	0.9676799466810043
02	very short	142.0	0.9660965600237132
02	very short	144.0	0.9646596500700879
02	very short	146.0	0.9636995629178314
02	very short	148.0	0.9615149278367799
02	very short	150.0	0.9600689634782116
02	very short	152.0	0.9601349145099756
02	very short	154.0	0.9619359912146314
02	very short	156.0	0.9627721617811186
02	very short	158.0	0.9641832241852144
02	very short	160.0	0.9651479748918511
02	very short	162.0	0.9647699618050279
02	very short	164.0	0.9645655048192021
02	very short	166.0	0.9653804123762818
02	very short	168.0	0.964718348123607
02	very short	170.0
02	very short	172.0
02	very short	174.0
02	very short	176.0
02	very short	178.0
02	very short	180.0
02	very short	182.0
02	very short	184.0
02	very short	186.0
02	very short	188.0
02	very short	190.0
02	very short	192.0
02	very short	194.0
02	very short	196.0
02	very short	198.0
02	very short	200.0
02	very short	202.0
02	very short	204.0
02	very short	206.0
02	very short	208.0
02	very short	210.0
02	very short	212.0
02	very short	214.0
02	very short	216.0
02	very short	218.0
02	very short	220.0
02	very short	222.0
02	very short	224.0
02	very short	226.0
02	very short	228.0
02	very short	230.0
02	very short	232.0
02	very short	234.0
02	very short	236.0
02	very short	238.0
02	very short	240.0
02	very short	242.0
02	very short	244.0
02	very short	246.0
02	very short	248.0
02	very short	250.0
02	very short	252.0
02	very short	254.0
02	very short	256.0
02	very short	258.0
02	very short	260.0
02	very short	262.0
02	very short	264.0
02	very short	266.0
02	very short	268.0
02	very short	270.0
02	very short	272.0
02	very short	274.0
02	very short	276.0
02	very short	278.0
02	very short	280.0
02	very short	282.0
02	very short	284.0
02	very short	286.0
02	very short	288.0
02	very short	290.0
02	very short	292.0
02	very short	294.0
02	very short	296.0
02	very short	298.0
02	very short	300.0
02	very short	302.0
02	very short	304.0
02	very short	306.0
02	very short	308.0
02	very short	310.0
02	very short	312.0
02	very short	314.0
02	very short	316.0
02	very short	318.0
02	very short	320.0
02	very short	322.0
02	very short	324.0
02	very short	326.0
02	very short	328.0
02	very short	330.0
02	very short	332.0
02	very short	334.0
02	very short	336.0
02	very short	338.0
02	very short	340.0
02	very short	342.0
02	very short	344.0
02	very short	346.0
02	very short	348.0
02	very short	350.0
02	short	-100.0	0.9659957377415427
02	short	-98.0	0.9685345331651364
02	short	-96.0	0.9676838201256863
02	short	-94.0	0.9681444796458781
02	short	-92.0	0.9671052798491984
02	short	-90.0	0.9666790445539023
02	short	-88.0	0.9653915083476167
02	short	-86.0	0.9657613973268123
02	short	-84.0	0.9653558612148027
02	short	-82.0	0.9651550140140042
02	short	-80.0	0.965597391074111
02	short	-78.0	0.9660471881404066
02	short	-76.0	0.9656929860513361
02	short	-74.0	0.9653172720221393
02	short	-72.0	0.9660319784614049
02	short	-70.0	0.9661670414045299
02	short	-68.0	0.9648481003807884
02	short	-66.0	0.9651947155017142
02	short	-64.0	0.9656883105577785
02	short	-62.0	0.965429103743691
02	short	-60.0	0.9661784082091456
02	short	-58.0	0.9684689195362806
02	short	-56.0	0.9694732117280601
02	short	-54.0	0.9701985876461531
02	short	-52.0	0.9701684588554644
02	short	-50.0	0.9703572085608894
02	short	-48.0	0.968433075203184
02	short	-46.0	0.9680656402659004
02	short	-44.0	0.9677925345927418
02	short	-42.0	0.9683365957588377
02	short	-40.0	0.9681970618924756
02	short	-38.0	0.9685619578545422
02	short	-36.0	0.9694489668472861
02	short	-34.0	0.9698040027639329
02	short	-32.0	0.9710279347397205
02	short	-30.0	0.9713113553654865
02	short	-28.0	0.9723650896270586
02	short	-26.0	0.9720411192347155
02	short	-24.0	0.9726451964184049
02	short	-22.0	0.9718434413857572
02	short	-20.0	0.9717869353327886
02	short	-18.0	0.9708682393255765
02	short	-16.0	0.9708298235970314
02	short	-14.0	0.9707882876038582
02	short	-12.0	0.969999071878183
02	short	-10.0	0.9713629013731147
02	short	-8.0	0.9716877295211354
02	short	-6.0	0.9713069489769562
02	short	-4.0	0.9708613040711035
02	short	-2.0	0.9716793143185446
02	short	0.0	0.9712329573033265
02	short	2.0	0.9715070069897219
02	short	4.0	0.9721849866413881
02	short	6.0	0.9717219270730633
02	short	8.0	0.9716103207629708
02	short	10.0	0.9711985587538863
02	short	12.0	0.971287695131508
02	short	14.0	0.9722808599413684
02	short	16.0	0.9735194371448828
02	short	18.0	0.974715189923111
02	short	20.0	0.9745352632624891
02	short	22.0	0.9759580652839401
02	short	24.0	0.9768159293461256
02	short	26.0	0.9765228564589113
02	short	28.0	0.975920252685867
02	short	30.0	0.9765201559328083
02	short	32.0	0.9760510858389558
02	short	34.0	0.9748797799721227
02	short	36.0	0.9750320181212921
02	short	38.0	0.9758182476713496
02	short	40.0	0.9762575550279393
02	short	42.0	0.9767594776189796
02	short	44.0	0.9769749330651197
02	short	46.0	0.9776343023587785
02	short	48.0	0.977923650439959
02	short	50.0	0.9786671055893533
02	short	52.0	0.9804290620174578
02	short	54.0	0.982452952716951
02	short	56.0	0.9841772637537141
02	short	58.0	0.9866417692452728
02	short	60.0	0.9883467471824058
02	short	62.0	0.9891736435120648
02	short	64.0	0.990843499848584
02	short	66.0	0.9919398654221454
02	short	68.0	0.9929078227977793
02	short	70.0	0.9932334008642021
02	short	72.0	0.9922185869645528
02	short	74.0	0.9902657015264096
02	short	76.0	0.9890206432179189
02	short	78.0	0.9858295608087048
02	short	80.0	0.9844629181507656
02	short	82.0	0.9823303003135273
02	short	84.0	0.9809457018548945
02	short	86.0	0.9803182256888702
02	short	88.0	0.9811963967569952
02	short	90.0	0.9818639676358777
02	short	92.0	0.9853036747379199
02	short	94.0	0.9877793198557024
02	short	96.0	0.9901408668549501
02	short	98.0	0.9920123455792248
02	short	100.0	0.9940519484030692
02	short	102.0	0.9955092660572686
02	short	104.0	0.9978889112161787
02	short	106.0	0.9999809990438713
02	short	108.0	1.0014448445214474
02	short	110.0	1.0024324873362926
02	short	112.0	1.0031337627805232
02	short	114.0	1.001964085961719
02	short	116.0	1.0002082017982645
02	short	118.0	0.9980006636915849
02	short	120.0	0.9950208837440366
02	short	122.0	0.9918903461829026
02	short	124.0	0.9894968985042122
02	short	126.0	0.9863633275123995
02	short	128.0	0.9840813909054293
02	short	130.0	0.9822801598614822
02	short	132.0	0.9798490702643977
02	short	134.0	0.9766099728928291
02	short	136.0	0.9744848129935313
02	short	138.0	0.9723807553442987
02	short	140.0	0.970187069657678
02	short	142.0	0.9670906060737597
02	short	144.0	0.9657593803540454
02	short	146.0	0.9640451226738572
02	short	148.0	0.9634377767417156
02	short	150.0	0.9643991559325821
02	short	152.0	0.9652967443689537
02	short	154.0	0.96603722702517
02	short	156.0	0.9670047728219912
02	short	158.0	0.9657215972475505
02	short	160.0	0.9637581759473504
02	short	162.0	0.9646523177853781
02	short	164.0	0.963340882918098
02	short	166.0	0.9635954040330118
02	short	168.0	0.9645392027579137
02	short	170.0	0.9643472655037416
02	short	172.0	0.9643532679380007
02	short	174.0	0.96629318012932
02	short	176.0	0.9670795752760291
02	short	178.0	0.967927254072697
02	short	180.0	0.9693524458805897
02	short	182.0	0.9686852156431639
02	short	184.0	0.9683241689971442
02	short	186.0	0.9663747132887182
02	short	188.0	0.9647589981125416
02	short	190.0	0.9640741876200721
02	short	192.0	0.9650918948938345
02	short	194.0	0.9658444852061994
02	short	196.0	0.9667282848462576
02	short	198.0	0.9686378163307976
02	short	200.0	0.9695083045165638
02	short	202.0	0.9694351696899791
02	short	204.0	0.969772488606701
02	short	206.0	0.971357910196205
02	short	208.0	0.9709265730007749
02	short	210.0	0.9712286106145513
02	short	212.0	0.9716208678799579
02	short	214.0	0.9703349166086522
02	short	216.0	0.9695589135597559
02	short	218.0	0.9697676463799827
02	short	220.0	0.9684859288522352
02	short	222.0	0.9665362298861827
02	short	224.0	0.967444106560318
02	short	226.0	0.9688913840979473
02	short	228.0	0.969133903156605
02	short	230.0
02	short	232.0
02	short	234.0
02	short	236.0
02	short	238.0
02	short	240.0
02	short	242.0
02	short	244.0
02	short	246.0
02	short	248.0
02	short	250.0
02	short	252.0
02	short	254.0
02	short	256.0
02	short	258.0
02	short	260.0
02	short	262.0
02	short	264.0
02	short	266.0
02	short	268.0
02	short	270.0
02	short	272.0
02	short	274.0
02	short	276.0
02	short	278.0
02	short	280.0
02	short	282.0
02	short	284.0
02	short	286.0
02	short	288.0
02	short	290.0
02	short	292.0
02	short	294.0
02	short	296.0
02	short	298.0
02	short	300.0
02	short	302.0
02	short	304.0
02	short	306.0
02	short	308.0
02	short	310.0
02	short	312.0
02	short	314.0
02	short	316.0
02	short	318.0
02	short	320.0
02	short	322.0
02	short	324.0
02	short	326.0
02	short	328.0
02	short	330.0
02	short	332.0
02	short	334.0
02	short	336.0
02	short	338.0
02	short	340.0
02	short	342.0
02	short	344.0
02	short	346.0
02	short	348.0
02	short	350.0
02	medium	-100.0	0.9680797507570171
02	medium	-98.0	0.9677860860823528
02	medium	-96.0	0.9668018401553835
02	medium	-94.0	0.9668677908965081
02	medium	-92.0	0.9666653380629417
02	medium	-90.0	0.9661107789642978
02	medium	-88.0	0.9652319207602115
02	medium	-86.0	0.9658547916172107
02	medium	-84.0	0.9656807083463022
02	medium	-82.0	0.966278149359271
02	medium	-80.0	0.9672825465693843
02	medium	-78.0	0.9680369128586735
02	medium	-76.0	0.9683853249923108
02	medium	-74.0	0.9696713980368478
02	medium	-72.0	0.9698889862929261
02	medium	-70.0	0.9685644893101053
02	medium	-68.0	0.9690874147473927
02	medium	-66.0	0.9690166968320774
02	medium	-64.0	0.9682329059424434
02	medium	-62.0	0.9680227331618367
02	medium	-60.0	0.9684378389721279
02	medium	-58.0	0.9685886878270498
02	medium	-56.0	0.9687046381529123
02	medium	-54.0	0.9690777401786635
02	medium	-52.0	0.9688118944452679
02	medium	-50.0	0.9697026551786951
02	medium	-48.0	0.9693817198167322
02	medium	-46.0	0.9692370246794304
02	medium	-44.0	0.9692296801286931
02	medium	-42.0	0.9694500645609464
02	medium	-40.0	0.9694576641863742
02	medium	-38.0	0.9702617451698888
02	medium	-36.0	0.9709137976723347
02	medium	-34.0	0.9716592217756859
02	medium	-32.0	0.972951983590904
02	medium	-30.0	0.9730377828390495
02	medium	-28.0	0.9737914890866344
02	medium	-26.0	0.9737518709436515
02	medium	-24.0	0.9718140158430068
02	medium	-22.0	0.9706057780901475
02	medium	-20.0	0.970425589690531
02	medium	-18.0	0.9701742095838264
02	medium	-16.0	0.9715327076466023
02	medium	-14.0	0.9729074212100932
02	medium	-12.0	0.9737459031735898
02	medium	-10.0	0.9738440872763244
02	medium	-8.0	0.973724466929123
02	medium	-6.0	0.9719157139321004
02	medium	-4.0	0.9722719856576363
02	medium	-2.0	0.9714204864876697
02	medium	0.0	0.9715806478165825
02	medium	2.0	0.9723879890184906
02	medium	4.0	0.973984588701278
02	medium	6.0	0.9735899171571318
02	medium	8.0	0.9744528187374314
02	medium	10.0	0.9737537774457244
02	medium	12.0	0.9728648938583038
02	medium	14.0	0.9720601773767445
02	medium	16.0	0.9728484438240951
02	medium	18.0	0.9733278738919676
02	medium	20.0	0.9750867735498081
02	medium	22.0	0.975943036310567
02	medium	24.0	0.976211820087464
02	medium	26.0	0.9769924775130624
02	medium	28.0	0.9776503519707004
02	medium	30.0	0.977708681457844
02	medium	32.0	0.9764474881819237
02	medium	34.0	0.9764494868462654
02	medium	36.0	0.9766471867263469
02	medium	38.0	0.9760687284923976
02	medium	40.0	0.9761480091884852
02	medium	42.0	0.9785678682069333
02	medium	44.0	0.9806956668872802
02	medium	46.0	0.9821531607790439
02	medium	48.0	0.9855177905565322
02	medium	50.0	0.9878582330171602
02	medium	52.0	0.9886543952392061
02	medium	54.0	0.9897498959650722
02	medium	56.0	0.9904928818937164
02	medium	58.0	0.990776664605039
02	medium	60.0	0.9923713750406491
02	medium	62.0	0.9937780453974207
02	medium	64.0	0.9952013040702228
02	medium	66.0	0.9956244408446797
02	medium	68.0	0.9953933598809585
02	medium	70.0	0.9940433429199317
02	medium	72.0	0.9932628405013713
02	medium	74.0	0.9909618368216725
02	medium	76.0	0.9897711850799392
02	medium	78.0	0.9889882036149095
02	medium	80.0	0.986625697629527
02	medium	82.0	0.9841925744312293
02	medium	84.0	0.9828019841439256
02	medium	86.0	0.9820984274689831
02	medium	88.0	0.9818180950720059
02	medium	90.0	0.9838282289937824
02	medium	92.0	0.9859659540282942
02	medium	94.0	0.9890480968428625
02	medium	96.0	0.9922309645077355
02	medium	98.0	0.9946835557740965
02	medium	100.0	0.9961534822132411
02	medium	102.0	0.9988734638129089
02	medium	104.0	0.9997867695249705
02	medium	106.0	1.0006158085972887
02	medium	108.0	1.0018969984824349
02	medium	110.0	1.0040657273126257
02	medium	112.0	1.004078838917831
02	medium	114.0	1.003874046134236
02	medium	116.0	1.003492831368613
02	medium	118.0	1.0014314955814483
02	medium	120.0	0.9983210526785671
02	medium	122.0	0.9962007503488574
02	medium	124.0	0.9936139970013701
02	medium	126.0	0.9886717644939441
02	medium	128.0	0.9845883350888408
02	medium	130.0	0.9807857426600625
02	medium	132.0	0.9762322292082688
02	medium	134.0	0.9727764170236028
02	medium	136.0	0.9700399841120835
02	medium	138.0	0.9689565794771039
02	medium	140.0	0.9682721464255669
02	medium	142.0	0.9673973699169458
02	medium	144.0	0.9667218079191993
02	medium	146.0	0.9665773465647587
02	medium	148.0	0.9657519849089122
02	medium	150.0	0.9649914135342329
02	medium	152.0	0.9647246423397726
02	medium	154.0	0.9651476440974478
02	medium	156.0	0.9660516807776439
02	medium	158.0	0.9656960946690586
02	medium	160.0	0.9642967646708437
02	medium	162.0	0.964823815630642
02	medium	164.0	0.9648123012943485
02	medium	166.0	0.9645447437185432
02	medium	168.0	0.9653660732052392
02	medium	170.0	0.9675988690556725
02	medium	172.0	0.9674744997725776
02	medium	174.0	0.9671132718016073
02	medium	176.0	0.9677879127071379
02	medium	178.0	0.9684288593446618
02	medium	180.0	0.9673939627122419
02	medium	182.0	0.9676616289757383
02	medium	184.0	0.9685459317815586
02	medium	186.0	0.9676946273316138
02	medium	188.0	0.96759292229264
02	medium	190.0	0.9684227076354239
02	medium	192.0	0.9686265042714505
02	medium	194.0	0.968507418956015
02	medium	196.0	0.9694827751255104
02	medium	198.0	0.9699790721444557
02	medium	200.0	0.9702867044539907
02	medium	202.0	0.9700878878327387
02	medium	204.0	0.9703395796474618
02	medium	206.0	0.9698581918966646
02	medium	208.0	0.9688473312066008
02	medium	210.0	0.9688801687025301
02	medium	212.0	0.9701973829403195
02	medium	214.0	0.969900736087664
02	medium	216.0	0.9699701205007925
02	medium	218.0	0.9706872187540367
02	medium	220.0	0.970651318717155
02	medium	222.0	0.9699752656401535
02	medium	224.0	0.970031629998041
02	medium	226.0	0.9696314574822292
02	medium	228.0	0.9696043422377574
02	medium	230.0	0.9696815006552285
02	medium	232.0	0.9693915433933483
02	medium	234.0	0.9696397447450493
02	medium	236.0	0.9702868891037876
02	medium	238.0	0.9696803199155118
02	medium	240.0	0.9695256135598733
02	medium	242.0	0.9696414132332581
02	medium	244.0	0.9699400686629195
02	medium	246.0	0.9697541010244497
02	medium	248.0	0.9683226863449343
02	medium	250.0	0.9683737902054995
02	medium	252.0	0.9685880281752532
02	medium	254.0	0.9681013932132991
02	medium	256.0	0.9685789693562725
02	medium	258.0	0.9707247077568987
02	medium	260.0	0.9703002612632142
02	medium	262.0	0.9700096996446882
02	medium	264.0	0.9693582419299769
02	medium	266.0	0.9699487476045271
02	medium	268.0	0.9688323095576503
02	medium	270.0	0.9684005748707858
02	medium	272.0	0.9678690325332424
02	medium	274.0	0.9683604532051698
02	medium	276.0	0.9681576279640814
02	medium	278.0	0.9689898376419472
02	medium	280.0	0.9704767584268925
02	medium	282.0	0.970266486731641
02	medium	284.0	0.9698153899172831
02	medium	286.0	0.9694118288516338
02	medium	288.0	0.9687073654197174
02	medium	290.0	0.9672403293990316
02	medium	292.0	0.9684163577112045
02	medium	294.0	0.9693022136357979
02	medium	296.0	0.9699629099984435
02	medium	298.0	0.9706413020761566
02	medium	300.0
02	medium	302.0
02	medium	304.0
02	medium	306.0
02	medium	308.0
02	medium	310.0
02	medium	312.0
02	medium	314.0
02	medium	316.0
02	medium	318.0
02	medium	320.0
02	medium	322.0
02	medium	324.0
02	medium	326.0
02	medium	328.0
02	medium	330.0
02	medium	332.0
02	medium	334.0
02	medium	336.0
02	medium	338.0
02	medium	340.0
02	medium	342.0
02	medium	344.0
02	medium	346.0
02	medium	348.0
02	medium	350.0
02	long	-100.0	0.9675577968116736
02	long	-98.0	0.9697780699557376
02	long	-96.0	0.9692907451468121
02	long	-94.0	0.9691585254413931
02	long	-92.0	0.9699733306790466
02	long	-90.0	0.9702367908004994
02	long	-88.0	0.9689502695276169
02	long	-86.0	0.9692641142669862
02	long	-84.0	0.9695252686517634
02	long	-82.0	0.9707394740913499
02	long	-80.0	0.9703471547026938
02	long	-78.0	0.9699927745682754
02	long	-76.0	0.9711052732807162
02	long	-74.0	0.9715347437242107
02	long	-72.0	0.9710992151471651
02	long	-70.0	0.970781720288973
02	long	-68.0	0.9714117362490369
02	long	-66.0	0.970731458254547
02	long	-64.0	0.9701261857932129
02	long	-62.0	0.9694266587794671
02	long	-60.0	0.970097145658807
02	long	-58.0	0.9701695989137022
02	long	-56.0	0.9712274444173702
02	long	-54.0	0.9722722127876194
02	long	-52.0	0.9724223548489097
02	long	-50.0	0.9722855680435181
02	long	-48.0	0.9731053727799007
02	long	-46.0	0.9737399401873661
02	long	-44.0	0.9737587319842456
02	long	-42.0	0.9743489335192685
02	long	-40.0	0.9763317805416799
02	long	-38.0	0.9768599538409483
02	long	-36.0	0.9754677171954991
02	long	-34.0	0.9759816179313205
02	long	-32.0	0.9760480368616179
02	long	-30.0	0.9752090272935261
02	long	-28.0	0.9746855135523964
02	long	-26.0	0.9754052045340466
02	long	-24.0	0.9740046445138685
02	long	-22.0	0.9732114309106257
02	long	-20.0	0.9738752182709243
02	long	-18.0	0.9736262174414243
02	long	-16.0	0.9727098440008944
02	long	-14.0	0.9729694610114601
02	long	-12.0	0.973881334633364
02	long	-10.0	0.9741569892911216
02	long	-8.0	0.9750142154386012
02	long	-6.0	0.9761464932924536
02	long	-4.0	0.9767472732030378
02	long	-2.0	0.9756570092825624
02	long	0.0	0.9749834190682408
02	long	2.0	0.97424829726904
02	long	4.0	0.974311236163701
02	long	6.0	0.9738600785182697
02	long	8.0	0.9756620315685411
02	long	10.0	0.976505268535994
02	long	12.0	0.9765207245964626
02	long	14.0	0.9760033114238195
02	long	16.0	0.9771752532186496
02	long	18.0	0.9772806565700003
02	long	20.0	0.9760330173114874
02	long	22.0	0.9760822985655938
02	long	24.0	0.976314619623248
02	long	26.0	0.9764635770903418
02	long	28.0	0.9773820036979464
02	long	30.0	0.9787092514801868
02	long	32.0	0.9811423370028274
02	long	34.0	0.982116467290055
02	long	36.0	0.9815902420075515
02	long	38.0	0.9804778534916707
02	long	40.0	0.9802764576862151
02	long	42.0	0.9795490644299333
02	long	44.0	0.9802827571461612
02	long	46.0	0.9807917502137266
02	long	48.0	0.9818409858724806
02	long	50.0	0.9818421607641126
02	long	52.0	0.9816657169544925
02	long	54.0	0.9831165544265954
02	long	56.0	0.9846634826460002
02	long	58.0	0.9853310948106169
02	long	60.0	0.9875056790167099
02	long	62.0	0.9905851081465747
02	long	64.0	0.9907904958705966
02	long	66.0	0.9919283931257892
02	long	68.0	0.9926968609960193
02	long	70.0	0.9927446990340161
02	long	72.0	0.9916161727197419
02	long	74.0	0.990541724253575
02	long	76.0	0.9883966397680728
02	long	78.0	0.9871388207145161
02	long	80.0	0.9848448788687476
02	long	82.0	0.9831378072847012
02	long	84.0	0.98245304537192
02	long	86.0	0.9818799465649115
02	long	88.0	0.9815993787043065
02	long	90.0	0.9833276408881441
02	long	92.0	0.9841276976774108
02	long	94.0	0.9860152539336006
02	long	96.0	0.9893659455646348
02	long	98.0	0.9926580582056128
02	long	100.0	0.9944821880545632
02	long	102.0	0.9981353190375074
02	long	104.0	1.0016504832200295
02	long	106.0	1.0036371436655533
02	long	108.0	1.0051170479913873
02	long	110.0	1.0074014728063099
02	long	112.0	1.0071465419272914
02	long	114.0	1.0065424467899962
02	long	116.0	1.005004462834063
02	long	118.0	1.003324729037914
02	long	120.0	1.000072975642964
02	long	122.0	0.9978781345242066
02	long	124.0	0.9942510143581996
02	long	126.0	0.9917806720333512
02	long	128.0	0.9898333432482105
02	long	130.0	0.9869204094306702
02	long	132.0	0.9830364256830906
02	long	134.0	0.979545171799922
02	long	136.0	0.9763525484820681
02	long	138.0	0.9731799124392839
02	long	140.0	0.9725230048480356
02	long	142.0	0.9715737252218378
02	long	144.0	0.9708546084573524
02	long	146.0	0.9697897967624879
02	long	148.0	0.9686926301481664
02	long	150.0	0.9682643811402962
02	long	152.0	0.9684524779181212
02	long	154.0	0.9687470659277649
02	long	156.0	0.9686600899794531
02	long	158.0	0.9688427460379236
02	long	160.0	0.967114637381475
02	long	162.0	0.9667107659985348
02	long	164.0	0.966684556756554
02	long	166.0	0.9674153281398756
02	long	168.0	0.96757620417212
02	long	170.0	0.9679401526256641
02	long	172.0	0.9694813214104587
02	long	174.0	0.9707930891354829
02	long	176.0	0.9706375195997576
02	long	178.0	0.9713732654595744
02	long	180.0	0.9726125924807215
02	long	182.0	0.9727674828559733
02	long	184.0	0.9721848647969645
02	long	186.0	0.9728775302609962
02	long	188.0	0.9724157909665133
02	long	190.0	0.9720397968643051
02	long	192.0	0.9711061604907345
02	long	194.0	0.9710821906503346
02	long	196.0	0.9713170834604781
02	long	198.0	0.9706092907571574
02	long	200.0	0.9711001037776367
02	long	202.0	0.9703979135695707
02	long	204.0	0.9703165071809758
02	long	206.0	0.9699650963268321
02	long	208.0	0.971685656701974
02	long	210.0	0.9703950611979306
02	long	212.0	0.9717080913904114
02	long	214.0	0.9716577971113183
02	long	216.0	0.9726468564406531
02	long	218.0	0.9725246886845653
02	long	220.0	0.9735473646624933
02	long	222.0	0.9721048868162435
02	long	224.0	0.9733366510234118
02	long	226.0	0.9731756448034425
02	long	228.0	0.9716432367887189
02	long	230.0	0.9712888187981811
02	long	232.0	0.9718019158196536
02	long	234.0	0.9709662048903017
02	long	236.0	0.9708030546149651
02	long	238.0	0.972355461513994
02	long	240.0	0.9735602197397094
02	long	242.0	0.9742746433536756
02	long	244.0	0.9751869903939554
02	long	246.0	0.974994327978409
02	long	248.0	0.9740337584312626
02	long	250.0	0.974444086647405
02	long	252.0	0.9745852695068952
02	long	254.0	0.9729567124348991
02	long	256.0	0.9735140151520688
02	long	258.0	0.9750570122622435
02	long	260.0	0.9743703752679777
02	long	262.0	0.9751222160750157
02	long	264.0	0.9754867077036877
02	long	266.0	0.9750650672567864
02	long	268.0	0.972957961417838
02	long	270.0	0.9718083594570178
02	long	272.0	0.9708183054604852
02	long	274.0	0.9708445050246711
02	long	276.0	0.9720843457694814
02	long	278.0	0.9751178503810195
02	long	280.0	0.9767322083106386
02	long	282.0	0.9778259006960903
02	long	284.0	0.9788695014265231
02	long	286.0	0.9774723481608262
02	long	288.0	0.9754062695158852
02	long	290.0	0.9746312268114942
02	long	292.0	0.9748473818276572
02	long	294.0	0.9746621244132917
02	long	296.0	0.9749564107542605
02	long	298.0	0.9743062535940494
02	long	300.0	0.9738108832954037
02	long	302.0	0.9720745590529705
02	long	304.0	0.9720252002341931
02	long	306.0	0.9717702893948288
02	long	308.0	0.9725345562810672
02	long	310.0	0.9728115998065603
02	long	312.0	0.9730035167910662
02	long	314.0	0.9723294497185905
02	long	316.0	0.9724848389333169
02	long	318.0	0.9720818645331996
02	long	320.0	0.9728741847022562
02	long	322.0	0.9722220695352712
02	long	324.0	0.9716848564211238
02	long	326.0	0.9709913638196356
02	long	328.0	0.9706431056134104
02	long	330.0	0.9702974448047441
02	long	332.0	0.9713042265174479
02	long	334.0	0.9721603294634428
02	long	336.0	0.9727494969099253
02	long	338.0	0.973455589666075
02	long	340.0	0.9741791810195405
02	long	342.0	0.9743288714186572
02	long	344.0	0.9747533556454575
02	long	346.0	0.9749419574290193
02	long	348.0	0.9739422060389491
02	long	350.0	0.9734532153306652
03	very short	-100.0	0.9506341207839852
03	very short	-98.0	0.9507546325560348
03	very short	-96.0	0.9530589210668611
03	very short	-94.0	0.9530740312209703
03	very short	-92.0	0.9525542223350918
03	very short	-90.0	0.9539512730026305
03	very short	-88.0	0.9541544943457562
03	very short	-86.0	0.9528332667515741
03	very short	-84.0	0.9526669180592381
03	very short	-82.0	0.9535883575628892
03	very short	-80.0	0.952125558117813
03	very short	-78.0	0.9519856731451791
03	very short	-76.0	0.9524696463235688
03	very short	-74.0	0.9518995955450142
03	very short	-72.0	0.9512706764184226
03	very short	-70.0	0.9529539086026492
03	very short	-68.0	0.9545471789248327
03	very short	-66.0	0.9540132114124618
03	very short	-64.0	0.9542152283054602
03	very short	-62.0	0.9542179470427674
03	very short	-60.0	0.9534333303451341
03	very short	-58.0	0.9522423149425653
03	very short	-56.0	0.9532124287403635
03	very short	-54.0	0.9531778553207029
03	very short	-52.0	0.9533728953491651
03	very short	-50.0	0.9541783098809808
03	very short	-48.0	0.9547513418797673
03	very short	-46.0	0.9550272125641953
03	very short	-44.0	0.9549208684842535
03	very short	-42.0	0.9556567144123075
03	very short	-40.0	0.9556705195409573
03	very short	-38.0	0.9558667511831035
03	very short	-36.0	0.9548700609081148
03	very short	-34.0	0.954834508873212
03	very short	-32.0	0.9539174819386611
03	very short	-30.0	0.9539343188034392
03	very short	-28.0	0.9534501164540223
03	very short	-26.0	0.9540898504178683
03	very short	-24.0	0.9536213070988426
03	very short	-22.0	0.9538877268243741
03	very short	-20.0	0.9537759111331812
03	very short	-18.0	0.954373923435103
03	very short	-16.0	0.9546977979677109
03	very short	-14.0	0.9561927218063468
03	very short	-12.0	0.9561809845717787
03	very short	-10.0	0.9556454646209707
03	very short	-8.0	0.9560803000477581
03	very short	-6.0	0.9556167968202817
03	very short	-4.0	0.9549561078625786
03	very short	-2.0	0.9545943585973035
03	very short	0.0	0.9543946776215669
03	very short	2.0	0.9530164756161676
03	very short	4.0	0.9545423197156685
03	very short	6.0	0.955175325629743
03	very short	8.0	0.9566232782526469
03	very short	10.0	0.9568818629552721
03	very short	12.0	0.9576736831618957
03	very short	14.0	0.9565870207292595
03	very short	16.0	0.9566313951663877
03	very short	18.0	0.9563289772294246
03	very short	20.0	0.95694079000167
03	very short	22.0	0.9574430301941196
03	very short	24.0	0.9576268774420339
03	very short	26.0	0.9565308920587934
03	very short	28.0	0.9571129720303316
03	very short	30.0	0.9577510389123376
03	very short	32.0	0.9583678831242762
03	very short	34.0	0.958429412975029
03	very short	36.0	0.9600141144208413
03	very short	38.0	0.9602449674492112
03	very short	40.0	0.9598330025558395
03	very short	42.0	0.959804367765148
03	very short	44.0	0.9605335068050981
03	very short	46.0	0.9592750405974567
03	very short	48.0	0.9599196633327357
03	very short	50.0	0.9613805866747295
03	very short	52.0	0.9622621856862283
03	very short	54.0	0.961576640349975
03	very short	56.0	0.9645415577487926
03	very short	58.0	0.9645062159491765
03	very short	60.0	0.9637991737686266
03	very short	62.0	0.9637972119808628
03	very short	64.0	0.9660741573373574
03	very short	66.0	0.96605788383636
03	very short	68.0	0.9660169095409936
03	very short	70.0	0.9665972439897994
03	very short	72.0	0.966106323452207
03	very short	74.0	0.9657905036253721
03	very short	76.0	0.9657495521772475
03	very short	78.0	0.96492787920885
03	very short	80.0	0.9650718429177533
03	very short	82.0	0.9649494547797133
03	very short	84.0	0.9659850485056712
03	very short	86.0	0.9661876534179633
03	very short	88.0	0.9680374811006129
03	very short	90.0	0.9684750980649116
03	very short	92.0	0.970240634052966
03	very short	94.0	0.970608320973487
03	very short	96.0	0.9710261425876707
03	very short	98.0	0.971184663696733
03	very short	100.0	0.971117882951302
03	very short	102.0	0.9705848350430647
03	very short	104.0	0.9692186015687903
03	very short	106.0	0.9675509639299951
03	very short	108.0	0.9672685281879633
03	very short	110.0	0.9667827352638729
03	very short	112.0	0.966156348661023
03	very short	114.0	0.9650761048176429
03	very short	116.0	0.9651022479271305
03	very short	118.0	0.9632567664249945
03	very short	120.0	0.9626148589038797
03	very short	122.0	0.961893594207812
03	very short	124.0	0.9612198328620966
03	very short	126.0	0.9616990147467381
03	very short	128.0	0.9616486024676258
03	very short	130.0	0.9617768895422271
03	very short	132.0	0.9622522438098228
03	very short	134.0	0.9621628344179972
03	very short	136.0	0.9603130929731227
03	very short	138.0	0.9604367116834948
03	very short	140.0	0.9602107087051596
03	very short	142.0	0.9594236637671273
03	very short	144.0	0.9596066885102461
03	very short	146.0	0.9610254817493247
03	very short	148.0	0.9611718001966034
03	very short	150.0	0.9606392040708595
03	very short	152.0	0.9616976583327201
03	very short	154.0	0.9620196413803884
03	very short	156.0	0.9617922188259179
03	very short	158.0	0.9604420578940598
03	very short	160.0	0.9605457154390256
03	very short	162.0	0.9593144894257196
03	very short	164.0	0.9585556357690362
03	very short	166.0	0.9589031399802321
03	very short	168.0	0.9597428702209536
03	very short	170.0
03	very short	172.0
03	very short	174.0
03	very short	176.0
03	very short	178.0
03	very short	180.0
03	very short	182.0
03	very short	184.0
03	very short	186.0
03	very short	188.0
03	very short	190.0
03	very short	192.0
03	very short	194.0
03	very short	196.0
03	very short	198.0
03	very short	200.0
03	very short	202.0
03	very short	204.0
03	very short	206.0
03	very short	208.0
03	very short	210.0
03	very short	212.0
03	very short	214.0
03	very short	216.0
03	very short	218.0
03	very short	220.0
03	very short	222.0
03	very short	224.0
03	very short	226.0
03	very short	228.0
03	very short	230.0
03	very short	232.0
03	very short	234.0
03	very short	236.0
03	very short	238.0
03	very short	240.0
03	very short	242.0
03	very short	244.0
03	very short	246.0
03	very short	248.0
03	very short	250.0
03	very short	252.0
03	very short	254.0
03	very short	256.0
03	very short	258.0
03	very short	260.0
03	very short	262.0
03	very short	264.0
03	very short	266.0
03	very short	268.0
03	very short	270.0
03	very short	272.0
03	very short	274.0
03	very short	276.0
03	very short	278.0
03	very short	280.0
[truncated: 2,521 more rows]
