# Supplementary material for: Fixation duration on natural scenes is explained by memory encoding not processing demand
Source: Nat Neurosci. 2026 May 25;29(6):1488–97. doi: 10.1038/s41593-026-02285-1 (PMC13246442; doi:10.1038/s41593-026-02285-1)
Supplement: Supplementary file 4 — Statistical Source Data for Figs. 1–4. [file 41593_2026_2285_MOESM4_ESM.zip › source_data/manuscript/fig2/fig2h/sourcedata_entropy_timepoint_decoding_grad.csv]

subject	target	time	scores
0	classification entropy	-0.5	-0.0006023563422816995
0	classification entropy	-0.498	-0.000584675246629122
0	classification entropy	-0.496	-0.0005233706322963531
0	classification entropy	-0.494	-0.00047540432481899176
0	classification entropy	-0.492	-0.00048203321480445226
0	classification entropy	-0.49	-0.0005040843946681177
0	classification entropy	-0.488	-0.0005397246766637702
0	classification entropy	-0.486	-0.0004978498991574394
0	classification entropy	-0.484	-0.0005308691749048763
0	classification entropy	-0.482	-0.0006174791276914967
0	classification entropy	-0.48	-0.0006132103132787892
0	classification entropy	-0.478	-0.0006333457991005523
0	classification entropy	-0.476	-0.0006328007132283135
0	classification entropy	-0.474	-0.0006893444627842989
0	classification entropy	-0.472	-0.0007295573493073859
0	classification entropy	-0.47	-0.0006295421717771162
0	classification entropy	-0.468	-0.000565275725546832
0	classification entropy	-0.466	-0.0004965611504673486
0	classification entropy	-0.464	-0.000497631069600035
0	classification entropy	-0.462	-0.00051116129375706
0	classification entropy	-0.46	-0.0005259246672210226
0	classification entropy	-0.458	-0.0006145129997332816
0	classification entropy	-0.456	-0.0006581935539344422
0	classification entropy	-0.454	-0.000660978785173009
0	classification entropy	-0.452	-0.0006135372958593453
0	classification entropy	-0.45	-0.0006345539289627221
0	classification entropy	-0.448	-0.0006661010644596564
0	classification entropy	-0.446	-0.0007089030847196769
0	classification entropy	-0.444	-0.0007220607207621554
0	classification entropy	-0.442	-0.0007809747317117769
0	classification entropy	-0.44	-0.0008851900963830591
0	classification entropy	-0.438	-0.0009047695169424568
0	classification entropy	-0.436	-0.0008405711095237353
0	classification entropy	-0.434	-0.000793074471395205
0	classification entropy	-0.432	-0.0007878757900586709
0	classification entropy	-0.43	-0.000733014141098224
0	classification entropy	-0.428	-0.0006203324501858192
0	classification entropy	-0.426	-0.0006123772490592666
0	classification entropy	-0.424	-0.0006606308372576657
0	classification entropy	-0.422	-0.0006958446562466171
0	classification entropy	-0.42	-0.0007220850093145842
0	classification entropy	-0.418	-0.0007714195015614801
0	classification entropy	-0.416	-0.0008460527580059365
0	classification entropy	-0.414	-0.0008117442760639117
0	classification entropy	-0.412	-0.0007387299683633717
0	classification entropy	-0.41	-0.0006668783759971743
0	classification entropy	-0.408	-0.000637921620488076
0	classification entropy	-0.406	-0.0005818930687140157
0	classification entropy	-0.404	-0.0005317963539803773
0	classification entropy	-0.402	-0.000475105458563322
0	classification entropy	-0.4	-0.00041648060408114095
0	classification entropy	-0.398	-0.0003967914505286475
0	classification entropy	-0.396	-0.0003851245873760176
0	classification entropy	-0.394	-0.00032939420218925535
0	classification entropy	-0.392	-0.0002761855807944744
0	classification entropy	-0.39	-0.0002742516978997335
0	classification entropy	-0.388	-0.0002986418616596651
0	classification entropy	-0.386	-0.0002502186957887396
0	classification entropy	-0.384	-0.0002946121594755785
0	classification entropy	-0.382	-0.00039233971701779763
0	classification entropy	-0.38	-0.0004214542222857922
0	classification entropy	-0.378	-0.00047270554183258896
0	classification entropy	-0.376	-0.000539249605988871
0	classification entropy	-0.374	-0.0005507754639513065
0	classification entropy	-0.372	-0.0005108047856316576
0	classification entropy	-0.37	-0.0005170008419214443
0	classification entropy	-0.368	-0.000529736260836259
0	classification entropy	-0.366	-0.0005296788321684526
0	classification entropy	-0.364	-0.0005515865186892138
0	classification entropy	-0.362	-0.000663511377438867
0	classification entropy	-0.36	-0.0007124321067695781
0	classification entropy	-0.358	-0.0007272585847454973
0	classification entropy	-0.356	-0.0007911620067394651
0	classification entropy	-0.354	-0.0008588029694209092
0	classification entropy	-0.352	-0.0009342107168183915
0	classification entropy	-0.35	-0.0009819365298191455
0	classification entropy	-0.348	-0.0010425868662346514
0	classification entropy	-0.346	-0.0010564423907438907
0	classification entropy	-0.344	-0.0010748783913174832
0	classification entropy	-0.342	-0.0010371898496305484
0	classification entropy	-0.34	-0.0009899709566647279
0	classification entropy	-0.338	-0.0009537297129656375
0	classification entropy	-0.336	-0.0009130056684117665
0	classification entropy	-0.334	-0.0009493851977013316
0	classification entropy	-0.332	-0.0009667537444147607
0	classification entropy	-0.33	-0.0009943230595895669
0	classification entropy	-0.328	-0.0010596593737605719
0	classification entropy	-0.326	-0.0010662697981519342
0	classification entropy	-0.324	-0.0009920844454006572
0	classification entropy	-0.322	-0.0008895105354548327
0	classification entropy	-0.32	-0.0008391288370976575
0	classification entropy	-0.318	-0.0008399023449129163
0	classification entropy	-0.316	-0.0007273915751149104
0	classification entropy	-0.314	-0.0006998450094357361
0	classification entropy	-0.312	-0.0007540952952251913
0	classification entropy	-0.31	-0.0007950918072954077
0	classification entropy	-0.308	-0.0007862753213507672
0	classification entropy	-0.306	-0.0007808564511079842
0	classification entropy	-0.304	-0.0008440815111515174
0	classification entropy	-0.302	-0.0008899054472533805
0	classification entropy	-0.3	-0.0009218755100892797
0	classification entropy	-0.298	-0.00096543226621902
0	classification entropy	-0.296	-0.0010475861209491507
0	classification entropy	-0.294	-0.0010739118952372078
0	classification entropy	-0.292	-0.0010688707411228662
0	classification entropy	-0.29	-0.0010230701534981992
0	classification entropy	-0.288	-0.0010210772541992428
0	classification entropy	-0.286	-0.001018294054478293
0	classification entropy	-0.284	-0.0009816152466667041
0	classification entropy	-0.282	-0.0009822895214159316
0	classification entropy	-0.28	-0.001034556394779177
0	classification entropy	-0.278	-0.0010418916869439666
0	classification entropy	-0.276	-0.0009730258038571931
0	classification entropy	-0.274	-0.000988372653283568
0	classification entropy	-0.272	-0.00094641807194075
0	classification entropy	-0.27	-0.0009144671815623392
0	classification entropy	-0.268	-0.0008861096411633497
0	classification entropy	-0.266	-0.0009223621497744875
0	classification entropy	-0.264	-0.0010029135722717053
0	classification entropy	-0.262	-0.0009683615102194174
0	classification entropy	-0.26	-0.0009538658824457478
0	classification entropy	-0.258	-0.0009189705446748165
0	classification entropy	-0.256	-0.0008718571453234622
0	classification entropy	-0.254	-0.0007888599093208009
0	classification entropy	-0.252	-0.0007433247828575423
0	classification entropy	-0.25	-0.00073324989371533
0	classification entropy	-0.248	-0.0007344495082164947
0	classification entropy	-0.246	-0.0007285008533517359
0	classification entropy	-0.244	-0.0006852311280516813
0	classification entropy	-0.242	-0.0006666516543557579
0	classification entropy	-0.24	-0.0006741004162407377
0	classification entropy	-0.238	-0.000660441383191379
0	classification entropy	-0.236	-0.0006606916503157143
0	classification entropy	-0.234	-0.0006999099276899491
0	classification entropy	-0.232	-0.0007537396592682227
0	classification entropy	-0.23	-0.000833302741108414
0	classification entropy	-0.228	-0.0008658031383684297
0	classification entropy	-0.226	-0.000917210288104068
0	classification entropy	-0.224	-0.001010426551160659
0	classification entropy	-0.222	-0.0009961031957944177
0	classification entropy	-0.22	-0.001019018134517872
0	classification entropy	-0.218	-0.001029460446676252
0	classification entropy	-0.216	-0.0010150157440335166
0	classification entropy	-0.214	-0.0010120879012384119
0	classification entropy	-0.212	-0.0009336895625257522
0	classification entropy	-0.21	-0.0009027742916575746
0	classification entropy	-0.208	-0.00091814135337445
0	classification entropy	-0.206	-0.0009235270181947547
0	classification entropy	-0.204	-0.0009085447421468474
0	classification entropy	-0.202	-0.0009312834158689515
0	classification entropy	-0.2	-0.001009302106958043
0	classification entropy	-0.198	-0.001040810796710852
0	classification entropy	-0.196	-0.0010634210552546207
0	classification entropy	-0.194	-0.001085254071101534
0	classification entropy	-0.192	-0.001126196088941145
0	classification entropy	-0.19	-0.0011272882954777277
0	classification entropy	-0.188	-0.001098909258876535
0	classification entropy	-0.186	-0.0011877545208348347
0	classification entropy	-0.184	-0.0011331239656139321
0	classification entropy	-0.182	-0.0011048729525199568
0	classification entropy	-0.18	-0.0010827264321153255
0	classification entropy	-0.178	-0.00106384284242651
0	classification entropy	-0.176	-0.001040672369709017
0	classification entropy	-0.174	-0.0009194049047015263
0	classification entropy	-0.172	-0.0008667205156589106
0	classification entropy	-0.17	-0.0008022266473955987
0	classification entropy	-0.168	-0.0007206999148124506
0	classification entropy	-0.166	-0.000694241238935911
0	classification entropy	-0.164	-0.0006683991508991943
0	classification entropy	-0.162	-0.0007096265587435888
0	classification entropy	-0.16	-0.0007024678102013794
0	classification entropy	-0.158	-0.0007088446572479868
0	classification entropy	-0.156	-0.0007791378454962954
0	classification entropy	-0.154	-0.0007847618870016949
0	classification entropy	-0.152	-0.0008804658051221771
0	classification entropy	-0.15	-0.0008640269700904037
0	classification entropy	-0.148	-0.000915543019026329
0	classification entropy	-0.146	-0.000963602180349203
0	classification entropy	-0.144	-0.0009741107666254358
0	classification entropy	-0.142	-0.0010222691552685221
0	classification entropy	-0.14	-0.0009670011758997327
0	classification entropy	-0.138	-0.0010204846325397423
0	classification entropy	-0.136	-0.0010457560039959421
0	classification entropy	-0.134	-0.0010430294309861237
0	classification entropy	-0.132	-0.0010288793568686099
0	classification entropy	-0.13	-0.0009963698361249663
0	classification entropy	-0.128	-0.0010006460456145469
0	classification entropy	-0.126	-0.0009291621340466351
0	classification entropy	-0.124	-0.0008993907641902297
0	classification entropy	-0.122	-0.0008810364933177589
0	classification entropy	-0.12	-0.0009317253120576964
0	classification entropy	-0.118	-0.0009769548415440902
0	classification entropy	-0.116	-0.0009898686581790866
0	classification entropy	-0.114	-0.0010687493569078832
0	classification entropy	-0.112	-0.0010714001097241967
0	classification entropy	-0.11	-0.0010756466644828175
0	classification entropy	-0.108	-0.001074120387253541
0	classification entropy	-0.106	-0.0009935970970322099
0	classification entropy	-0.104	-0.0009481133887176086
0	classification entropy	-0.102	-0.0009244186442118515
0	classification entropy	-0.1	-0.0009239462579140397
0	classification entropy	-0.098	-0.0009125997239872212
0	classification entropy	-0.096	-0.0009088336418879333
0	classification entropy	-0.094	-0.0009385728842588926
0	classification entropy	-0.092	-0.0009376380117677386
0	classification entropy	-0.09	-0.0009581312204745082
0	classification entropy	-0.088	-0.0009216303959945106
0	classification entropy	-0.086	-0.0009270165300879764
0	classification entropy	-0.084	-0.0008619345960613313
0	classification entropy	-0.082	-0.0007962633933124725
0	classification entropy	-0.08	-0.0007776517964770822
0	classification entropy	-0.078	-0.0006411218236116644
0	classification entropy	-0.076	-0.0006356579190223405
0	classification entropy	-0.074	-0.0005498121796189177
0	classification entropy	-0.072	-0.00038505643251608826
0	classification entropy	-0.07	-0.00032964954081425883
0	classification entropy	-0.068	-0.0002457023301524422
0	classification entropy	-0.066	-0.00016703562010109724
0	classification entropy	-0.064	-0.00011651198153372926
0	classification entropy	-0.062	-0.00017741267383526466
0	classification entropy	-0.06	-0.0002715948209760069
0	classification entropy	-0.058	-0.00030486149223524244
0	classification entropy	-0.056	-0.00029604250221677966
0	classification entropy	-0.054	-0.00032341439155239045
0	classification entropy	-0.052	-0.00028973598969714884
0	classification entropy	-0.05	-0.00024086013782982762
0	classification entropy	-0.048	-0.0002695277769616166
0	classification entropy	-0.046	-0.0002836423068170116
0	classification entropy	-0.044	-0.00037705575148705455
0	classification entropy	-0.042	-0.0004974200072130048
0	classification entropy	-0.04	-0.0005094241787750719
0	classification entropy	-0.038	-0.0005572376256821576
0	classification entropy	-0.036	-0.0005391285149231931
0	classification entropy	-0.034	-0.0005490685207538448
0	classification entropy	-0.032	-0.0005506151477694624
0	classification entropy	-0.03	-0.0005791108290762536
0	classification entropy	-0.028	-0.0006971014914694692
0	classification entropy	-0.026	-0.0007908543922743134
0	classification entropy	-0.024	-0.0008539172101603119
0	classification entropy	-0.022	-0.0008109133944815385
0	classification entropy	-0.02	-0.000873782151654612
0	classification entropy	-0.018	-0.000819765900170381
0	classification entropy	-0.016	-0.0007860990528375523
0	classification entropy	-0.014	-0.0006911478667965895
0	classification entropy	-0.012	-0.0006914449620819886
0	classification entropy	-0.01	-0.0007032738487814717
0	classification entropy	-0.008	-0.0006101739411393988
0	classification entropy	-0.006	-0.0006403007794184828
0	classification entropy	-0.004	-0.0006033284835852601
0	classification entropy	-0.002	-0.0006070145140793072
0	classification entropy	0.0	-0.0006367766358335434
0	classification entropy	0.002	-0.0006812240374614293
0	classification entropy	0.004	-0.0006872502770783628
0	classification entropy	0.006	-0.000661184542460621
0	classification entropy	0.008	-0.0007242423013202995
0	classification entropy	0.01	-0.0007603830793967651
0	classification entropy	0.012	-0.0007470378152267553
0	classification entropy	0.014	-0.0006965783491582208
0	classification entropy	0.016	-0.0006593015257753913
0	classification entropy	0.018	-0.0006369196364258852
0	classification entropy	0.02	-0.0005590242660138008
0	classification entropy	0.022	-0.0005213126415459054
0	classification entropy	0.024	-0.00045068927067795856
0	classification entropy	0.026	-0.00047843022592666297
0	classification entropy	0.028	-0.0004920743391101198
0	classification entropy	0.03	-0.0004897561488758161
0	classification entropy	0.032	-0.0005227553203986456
0	classification entropy	0.034	-0.0004940438078925601
0	classification entropy	0.036	-0.0004970816853253664
0	classification entropy	0.038	-0.0005094470718173338
0	classification entropy	0.04	-0.0005290308105104042
0	classification entropy	0.042	-0.0005746534529326906
0	classification entropy	0.044	-0.000560585100148914
0	classification entropy	0.046	-0.0006099456747751663
0	classification entropy	0.048	-0.0006172046349164909
0	classification entropy	0.05	-0.0005789526165101462
0	classification entropy	0.052	-0.0005971149800528637
0	classification entropy	0.054	-0.000587839395084522
0	classification entropy	0.056	-0.0006247073090876246
0	classification entropy	0.058	-0.0006145933086561975
0	classification entropy	0.06	-0.0006277926455096249
0	classification entropy	0.062	-0.0006709100239641665
0	classification entropy	0.064	-0.0006457728622796627
0	classification entropy	0.066	-0.0005472279549170587
0	classification entropy	0.068	-0.00046976105686372317
0	classification entropy	0.07	-0.0003816995785351331
0	classification entropy	0.072	-0.0003140012983098741
0	classification entropy	0.074	-0.0002796306354832562
0	classification entropy	0.076	-0.00011659935314459397
0	classification entropy	0.078	5.401849619986437e-06
0	classification entropy	0.08	0.00011021194946837489
0	classification entropy	0.082	0.00021916366712773804
0	classification entropy	0.084	0.0004424097634291226
0	classification entropy	0.086	0.0006283503173192186
0	classification entropy	0.088	0.0006522467538193594
0	classification entropy	0.09	0.0007669641370934693
0	classification entropy	0.092	0.0010101696804159619
0	classification entropy	0.094	0.0011022925599958172
0	classification entropy	0.096	0.00104239264245393
0	classification entropy	0.098	0.0011861563452373102
0	classification entropy	0.1	0.0012670868552115669
0	classification entropy	0.102	0.001086978729444073
0	classification entropy	0.104	0.00098357916487067
0	classification entropy	0.106	0.0009600647171588518
0	classification entropy	0.108	0.0008712563215968913
0	classification entropy	0.11	0.000544789447709807
0	classification entropy	0.112	0.00039120130329396404
0	classification entropy	0.114	0.0003867140556703894
0	classification entropy	0.116	0.00010860240472504424
0	classification entropy	0.118	-3.0937951788812185e-05
0	classification entropy	0.12	-1.1509013308582504e-05
0	classification entropy	0.122	0.00012955956305499633
0	classification entropy	0.124	0.0001071975225272061
0	classification entropy	0.126	6.528529538157836e-05
0	classification entropy	0.128	0.0002242101762896703
0	classification entropy	0.13	0.00023028673879232518
0	classification entropy	0.132	0.00026864316691022424
0	classification entropy	0.134	0.0002900420976030676
0	classification entropy	0.136	0.00035144759004183105
0	classification entropy	0.138	0.0004211365433228048
0	classification entropy	0.14	0.0004581415412999573
0	classification entropy	0.142	0.0006653183411943132
0	classification entropy	0.144	0.0007037979852167176
0	classification entropy	0.146	0.0006346073415929073
0	classification entropy	0.148	0.000621806068672814
0	classification entropy	0.15	0.0005423216426518881
0	classification entropy	0.152	0.0004021102809190617
0	classification entropy	0.154	0.00020488721419051486
0	classification entropy	0.156	4.1678901877465467e-05
0	classification entropy	0.158	-3.557982421978579e-05
0	classification entropy	0.16	-0.00012399252224218931
0	classification entropy	0.162	-0.00013344531825482158
0	classification entropy	0.164	-0.00011820660127258244
0	classification entropy	0.166	-0.00015242115387480845
0	classification entropy	0.168	-0.00014948940261615826
0	classification entropy	0.17	-0.00017328627594575025
0	classification entropy	0.172	-0.0002260277663231192
0	classification entropy	0.174	-0.00024130304098012351
0	classification entropy	0.176	-0.00020004988122807824
0	classification entropy	0.178	-0.00020519455470496126
0	classification entropy	0.18	-0.0002381288857743732
0	classification entropy	0.182	-0.00020354984707084635
0	classification entropy	0.184	-0.00016330225518051264
0	classification entropy	0.186	-0.00015948864754429287
0	classification entropy	0.188	-0.00023230850297951727
0	classification entropy	0.19	-0.00019800818809289855
0	classification entropy	0.192	-0.00015265323007044714
0	classification entropy	0.194	-0.00015121913164139688
0	classification entropy	0.196	-0.00023368630090828718
0	classification entropy	0.198	-0.000267397367891868
0	classification entropy	0.2	-0.00026474857694793776
0	classification entropy	0.202	-0.00038750638746831
0	classification entropy	0.204	-0.0004650012328225265
0	classification entropy	0.206	-0.0005645013211480998
0	classification entropy	0.208	-0.0004723601647614876
0	classification entropy	0.21	-0.00046178680835785244
0	classification entropy	0.212	-0.00046111096954886533
0	classification entropy	0.214	-0.00038628866560584983
0	classification entropy	0.216	-0.00037672967714991206
0	classification entropy	0.218	-0.00034389868179813106
0	classification entropy	0.22	-0.0004461058609746033
0	classification entropy	0.222	-0.0004408098466823591
0	classification entropy	0.224	-0.00042065575148220207
0	classification entropy	0.226	-0.00044671162963322324
0	classification entropy	0.228	-0.0005266883471043799
0	classification entropy	0.23	-0.0005006417255389236
0	classification entropy	0.232	-0.0004135697577474602
0	classification entropy	0.234	-0.00043405420307132155
0	classification entropy	0.236	-0.0004770185979263489
0	classification entropy	0.238	-0.0005219461180893931
0	classification entropy	0.24	-0.000503015846191187
0	classification entropy	0.242	-0.0005654339748105588
0	classification entropy	0.244	-0.0006762850105623795
0	classification entropy	0.246	-0.0006618510415324244
0	classification entropy	0.248	-0.0006201704627170958
0	classification entropy	0.25	-0.0006147256592483721
0	classification entropy	0.252	-0.0006234573869916957
0	classification entropy	0.254	-0.0006539156533766579
0	classification entropy	0.256	-0.0006165519487602802
0	classification entropy	0.258	-0.0007122184295925632
0	classification entropy	0.26	-0.0008882262096695516
0	classification entropy	0.262	-0.0009629022828649823
0	classification entropy	0.264	-0.0010299269951591697
0	classification entropy	0.266	-0.0009767312354455793
0	classification entropy	0.268	-0.00103154847582726
0	classification entropy	0.27	-0.001073737481455332
0	classification entropy	0.272	-0.0010498069233456607
0	classification entropy	0.274	-0.0010814639219103087
0	classification entropy	0.276	-0.0010475592447336019
0	classification entropy	0.278	-0.0011477191147992174
0	classification entropy	0.28	-0.0011851988390898962
0	classification entropy	0.282	-0.0011870501211344404
0	classification entropy	0.284	-0.001241765372421522
0	classification entropy	0.286	-0.0012312350248002335
0	classification entropy	0.288	-0.0012360737951030805
0	classification entropy	0.29	-0.0011254069556834725
0	classification entropy	0.292	-0.0010420984876246988
0	classification entropy	0.294	-0.0010144105285728995
0	classification entropy	0.296	-0.0009586633309413119
0	classification entropy	0.298	-0.0009223309566065542
0	classification entropy	0.3	-0.0008898376614236946
0	classification entropy	0.302	-0.000938497221470695
0	classification entropy	0.304	-0.0009446447411661491
0	classification entropy	0.306	-0.0009787663509391127
0	classification entropy	0.308	-0.000958192063632213
0	classification entropy	0.31	-0.0009294435757393861
0	classification entropy	0.312	-0.0009130632779488225
0	classification entropy	0.314	-0.0008541081128396024
0	classification entropy	0.316	-0.0008416141232654405
0	classification entropy	0.318	-0.0007729853548541021
0	classification entropy	0.32	-0.0007757584824617268
0	classification entropy	0.322	-0.0007821189486824053
0	classification entropy	0.324	-0.0008340923959201203
0	classification entropy	0.326	-0.000915226379867022
0	classification entropy	0.328	-0.0009531201963811856
0	classification entropy	0.33	-0.0009547455026320191
0	classification entropy	0.332	-0.0009097738552549329
0	classification entropy	0.334	-0.0008817478149148539
0	classification entropy	0.336	-0.0008092236545207302
0	classification entropy	0.338	-0.000731807541774595
0	classification entropy	0.34	-0.000585994257281501
0	classification entropy	0.342	-0.0005884755155175728
0	classification entropy	0.344	-0.0004909401648339939
0	classification entropy	0.346	-0.00040447316891029133
0	classification entropy	0.348	-0.00031736148778556904
0	classification entropy	0.35	-0.0002620782360119389
0	classification entropy	0.352	-0.00031470192743337366
0	classification entropy	0.354	-0.0002533359272199335
0	classification entropy	0.356	-0.00040704198831204057
0	classification entropy	0.358	-0.00048758264688996534
0	classification entropy	0.36	-0.0005930046049838566
0	classification entropy	0.362	-0.0006290598446210644
0	classification entropy	0.364	-0.0007112779459742094
0	classification entropy	0.366	-0.0007589896711124906
0	classification entropy	0.368	-0.0007124755946382662
0	classification entropy	0.37	-0.0007794835871481483
0	classification entropy	0.372	-0.0007666871843605116
0	classification entropy	0.374	-0.0007945947524136986
0	classification entropy	0.376	-0.0007787172696660927
0	classification entropy	0.378	-0.0007498841969280267
0	classification entropy	0.38	-0.0007816063573591291
0	classification entropy	0.382	-0.0007747873192072006
0	classification entropy	0.384	-0.0008567334114284788
0	classification entropy	0.386	-0.0009426642857229276
0	classification entropy	0.388	-0.0009474540457095988
0	classification entropy	0.39	-0.001043823574573181
0	classification entropy	0.392	-0.001116341115971061
0	classification entropy	0.394	-0.0011268252770393822
0	classification entropy	0.396	-0.001097458084078873
0	classification entropy	0.398	-0.001109869002753694
0	classification entropy	0.4	-0.0011661727789010648
0	classification entropy	0.402	-0.0011550067900264473
0	classification entropy	0.404	-0.001143325861166019
0	classification entropy	0.406	-0.001190053297127299
0	classification entropy	0.408	-0.001211454235635438
0	classification entropy	0.41	-0.0011760715678771649
0	classification entropy	0.412	-0.0011909504607607241
0	classification entropy	0.414	-0.001259463975651502
0	classification entropy	0.416	-0.0012754009110693615
0	classification entropy	0.418	-0.0013208254151467907
0	classification entropy	0.42	-0.0013540065593920035
0	classification entropy	0.422	-0.0013811229943770488
0	classification entropy	0.424	-0.0015060642691751226
0	classification entropy	0.426	-0.0015687194597048188
0	classification entropy	0.428	-0.0016323052231386713
0	classification entropy	0.43	-0.001544049109732345
0	classification entropy	0.432	-0.001455429636879243
0	classification entropy	0.434	-0.001473161858526758
0	classification entropy	0.436	-0.0013554801215866538
0	classification entropy	0.438	-0.0012989276787880313
0	classification entropy	0.44	-0.001222101123771036
0	classification entropy	0.442	-0.0012943771261258788
0	classification entropy	0.444	-0.00135997261197172
0	classification entropy	0.446	-0.0013588357944366196
0	classification entropy	0.448	-0.001384376903588773
0	classification entropy	0.45	-0.001376932765222598
0	classification entropy	0.452	-0.0014223535219103547
0	classification entropy	0.454	-0.001407302948160276
0	classification entropy	0.456	-0.00142145857675126
0	classification entropy	0.458	-0.0013908959467107656
0	classification entropy	0.46	-0.0013837806440206944
0	classification entropy	0.462	-0.00132809288539609
0	classification entropy	0.464	-0.00123472131716006
0	classification entropy	0.466	-0.0011891780894559304
0	classification entropy	0.468	-0.0010946173156267565
0	classification entropy	0.47	-0.001097148507154082
0	classification entropy	0.472	-0.0010170775489002255
0	classification entropy	0.474	-0.0009729186917645023
0	classification entropy	0.476	-0.0009703954832275233
0	classification entropy	0.478	-0.0009447386530876223
0	classification entropy	0.48	-0.0009980000097526871
0	classification entropy	0.482	-0.0009134834837126226
0	classification entropy	0.484	-0.000904166468825315
0	classification entropy	0.486	-0.0009165667586406252
0	classification entropy	0.488	-0.0008449792453628357
0	classification entropy	0.49	-0.0008052690073985132
0	classification entropy	0.492	-0.0007664035980749576
0	classification entropy	0.494	-0.0008100257074824578
0	classification entropy	0.496	-0.0008566097879761487
0	classification entropy	0.498	-0.0008290621217970164
0	classification entropy	0.5	-0.0008353620514248377
0	classification entropy	0.502	-0.0008715872520777291
0	classification entropy	0.504	-0.000850025532238767
0	classification entropy	0.506	-0.0007805217587057697
0	classification entropy	0.508	-0.0007414672364527571
0	classification entropy	0.51	-0.0008168407607881626
0	classification entropy	0.512	-0.0009036972719767188
0	classification entropy	0.514	-0.0009163338078704512
0	classification entropy	0.516	-0.0009844333509719846
0	classification entropy	0.518	-0.001099180992263438
0	classification entropy	0.52	-0.0011197758795149914
0	classification entropy	0.522	-0.0010619454620017681
0	classification entropy	0.524	-0.0010828481871521824
0	classification entropy	0.526	-0.0010555829531317179
0	classification entropy	0.528	-0.0010927830273418893
0	classification entropy	0.53	-0.0010896506761038636
0	classification entropy	0.532	-0.0010584408894046776
0	classification entropy	0.534	-0.0011219196559215038
0	classification entropy	0.536	-0.0010641780617032662
0	classification entropy	0.538	-0.0009947759429218038
0	classification entropy	0.54	-0.0008905712732689185
0	classification entropy	0.542	-0.0007791999208265904
0	classification entropy	0.544	-0.0007418833076801732
0	classification entropy	0.546	-0.0006562490317710395
0	classification entropy	0.548	-0.0005794907383959829
0	classification entropy	0.55	-0.0006342416858439989
0	classification entropy	0.552	-0.0006181439167718224
0	classification entropy	0.554	-0.000663717792869549
0	classification entropy	0.556	-0.0007213286159401649
0	classification entropy	0.558	-0.000727403077794161
0	classification entropy	0.56	-0.0008061946269447715
0	classification entropy	0.562	-0.0008600003585359622
0	classification entropy	0.564	-0.0009598733249300204
0	classification entropy	0.566	-0.0010232841383929403
0	classification entropy	0.568	-0.001066264573016096
0	classification entropy	0.57	-0.0010996178119339992
0	classification entropy	0.572	-0.001121746388142409
0	classification entropy	0.574	-0.0011439511518819394
0	classification entropy	0.576	-0.0011600286785203569
0	classification entropy	0.578	-0.0012012052477984245
0	classification entropy	0.58	-0.001209916891079699
0	classification entropy	0.582	-0.001344667535880858
0	classification entropy	0.584	-0.0014259359583041295
0	classification entropy	0.586	-0.0014422879908000327
0	classification entropy	0.588	-0.0013362144945063903
0	classification entropy	0.59	-0.0012990128091224873
0	classification entropy	0.592	-0.001291238900369263
0	classification entropy	0.594	-0.001143149319091756
0	classification entropy	0.596	-0.001136356654160979
0	classification entropy	0.598	-0.0010761141002900343
0	classification entropy	0.6	-0.0011397688630315692
0	classification entropy	0.602	-0.0011431563618634997
0	classification entropy	0.604	-0.0011501966436009577
0	classification entropy	0.606	-0.001174302089061471
0	classification entropy	0.608	-0.001074469175434708
0	classification entropy	0.61	-0.0011875291827115372
0	classification entropy	0.612	-0.001230018779355136
0	classification entropy	0.614	-0.0011934185592308159
0	classification entropy	0.616	-0.0011651587962966733
0	classification entropy	0.618	-0.0011743447443543578
0	classification entropy	0.62	-0.0012612976928298369
0	classification entropy	0.622	-0.0011857415692073704
0	classification entropy	0.624	-0.0011733050715239158
0	classification entropy	0.626	-0.001241862551111114
0	classification entropy	0.628	-0.0012663321784248456
0	classification entropy	0.63	-0.0013456621490762107
0	classification entropy	0.632	-0.001407976708507416
0	classification entropy	0.634	-0.0014382835970781908
0	classification entropy	0.636	-0.0013861562191825223
0	classification entropy	0.638	-0.0013436497586020101
0	classification entropy	0.64	-0.0012464093780114526
0	classification entropy	0.642	-0.0011592048696812119
0	classification entropy	0.644	-0.0010554851052761037
0	classification entropy	0.646	-0.0010079859115676778
0	classification entropy	0.648	-0.0010810011608909974
0	classification entropy	0.65	-0.0010493657326460612
0	classification entropy	0.652	-0.0011092358801491145
0	classification entropy	0.654	-0.0011191256996719416
0	classification entropy	0.656	-0.0011453219756756732
0	classification entropy	0.658	-0.001124603336546678
0	classification entropy	0.66	-0.0010890941784273416
0	classification entropy	0.662	-0.0010670423826720052
0	classification entropy	0.664	-0.0010657339900037295
0	classification entropy	0.666	-0.001113325946586693
0	classification entropy	0.668	-0.0010640893080805813
0	classification entropy	0.67	-0.0011266325704292798
0	classification entropy	0.672	-0.0011722057824613888
0	classification entropy	0.674	-0.0013264512324692838
0	classification entropy	0.676	-0.0014027811818472166
0	classification entropy	0.678	-0.0014330503655485942
0	classification entropy	0.68	-0.0014914046464479843
0	classification entropy	0.682	-0.0015124484939295676
0	classification entropy	0.684	-0.0015528103947797395
0	classification entropy	0.686	-0.0015089499624058702
0	classification entropy	0.688	-0.0015505137548072739
0	classification entropy	0.69	-0.0015359802252492042
0	classification entropy	0.692	-0.001548730762754613
0	classification entropy	0.694	-0.0016083425907474985
0	classification entropy	0.696	-0.0015766358601069673
0	classification entropy	0.698	-0.0015707394531611146
0	classification entropy	0.7	-0.0015298431605817117
0	classification entropy	0.702	-0.0015452536905899387
0	classification entropy	0.704	-0.0015766495440876192
0	classification entropy	0.706	-0.0015614909896417778
0	classification entropy	0.708	-0.0015672515613112108
0	classification entropy	0.71	-0.0015363673202660293
0	classification entropy	0.712	-0.0015010683814164958
0	classification entropy	0.714	-0.0013795742117737036
0	classification entropy	0.716	-0.0012902105725765291
0	classification entropy	0.718	-0.0012732720589490483
0	classification entropy	0.72	-0.0012564248582765793
0	classification entropy	0.722	-0.001283812493985103
0	classification entropy	0.724	-0.0012480826292078431
0	classification entropy	0.726	-0.001251246573823065
0	classification entropy	0.728	-0.0013329855135720524
0	classification entropy	0.73	-0.0012868875337992706
0	classification entropy	0.732	-0.0013454276863755254
0	classification entropy	0.734	-0.0013290493283687917
0	classification entropy	0.736	-0.0013905039221920653
0	classification entropy	0.738	-0.0014664269572094875
0	classification entropy	0.74	-0.001468825295534485
0	classification entropy	0.742	-0.0014569140691954284
0	classification entropy	0.744	-0.0013190918679837642
0	classification entropy	0.746	-0.0013260802217832136
0	classification entropy	0.748	-0.001270101987954845
0	classification entropy	0.75	-0.0012971101086593603
0	classification entropy	0.752	-0.001255314862185123
0	classification entropy	0.754	-0.0012148165800246614
0	classification entropy	0.756	-0.0012751996459717584
0	classification entropy	0.758	-0.0012797111042622449
0	classification entropy	0.76	-0.0011533451699423248
0	classification entropy	0.762	-0.0010580517916192816
0	classification entropy	0.764	-0.001027025349688722
0	classification entropy	0.766	-0.0009947858534913492
0	classification entropy	0.768	-0.0008961655809852859
0	classification entropy	0.77	-0.0008269280890518069
0	classification entropy	0.772	-0.0009374409438733054
0	classification entropy	0.774	-0.0009445724317776492
0	classification entropy	0.776	-0.000962069773836915
0	classification entropy	0.778	-0.0009186387804780606
0	classification entropy	0.78	-0.0009672275082537535
0	classification entropy	0.782	-0.0009864159512880735
0	classification entropy	0.784	-0.001046869099286229
0	classification entropy	0.786	-0.0010884117070527456
0	classification entropy	0.788	-0.0010064612472926592
0	classification entropy	0.79	-0.0011350563891735345
0	classification entropy	0.792	-0.001142101566990231
0	classification entropy	0.794	-0.0011021361838776586
0	classification entropy	0.796	-0.0010395787912395626
0	classification entropy	0.798	-0.0010019391936165183
0	classification entropy	0.8	-0.001043914586195297
0	relative classification entropy [z-scored per scene]	-0.5	-0.00024629460070720494
0	relative classification entropy [z-scored per scene]	-0.498	-0.0002518141166915141
0	relative classification entropy [z-scored per scene]	-0.496	-0.0002915729742834642
0	relative classification entropy [z-scored per scene]	-0.494	-0.0003067951295713985
0	relative classification entropy [z-scored per scene]	-0.492	-0.00032736881079021467
0	relative classification entropy [z-scored per scene]	-0.49	-0.0003511935649779696
0	relative classification entropy [z-scored per scene]	-0.488	-0.0003464867487472988
0	relative classification entropy [z-scored per scene]	-0.486	-0.0003277855517718937
0	relative classification entropy [z-scored per scene]	-0.484	-0.0003136398390391666
0	relative classification entropy [z-scored per scene]	-0.482	-0.0003077910959726759
0	relative classification entropy [z-scored per scene]	-0.48	-0.0003383943003305319
0	relative classification entropy [z-scored per scene]	-0.478	-0.00037332843157033
0	relative classification entropy [z-scored per scene]	-0.476	-0.0003876296661089721
0	relative classification entropy [z-scored per scene]	-0.474	-0.0003969953499367647
0	relative classification entropy [z-scored per scene]	-0.472	-0.00037176204479667145
0	relative classification entropy [z-scored per scene]	-0.47	-0.00034634498460270883
0	relative classification entropy [z-scored per scene]	-0.468	-0.00028453667119260703
0	relative classification entropy [z-scored per scene]	-0.466	-0.00021509437176799495
0	relative classification entropy [z-scored per scene]	-0.464	-0.00017379635410137053
0	relative classification entropy [z-scored per scene]	-0.462	-0.00016240806052822217
0	relative classification entropy [z-scored per scene]	-0.46	-0.00010683015973094542
0	relative classification entropy [z-scored per scene]	-0.458	-7.627487528291114e-05
0	relative classification entropy [z-scored per scene]	-0.456	-9.606571231144012e-05
0	relative classification entropy [z-scored per scene]	-0.454	-0.00010930955324046634
0	relative classification entropy [z-scored per scene]	-0.452	-0.00011980480610262644
0	relative classification entropy [z-scored per scene]	-0.45	-0.00010248162776341025
0	relative classification entropy [z-scored per scene]	-0.448	-0.00012540059257147473
0	relative classification entropy [z-scored per scene]	-0.446	-0.00021546604351808281
0	relative classification entropy [z-scored per scene]	-0.444	-0.00021667026083220045
0	relative classification entropy [z-scored per scene]	-0.442	-0.000260681319215202
0	relative classification entropy [z-scored per scene]	-0.44	-0.0003273093485819944
0	relative classification entropy [z-scored per scene]	-0.438	-0.00039458980122990527
0	relative classification entropy [z-scored per scene]	-0.436	-0.0004462441931389189
0	relative classification entropy [z-scored per scene]	-0.434	-0.00044925518760206737
0	relative classification entropy [z-scored per scene]	-0.432	-0.0005265346654283798
0	relative classification entropy [z-scored per scene]	-0.43	-0.0004823955320628773
0	relative classification entropy [z-scored per scene]	-0.428	-0.0004528844361846788
0	relative classification entropy [z-scored per scene]	-0.426	-0.00042914169079684514
0	relative classification entropy [z-scored per scene]	-0.424	-0.00042021381309395025
0	relative classification entropy [z-scored per scene]	-0.422	-0.0003767466070300687
0	relative classification entropy [z-scored per scene]	-0.42	-0.0002921203254646656
0	relative classification entropy [z-scored per scene]	-0.418	-0.0002972757733615456
0	relative classification entropy [z-scored per scene]	-0.416	-0.00028780711257653236
0	relative classification entropy [z-scored per scene]	-0.414	-0.0002901039952876863
0	relative classification entropy [z-scored per scene]	-0.412	-0.00023908487066887072
0	relative classification entropy [z-scored per scene]	-0.41	-0.00022262903268296
0	relative classification entropy [z-scored per scene]	-0.408	-0.00020359497958537145
0	relative classification entropy [z-scored per scene]	-0.406	-0.00018168912823058125
0	relative classification entropy [z-scored per scene]	-0.404	-0.0001536101296484958
0	relative classification entropy [z-scored per scene]	-0.402	-0.00013231406795739887
0	relative classification entropy [z-scored per scene]	-0.4	-0.00014593160517379155
0	relative classification entropy [z-scored per scene]	-0.398	-0.00013409189729386416
0	relative classification entropy [z-scored per scene]	-0.396	-0.00014163555891052063
0	relative classification entropy [z-scored per scene]	-0.394	-0.00010687261692986492
0	relative classification entropy [z-scored per scene]	-0.392	-9.967019109038027e-05
0	relative classification entropy [z-scored per scene]	-0.39	-2.1133261804336432e-05
0	relative classification entropy [z-scored per scene]	-0.388	1.4466994044104596e-05
0	relative classification entropy [z-scored per scene]	-0.386	2.7944415013777307e-05
0	relative classification entropy [z-scored per scene]	-0.384	6.495042960463785e-05
0	relative classification entropy [z-scored per scene]	-0.382	3.518181637980728e-05
0	relative classification entropy [z-scored per scene]	-0.38	5.057006934600109e-05
0	relative classification entropy [z-scored per scene]	-0.378	-5.600314141270307e-06
0	relative classification entropy [z-scored per scene]	-0.376	-6.973336551593735e-05
0	relative classification entropy [z-scored per scene]	-0.374	-7.599175533534715e-05
0	relative classification entropy [z-scored per scene]	-0.372	-0.00010949055236709364
0	relative classification entropy [z-scored per scene]	-0.37	-0.00015048934045639066
0	relative classification entropy [z-scored per scene]	-0.368	-0.0002266278584081052
0	relative classification entropy [z-scored per scene]	-0.366	-0.0002507698249449703
0	relative classification entropy [z-scored per scene]	-0.364	-0.00024394489734516807
0	relative classification entropy [z-scored per scene]	-0.362	-0.0002899416358701352
0	relative classification entropy [z-scored per scene]	-0.36	-0.00035198366854758767
0	relative classification entropy [z-scored per scene]	-0.358	-0.0003637305214776638
0	relative classification entropy [z-scored per scene]	-0.356	-0.0003420130678404889
0	relative classification entropy [z-scored per scene]	-0.354	-0.0003363776428305504
0	relative classification entropy [z-scored per scene]	-0.352	-0.0003230708086036943
0	relative classification entropy [z-scored per scene]	-0.35	-0.0002761718979096641
0	relative classification entropy [z-scored per scene]	-0.348	-0.00023206676266605353
0	relative classification entropy [z-scored per scene]	-0.346	-0.0002452543818581656
0	relative classification entropy [z-scored per scene]	-0.344	-0.0002157917186299428
0	relative classification entropy [z-scored per scene]	-0.342	-0.00024246698486094496
0	relative classification entropy [z-scored per scene]	-0.34	-0.0003063577446873132
0	relative classification entropy [z-scored per scene]	-0.338	-0.0004102404589493882
0	relative classification entropy [z-scored per scene]	-0.336	-0.00047836241095423963
0	relative classification entropy [z-scored per scene]	-0.334	-0.0004882665872795472
0	relative classification entropy [z-scored per scene]	-0.332	-0.0005844722902489865
0	relative classification entropy [z-scored per scene]	-0.33	-0.0006306259233524715
0	relative classification entropy [z-scored per scene]	-0.328	-0.0006099445171861005
0	relative classification entropy [z-scored per scene]	-0.326	-0.0005413139560202432
0	relative classification entropy [z-scored per scene]	-0.324	-0.0004798353686742861
0	relative classification entropy [z-scored per scene]	-0.322	-0.0004191006856757069
0	relative classification entropy [z-scored per scene]	-0.32	-0.00033925717570087625
0	relative classification entropy [z-scored per scene]	-0.318	-0.0002677968492787304
0	relative classification entropy [z-scored per scene]	-0.316	-0.00019202934468565502
0	relative classification entropy [z-scored per scene]	-0.314	-0.00016534120255365563
0	relative classification entropy [z-scored per scene]	-0.312	-0.00015645624580447044
0	relative classification entropy [z-scored per scene]	-0.31	-0.00012206315590455408
0	relative classification entropy [z-scored per scene]	-0.308	-9.48247523925749e-05
0	relative classification entropy [z-scored per scene]	-0.306	-6.544532648727524e-05
0	relative classification entropy [z-scored per scene]	-0.304	-7.910201861214639e-05
0	relative classification entropy [z-scored per scene]	-0.302	-8.676517537378559e-05
0	relative classification entropy [z-scored per scene]	-0.3	-4.616000475476941e-05
0	relative classification entropy [z-scored per scene]	-0.298	-5.896877119345719e-05
0	relative classification entropy [z-scored per scene]	-0.296	-7.385136262009573e-05
0	relative classification entropy [z-scored per scene]	-0.294	-0.00013407358312956803
0	relative classification entropy [z-scored per scene]	-0.292	-0.00015870008467806874
0	relative classification entropy [z-scored per scene]	-0.29	-0.00017295919670454367
0	relative classification entropy [z-scored per scene]	-0.288	-0.00021769909837517914
0	relative classification entropy [z-scored per scene]	-0.286	-0.0002090195837264959
0	relative classification entropy [z-scored per scene]	-0.284	-0.0001825312057378273
0	relative classification entropy [z-scored per scene]	-0.282	-0.00016532249857318746
0	relative classification entropy [z-scored per scene]	-0.28	-0.00021630827150027245
0	relative classification entropy [z-scored per scene]	-0.278	-0.0002228792249327038
0	relative classification entropy [z-scored per scene]	-0.276	-0.00019506229470254521
0	relative classification entropy [z-scored per scene]	-0.274	-0.0002757473616045502
0	relative classification entropy [z-scored per scene]	-0.272	-0.00033250863699905883
0	relative classification entropy [z-scored per scene]	-0.27	-0.0003674973679794154
0	relative classification entropy [z-scored per scene]	-0.268	-0.00036610678455778104
0	relative classification entropy [z-scored per scene]	-0.266	-0.000363253955086118
0	relative classification entropy [z-scored per scene]	-0.264	-0.0003864528185802629
0	relative classification entropy [z-scored per scene]	-0.262	-0.00032526385295673644
0	relative classification entropy [z-scored per scene]	-0.26	-0.0003636264401751614
0	relative classification entropy [z-scored per scene]	-0.258	-0.000371007083818146
0	relative classification entropy [z-scored per scene]	-0.256	-0.0003148098305377804
0	relative classification entropy [z-scored per scene]	-0.254	-0.00030147904124431987
0	relative classification entropy [z-scored per scene]	-0.252	-0.00027212965825606323
0	relative classification entropy [z-scored per scene]	-0.25	-0.0002866132435422886
0	relative classification entropy [z-scored per scene]	-0.248	-0.00021830066685863225
0	relative classification entropy [z-scored per scene]	-0.246	-0.0002045035073889053
0	relative classification entropy [z-scored per scene]	-0.244	-0.000246606354717982
0	relative classification entropy [z-scored per scene]	-0.242	-0.00030094421632984226
0	relative classification entropy [z-scored per scene]	-0.24	-0.0003693202240483344
0	relative classification entropy [z-scored per scene]	-0.238	-0.0004319104056433654
0	relative classification entropy [z-scored per scene]	-0.236	-0.0004976536845324435
0	relative classification entropy [z-scored per scene]	-0.234	-0.0005182253820549931
0	relative classification entropy [z-scored per scene]	-0.232	-0.0005428832144108571
0	relative classification entropy [z-scored per scene]	-0.23	-0.0005006232441189954
0	relative classification entropy [z-scored per scene]	-0.228	-0.0004799245776938724
0	relative classification entropy [z-scored per scene]	-0.226	-0.00045619403003511
0	relative classification entropy [z-scored per scene]	-0.224	-0.00041639149632292455
0	relative classification entropy [z-scored per scene]	-0.222	-0.0003685228950755699
0	relative classification entropy [z-scored per scene]	-0.22	-0.000264035740633887
0	relative classification entropy [z-scored per scene]	-0.218	-0.00023891952135612896
0	relative classification entropy [z-scored per scene]	-0.216	-0.00020341354844440138
0	relative classification entropy [z-scored per scene]	-0.214	-0.00017683937031446692
0	relative classification entropy [z-scored per scene]	-0.212	-0.00020712877455812955
0	relative classification entropy [z-scored per scene]	-0.21	-0.00022133411003554993
0	relative classification entropy [z-scored per scene]	-0.208	-0.0002884573102442389
0	relative classification entropy [z-scored per scene]	-0.206	-0.0003284464160406137
0	relative classification entropy [z-scored per scene]	-0.204	-0.00033790231246253827
0	relative classification entropy [z-scored per scene]	-0.202	-0.00034668409640118775
0	relative classification entropy [z-scored per scene]	-0.2	-0.00028661437609263086
0	relative classification entropy [z-scored per scene]	-0.198	-0.00024254484835520835
0	relative classification entropy [z-scored per scene]	-0.196	-0.00021186068426198848
0	relative classification entropy [z-scored per scene]	-0.194	-0.00018144052818452875
0	relative classification entropy [z-scored per scene]	-0.192	-0.0001221318065987797
0	relative classification entropy [z-scored per scene]	-0.19	-9.672024669552888e-05
0	relative classification entropy [z-scored per scene]	-0.188	-6.684941466102543e-06
0	relative classification entropy [z-scored per scene]	-0.186	0.00012000741232724993
0	relative classification entropy [z-scored per scene]	-0.184	0.00017832513039404887
0	relative classification entropy [z-scored per scene]	-0.182	0.00025429758688360064
0	relative classification entropy [z-scored per scene]	-0.18	0.00029200644846268207
0	relative classification entropy [z-scored per scene]	-0.178	0.0002867515154192665
0	relative classification entropy [z-scored per scene]	-0.176	0.00022432049751047736
0	relative classification entropy [z-scored per scene]	-0.174	0.00014667553777786282
0	relative classification entropy [z-scored per scene]	-0.172	0.00013137796836856604
0	relative classification entropy [z-scored per scene]	-0.17	0.00013040887522031518
0	relative classification entropy [z-scored per scene]	-0.168	6.886893258266271e-05
0	relative classification entropy [z-scored per scene]	-0.166	0.00013817364980907767
0	relative classification entropy [z-scored per scene]	-0.164	0.00013573508862841187
0	relative classification entropy [z-scored per scene]	-0.162	7.843143036870103e-05
0	relative classification entropy [z-scored per scene]	-0.16	5.566707222856392e-05
0	relative classification entropy [z-scored per scene]	-0.158	3.349031745493175e-05
0	relative classification entropy [z-scored per scene]	-0.156	5.93510219350317e-05
0	relative classification entropy [z-scored per scene]	-0.154	2.398682144858875e-05
0	relative classification entropy [z-scored per scene]	-0.152	-1.523734344180761e-07
0	relative classification entropy [z-scored per scene]	-0.15	-2.5694543289385825e-05
0	relative classification entropy [z-scored per scene]	-0.148	-8.142201804920786e-05
0	relative classification entropy [z-scored per scene]	-0.146	-9.180387631555109e-05
0	relative classification entropy [z-scored per scene]	-0.144	-0.00011031434276326978
0	relative classification entropy [z-scored per scene]	-0.142	-0.0001176016841587708
0	relative classification entropy [z-scored per scene]	-0.14	-0.00010427642770114792
0	relative classification entropy [z-scored per scene]	-0.138	-8.647445456243881e-05
0	relative classification entropy [z-scored per scene]	-0.136	-7.299480847302949e-05
0	relative classification entropy [z-scored per scene]	-0.134	-0.00012346352196235247
0	relative classification entropy [z-scored per scene]	-0.132	-0.000167160056166408
0	relative classification entropy [z-scored per scene]	-0.13	-0.00024917811358463596
0	relative classification entropy [z-scored per scene]	-0.128	-0.0002693231086521455
0	relative classification entropy [z-scored per scene]	-0.126	-0.0002571667343880441
0	relative classification entropy [z-scored per scene]	-0.124	-0.00025706222358428847
0	relative classification entropy [z-scored per scene]	-0.122	-0.00025825649879955456
0	relative classification entropy [z-scored per scene]	-0.12	-0.000252175359094997
0	relative classification entropy [z-scored per scene]	-0.118	-0.00019775378700908792
0	relative classification entropy [z-scored per scene]	-0.116	-0.00022287619914043884
0	relative classification entropy [z-scored per scene]	-0.114	-0.00023501256096885385
0	relative classification entropy [z-scored per scene]	-0.112	-0.0002172045836626371
0	relative classification entropy [z-scored per scene]	-0.11	-0.00024051698736741165
0	relative classification entropy [z-scored per scene]	-0.108	-0.0002969471867372174
0	relative classification entropy [z-scored per scene]	-0.106	-0.0003663487194795107
0	relative classification entropy [z-scored per scene]	-0.104	-0.00040549454952910614
0	relative classification entropy [z-scored per scene]	-0.102	-0.0004956156716020491
0	relative classification entropy [z-scored per scene]	-0.1	-0.0005632580748350156
0	relative classification entropy [z-scored per scene]	-0.098	-0.0005703923660474341
0	relative classification entropy [z-scored per scene]	-0.096	-0.0005335360408059818
0	relative classification entropy [z-scored per scene]	-0.094	-0.000504677897160736
0	relative classification entropy [z-scored per scene]	-0.092	-0.0005518483813167699
0	relative classification entropy [z-scored per scene]	-0.09	-0.000515087552408359
0	relative classification entropy [z-scored per scene]	-0.088	-0.00044478844763589824
0	relative classification entropy [z-scored per scene]	-0.086	-0.0004976514964141198
0	relative classification entropy [z-scored per scene]	-0.084	-0.000514265417826091
0	relative classification entropy [z-scored per scene]	-0.082	-0.00047112929436877337
0	relative classification entropy [z-scored per scene]	-0.08	-0.0003809509859859319
0	relative classification entropy [z-scored per scene]	-0.078	-0.0003571637149721787
0	relative classification entropy [z-scored per scene]	-0.076	-0.000422116895970966
0	relative classification entropy [z-scored per scene]	-0.074	-0.000320768473949906
0	relative classification entropy [z-scored per scene]	-0.072	-0.0002636024953356388
0	relative classification entropy [z-scored per scene]	-0.07	-0.000296710941784702
0	relative classification entropy [z-scored per scene]	-0.068	-0.0002897829544366939
0	relative classification entropy [z-scored per scene]	-0.066	-0.0002464421315944338
0	relative classification entropy [z-scored per scene]	-0.064	-0.00018820366174560052
0	relative classification entropy [z-scored per scene]	-0.062	-0.00022846805178753727
0	relative classification entropy [z-scored per scene]	-0.06	-0.0003065363972639973
0	relative classification entropy [z-scored per scene]	-0.058	-0.0003118122132265661
0	relative classification entropy [z-scored per scene]	-0.056	-0.0003354936638666778
0	relative classification entropy [z-scored per scene]	-0.054	-0.0003295081368688537
0	relative classification entropy [z-scored per scene]	-0.052	-0.0003279369717057591
0	relative classification entropy [z-scored per scene]	-0.05	-0.0003261988798208935
0	relative classification entropy [z-scored per scene]	-0.048	-0.0002686719534627289
0	relative classification entropy [z-scored per scene]	-0.046	-0.0002708430994346883
0	relative classification entropy [z-scored per scene]	-0.044	-0.0002551033520952574
0	relative classification entropy [z-scored per scene]	-0.042	-0.00028701388909268334
0	relative classification entropy [z-scored per scene]	-0.04	-0.00028393073978130897
0	relative classification entropy [z-scored per scene]	-0.038	-0.0002815682795872185
0	relative classification entropy [z-scored per scene]	-0.036	-0.00030049879331853
0	relative classification entropy [z-scored per scene]	-0.034	-0.0002827210556476609
0	relative classification entropy [z-scored per scene]	-0.032	-0.00023356755387225273
0	relative classification entropy [z-scored per scene]	-0.03	-0.0002600426717159911
0	relative classification entropy [z-scored per scene]	-0.028	-0.0003318474201231064
0	relative classification entropy [z-scored per scene]	-0.026	-0.0003439963334280721
0	relative classification entropy [z-scored per scene]	-0.024	-0.0003563949576074271
0	relative classification entropy [z-scored per scene]	-0.022	-0.00032865248575008775
0	relative classification entropy [z-scored per scene]	-0.02	-0.00041573619557873435
0	relative classification entropy [z-scored per scene]	-0.018	-0.0004650117984626554
0	relative classification entropy [z-scored per scene]	-0.016	-0.00047973566264478666
0	relative classification entropy [z-scored per scene]	-0.014	-0.000512057801361069
0	relative classification entropy [z-scored per scene]	-0.012	-0.0005460697466595904
0	relative classification entropy [z-scored per scene]	-0.01	-0.000628604636227777
0	relative classification entropy [z-scored per scene]	-0.008	-0.0006016143764279463
0	relative classification entropy [z-scored per scene]	-0.006	-0.0005616590127526723
0	relative classification entropy [z-scored per scene]	-0.004	-0.0005272871902745907
0	relative classification entropy [z-scored per scene]	-0.002	-0.0005083316785677821
0	relative classification entropy [z-scored per scene]	0.0	-0.0004882190501446076
0	relative classification entropy [z-scored per scene]	0.002	-0.0004473685702112556
0	relative classification entropy [z-scored per scene]	0.004	-0.0004366638862941083
0	relative classification entropy [z-scored per scene]	0.006	-0.00041239166945863725
0	relative classification entropy [z-scored per scene]	0.008	-0.00042356944128780377
0	relative classification entropy [z-scored per scene]	0.01	-0.00043864748111794465
0	relative classification entropy [z-scored per scene]	0.012	-0.000454438397357426
0	relative classification entropy [z-scored per scene]	0.014	-0.000467802178475122
0	relative classification entropy [z-scored per scene]	0.016	-0.000482861454622559
0	relative classification entropy [z-scored per scene]	0.018	-0.00046894571387618225
0	relative classification entropy [z-scored per scene]	0.02	-0.00043729145704468966
0	relative classification entropy [z-scored per scene]	0.022	-0.00043439988763985406
0	relative classification entropy [z-scored per scene]	0.024	-0.00037192838151959255
0	relative classification entropy [z-scored per scene]	0.026	-0.00037896430518556554
0	relative classification entropy [z-scored per scene]	0.028	-0.00038634969685036666
0	relative classification entropy [z-scored per scene]	0.03	-0.0004156149444872485
0	relative classification entropy [z-scored per scene]	0.032	-0.00043088429510722894
0	relative classification entropy [z-scored per scene]	0.034	-0.0003899568933000582
0	relative classification entropy [z-scored per scene]	0.036	-0.00042102140720359196
0	relative classification entropy [z-scored per scene]	0.038	-0.00036010496143199113
0	relative classification entropy [z-scored per scene]	0.04	-0.0003235904841337102
0	relative classification entropy [z-scored per scene]	0.042	-0.0003101701894979156
0	relative classification entropy [z-scored per scene]	0.044	-0.00033545793932144826
0	relative classification entropy [z-scored per scene]	0.046	-0.0003792151015744517
0	relative classification entropy [z-scored per scene]	0.048	-0.0003411841570082116
0	relative classification entropy [z-scored per scene]	0.05	-0.00031304570797088604
0	relative classification entropy [z-scored per scene]	0.052	-0.0003329368955233241
0	relative classification entropy [z-scored per scene]	0.054	-0.00036019201765502524
0	relative classification entropy [z-scored per scene]	0.056	-0.0003393563228415439
0	relative classification entropy [z-scored per scene]	0.058	-0.0003318827434355258
0	relative classification entropy [z-scored per scene]	0.06	-0.0004189027064346277
0	relative classification entropy [z-scored per scene]	0.062	-0.0004882056767216533
0	relative classification entropy [z-scored per scene]	0.064	-0.0004988268249829154
0	relative classification entropy [z-scored per scene]	0.066	-0.0005194373114424904
0	relative classification entropy [z-scored per scene]	0.068	-0.000536176515774955
0	relative classification entropy [z-scored per scene]	0.07	-0.0005514513782135666
0	relative classification entropy [z-scored per scene]	0.072	-0.0005501698961973681
0	relative classification entropy [z-scored per scene]	0.074	-0.0006174404288488066
0	relative classification entropy [z-scored per scene]	0.076	-0.0007539698389898538
0	relative classification entropy [z-scored per scene]	0.078	-0.0007750395583538216
0	relative classification entropy [z-scored per scene]	0.08	-0.0008026619663625533
0	relative classification entropy [z-scored per scene]	0.082	-0.0007964039150299599
0	relative classification entropy [z-scored per scene]	0.084	-0.0007872085906255095
0	relative classification entropy [z-scored per scene]	0.086	-0.0007866273796277907
0	relative classification entropy [z-scored per scene]	0.088	-0.0006562079361854114
0	relative classification entropy [z-scored per scene]	0.09	-0.000682226985089325
0	relative classification entropy [z-scored per scene]	0.092	-0.0006547045829574322
0	relative classification entropy [z-scored per scene]	0.094	-0.000618567147391968
0	relative classification entropy [z-scored per scene]	0.096	-0.0005787283961556065
0	relative classification entropy [z-scored per scene]	0.098	-0.00044652751486096474
0	relative classification entropy [z-scored per scene]	0.1	-0.00041030883840057435
0	relative classification entropy [z-scored per scene]	0.102	-0.000280253749072915
0	relative classification entropy [z-scored per scene]	0.104	-0.00012457030249683984
0	relative classification entropy [z-scored per scene]	0.106	-3.358616066391159e-05
0	relative classification entropy [z-scored per scene]	0.108	-4.588900781321089e-06
0	relative classification entropy [z-scored per scene]	0.11	1.5668062396079687e-05
0	relative classification entropy [z-scored per scene]	0.112	4.687945838292436e-05
0	relative classification entropy [z-scored per scene]	0.114	0.00012105146656114369
0	relative classification entropy [z-scored per scene]	0.116	9.140269691461876e-05
0	relative classification entropy [z-scored per scene]	0.118	9.93683207526283e-05
0	relative classification entropy [z-scored per scene]	0.12	0.00015613331450716055
0	relative classification entropy [z-scored per scene]	0.122	0.00013235582722386278
0	relative classification entropy [z-scored per scene]	0.124	0.0001653426732871985
0	relative classification entropy [z-scored per scene]	0.126	3.115149929018337e-05
0	relative classification entropy [z-scored per scene]	0.128	-7.660744257303961e-05
0	relative classification entropy [z-scored per scene]	0.13	-0.00011882635003061664
0	relative classification entropy [z-scored per scene]	0.132	-0.0002117269356584586
0	relative classification entropy [z-scored per scene]	0.134	-0.0002441081261844053
0	relative classification entropy [z-scored per scene]	0.136	-0.0003220941296143952
0	relative classification entropy [z-scored per scene]	0.138	-0.0003274375886569642
0	relative classification entropy [z-scored per scene]	0.14	-0.0002565662747985489
0	relative classification entropy [z-scored per scene]	0.142	-0.0003205517341854697
0	relative classification entropy [z-scored per scene]	0.144	-0.0002833675614179164
0	relative classification entropy [z-scored per scene]	0.146	-0.0002610461225641527
0	relative classification entropy [z-scored per scene]	0.148	-0.00022600984146855466
0	relative classification entropy [z-scored per scene]	0.15	-0.00010647169521437872
0	relative classification entropy [z-scored per scene]	0.152	-6.958261136052602e-05
0	relative classification entropy [z-scored per scene]	0.154	-1.0631384147489069e-05
0	relative classification entropy [z-scored per scene]	0.156	7.219026851331827e-06
0	relative classification entropy [z-scored per scene]	0.158	-3.5666663616921025e-05
0	relative classification entropy [z-scored per scene]	0.16	-7.304848785091618e-05
0	relative classification entropy [z-scored per scene]	0.162	-5.5239172404811656e-05
0	relative classification entropy [z-scored per scene]	0.164	-3.7215661968066586e-05
0	relative classification entropy [z-scored per scene]	0.166	-4.688409438006048e-06
0	relative classification entropy [z-scored per scene]	0.168	1.6938452959696792e-06
0	relative classification entropy [z-scored per scene]	0.17	0.00012089805915792614
0	relative classification entropy [z-scored per scene]	0.172	0.00016777819744577495
0	relative classification entropy [z-scored per scene]	0.174	0.00011240926732039445
0	relative classification entropy [z-scored per scene]	0.176	0.00010025513931520895
0	relative classification entropy [z-scored per scene]	0.178	5.319633075167079e-05
0	relative classification entropy [z-scored per scene]	0.18	0.00014495905318805453
0	relative classification entropy [z-scored per scene]	0.182	7.776530075120963e-05
0	relative classification entropy [z-scored per scene]	0.184	3.7478017217304055e-05
0	relative classification entropy [z-scored per scene]	0.186	9.497491002316055e-05
0	relative classification entropy [z-scored per scene]	0.188	6.651812212914492e-05
0	relative classification entropy [z-scored per scene]	0.19	8.323191133076533e-05
0	relative classification entropy [z-scored per scene]	0.192	2.6937538200237686e-05
0	relative classification entropy [z-scored per scene]	0.194	6.835289527894523e-05
0	relative classification entropy [z-scored per scene]	0.196	0.00011665112890438862
0	relative classification entropy [z-scored per scene]	0.198	9.164221805989204e-05
0	relative classification entropy [z-scored per scene]	0.2	0.00010835195205333949
0	relative classification entropy [z-scored per scene]	0.202	5.6860370583889314e-05
0	relative classification entropy [z-scored per scene]	0.204	6.6668821199290746e-06
0	relative classification entropy [z-scored per scene]	0.206	-0.00010323673191794712
0	relative classification entropy [z-scored per scene]	0.208	-5.6324644680534574e-05
0	relative classification entropy [z-scored per scene]	0.21	-0.00011788569277933246
0	relative classification entropy [z-scored per scene]	0.212	-0.00011148258611435635
0	relative classification entropy [z-scored per scene]	0.214	-5.958485004993507e-05
0	relative classification entropy [z-scored per scene]	0.216	-0.00010914155641334601
0	relative classification entropy [z-scored per scene]	0.218	-9.057486425319695e-05
0	relative classification entropy [z-scored per scene]	0.22	-0.00022911829103327698
0	relative classification entropy [z-scored per scene]	0.222	-0.00023341396920376943
0	relative classification entropy [z-scored per scene]	0.224	-0.0003419328286992461
0	relative classification entropy [z-scored per scene]	0.226	-0.0004309756445914983
0	relative classification entropy [z-scored per scene]	0.228	-0.00043987476346486797
0	relative classification entropy [z-scored per scene]	0.23	-0.0004302886844002702
0	relative classification entropy [z-scored per scene]	0.232	-0.0003733015435790775
0	relative classification entropy [z-scored per scene]	0.234	-0.0003745780638281159
0	relative classification entropy [z-scored per scene]	0.236	-0.00036754749973842937
0	relative classification entropy [z-scored per scene]	0.238	-0.0003465644911013787
0	relative classification entropy [z-scored per scene]	0.24	-0.00034009388554591077
0	relative classification entropy [z-scored per scene]	0.242	-0.0003566538461579907
0	relative classification entropy [z-scored per scene]	0.244	-0.0004041564351491569
0	relative classification entropy [z-scored per scene]	0.246	-0.00037013372852977153
0	relative classification entropy [z-scored per scene]	0.248	-0.0002896661254765801
0	relative classification entropy [z-scored per scene]	0.25	-0.0002713489150551728
0	relative classification entropy [z-scored per scene]	0.252	-0.00021410344784036686
0	relative classification entropy [z-scored per scene]	0.254	-0.00021980916519829947
0	relative classification entropy [z-scored per scene]	0.256	-0.00018522717348535788
0	relative classification entropy [z-scored per scene]	0.258	-0.00019200396996800161
0	relative classification entropy [z-scored per scene]	0.26	-0.0002878368088176278
0	relative classification entropy [z-scored per scene]	0.262	-0.00027732178134927816
0	relative classification entropy [z-scored per scene]	0.264	-0.0003180140619165268
0	relative classification entropy [z-scored per scene]	0.266	-0.00029392722553241943
0	relative classification entropy [z-scored per scene]	0.268	-0.0003175761968329097
0	relative classification entropy [z-scored per scene]	0.27	-0.0003264031118116642
0	relative classification entropy [z-scored per scene]	0.272	-0.000290648243520852
0	relative classification entropy [z-scored per scene]	0.274	-0.0002628169750419236
0	relative classification entropy [z-scored per scene]	0.276	-0.00026712516834006135
0	relative classification entropy [z-scored per scene]	0.278	-0.00036853071685165936
0	relative classification entropy [z-scored per scene]	0.28	-0.0004596374433511237
0	relative classification entropy [z-scored per scene]	0.282	-0.000547847185468682
0	relative classification entropy [z-scored per scene]	0.284	-0.0006238070376798091
0	relative classification entropy [z-scored per scene]	0.286	-0.0006811694689514107
0	relative classification entropy [z-scored per scene]	0.288	-0.0007311175923759402
0	relative classification entropy [z-scored per scene]	0.29	-0.0007172067611407314
0	relative classification entropy [z-scored per scene]	0.292	-0.0006354572900237105
0	relative classification entropy [z-scored per scene]	0.294	-0.0006317532776191548
0	relative classification entropy [z-scored per scene]	0.296	-0.0005896016349837678
0	relative classification entropy [z-scored per scene]	0.298	-0.0006109184405873302
0	relative classification entropy [z-scored per scene]	0.3	-0.0005858930128649424
0	relative classification entropy [z-scored per scene]	0.302	-0.0005230711388951736
0	relative classification entropy [z-scored per scene]	0.304	-0.0005337545890453466
0	relative classification entropy [z-scored per scene]	0.306	-0.0005169714080212973
0	relative classification entropy [z-scored per scene]	0.308	-0.000537610650635304
0	relative classification entropy [z-scored per scene]	0.31	-0.0005101175464201187
0	relative classification entropy [z-scored per scene]	0.312	-0.0005466267772027482
0	relative classification entropy [z-scored per scene]	0.314	-0.000600065375784327
0	relative classification entropy [z-scored per scene]	0.316	-0.0005959630971180608
0	relative classification entropy [z-scored per scene]	0.318	-0.0006098077305149697
0	relative classification entropy [z-scored per scene]	0.32	-0.0006178414515735379
0	relative classification entropy [z-scored per scene]	0.322	-0.000669404054028044
0	relative classification entropy [z-scored per scene]	0.324	-0.0006433565121854997
0	relative classification entropy [z-scored per scene]	0.326	-0.0006118139008831178
0	relative classification entropy [z-scored per scene]	0.328	-0.0005874490119105085
0	relative classification entropy [z-scored per scene]	0.33	-0.0005969707379895362
0	relative classification entropy [z-scored per scene]	0.332	-0.0006140834189174732
0	relative classification entropy [z-scored per scene]	0.334	-0.000577757504499369
0	relative classification entropy [z-scored per scene]	0.336	-0.00058119298512486
0	relative classification entropy [z-scored per scene]	0.338	-0.0005170403657999476
0	relative classification entropy [z-scored per scene]	0.34	-0.0005121454387068566
0	relative classification entropy [z-scored per scene]	0.342	-0.00047383215429366274
0	relative classification entropy [z-scored per scene]	0.344	-0.00041316953589919727
0	relative classification entropy [z-scored per scene]	0.346	-0.0004907640146959285
0	relative classification entropy [z-scored per scene]	0.348	-0.0005322569745022022
0	relative classification entropy [z-scored per scene]	0.35	-0.0006394430910307075
0	relative classification entropy [z-scored per scene]	0.352	-0.000680840116762952
0	relative classification entropy [z-scored per scene]	0.354	-0.00071919743194024
0	relative classification entropy [z-scored per scene]	0.356	-0.0007732499379914342
0	relative classification entropy [z-scored per scene]	0.358	-0.0006657698402929511
0	relative classification entropy [z-scored per scene]	0.36	-0.0005746874827597021
0	relative classification entropy [z-scored per scene]	0.362	-0.0005380714180059252
0	relative classification entropy [z-scored per scene]	0.364	-0.0005668297509464662
0	relative classification entropy [z-scored per scene]	0.366	-0.0005847933425116506
0	relative classification entropy [z-scored per scene]	0.368	-0.0005991429893808815
0	relative classification entropy [z-scored per scene]	0.37	-0.0006518578235443439
0	relative classification entropy [z-scored per scene]	0.372	-0.0007362104910901796
0	relative classification entropy [z-scored per scene]	0.374	-0.0007484070981683058
0	relative classification entropy [z-scored per scene]	0.376	-0.0007350340970986893
0	relative classification entropy [z-scored per scene]	0.378	-0.0006842006590177789
0	relative classification entropy [z-scored per scene]	0.38	-0.0006250904369653513
0	relative classification entropy [z-scored per scene]	0.382	-0.000555354662177195
0	relative classification entropy [z-scored per scene]	0.384	-0.0005432121533929061
0	relative classification entropy [z-scored per scene]	0.386	-0.0005071972555190763
0	relative classification entropy [z-scored per scene]	0.388	-0.00046037712918346464
0	relative classification entropy [z-scored per scene]	0.39	-0.00048763902948375143
0	relative classification entropy [z-scored per scene]	0.392	-0.00048098057486196667
0	relative classification entropy [z-scored per scene]	0.394	-0.0005027353712730887
0	relative classification entropy [z-scored per scene]	0.396	-0.0004623781213600113
0	relative classification entropy [z-scored per scene]	0.398	-0.0005234059119401964
0	relative classification entropy [z-scored per scene]	0.4	-0.0005694622372433604
0	relative classification entropy [z-scored per scene]	0.402	-0.0005632494282365934
0	relative classification entropy [z-scored per scene]	0.404	-0.0005910900925119478
0	relative classification entropy [z-scored per scene]	0.406	-0.0006230903400816076
0	relative classification entropy [z-scored per scene]	0.408	-0.0006175066852011783
0	relative classification entropy [z-scored per scene]	0.41	-0.0005573449962731903
0	relative classification entropy [z-scored per scene]	0.412	-0.000510565229096005
0	relative classification entropy [z-scored per scene]	0.414	-0.0004889661257821385
0	relative classification entropy [z-scored per scene]	0.416	-0.0004270515020876572
0	relative classification entropy [z-scored per scene]	0.418	-0.0003975305940707386
0	relative classification entropy [z-scored per scene]	0.42	-0.00040708684043395303
0	relative classification entropy [z-scored per scene]	0.422	-0.0004812637742261521
0	relative classification entropy [z-scored per scene]	0.424	-0.0005239973133309743
0	relative classification entropy [z-scored per scene]	0.426	-0.0005529926865123917
0	relative classification entropy [z-scored per scene]	0.428	-0.0006591348641477924
0	relative classification entropy [z-scored per scene]	0.43	-0.0007053272834413113
0	relative classification entropy [z-scored per scene]	0.432	-0.0007362158150567992
0	relative classification entropy [z-scored per scene]	0.434	-0.0006636247420768628
0	relative classification entropy [z-scored per scene]	0.436	-0.0006154920373396675
0	relative classification entropy [z-scored per scene]	0.438	-0.0005884165452177664
0	relative classification entropy [z-scored per scene]	0.44	-0.0005204156897876456
0	relative classification entropy [z-scored per scene]	0.442	-0.00048501824476060077
0	relative classification entropy [z-scored per scene]	0.444	-0.00040782408392562317
0	relative classification entropy [z-scored per scene]	0.446	-0.0004131354230676048
0	relative classification entropy [z-scored per scene]	0.448	-0.0004030110554667067
0	relative classification entropy [z-scored per scene]	0.45	-0.00036113592615008767
0	relative classification entropy [z-scored per scene]	0.452	-0.0004307678706047277
0	relative classification entropy [z-scored per scene]	0.454	-0.0004943032849363594
0	relative classification entropy [z-scored per scene]	0.456	-0.0005198363878298715
0	relative classification entropy [z-scored per scene]	0.458	-0.0004889252253911682
0	relative classification entropy [z-scored per scene]	0.46	-0.0005090243268660589
0	relative classification entropy [z-scored per scene]	0.462	-0.0005143738452976111
0	relative classification entropy [z-scored per scene]	0.464	-0.00045081579418438576
0	relative classification entropy [z-scored per scene]	0.466	-0.0004022653839567422
0	relative classification entropy [z-scored per scene]	0.468	-0.0003842438536224607
0	relative classification entropy [z-scored per scene]	0.47	-0.0004105030844064848
0	relative classification entropy [z-scored per scene]	0.472	-0.00044875072080910293
0	relative classification entropy [z-scored per scene]	0.474	-0.00052882500392402
0	relative classification entropy [z-scored per scene]	0.476	-0.000504367672392377
0	relative classification entropy [z-scored per scene]	0.478	-0.0005036074375196784
0	relative classification entropy [z-scored per scene]	0.48	-0.0005292112840441215
0	relative classification entropy [z-scored per scene]	0.482	-0.0005191179460622531
0	relative classification entropy [z-scored per scene]	0.484	-0.00044748261458756885
0	relative classification entropy [z-scored per scene]	0.486	-0.00037915545123750065
0	relative classification entropy [z-scored per scene]	0.488	-0.0003779481774685678
0	relative classification entropy [z-scored per scene]	0.49	-0.00033207822528656954
0	relative classification entropy [z-scored per scene]	0.492	-0.0002633366213896723
0	relative classification entropy [z-scored per scene]	0.494	-0.00017570047121164838
0	relative classification entropy [z-scored per scene]	0.496	-0.0002036351188218655
0	relative classification entropy [z-scored per scene]	0.498	-0.00022885941195057718
0	relative classification entropy [z-scored per scene]	0.5	-0.00021685354316862697
0	relative classification entropy [z-scored per scene]	0.502	-0.00028142561147923576
0	relative classification entropy [z-scored per scene]	0.504	-0.0004088078963301619
0	relative classification entropy [z-scored per scene]	0.506	-0.0004985831901394825
0	relative classification entropy [z-scored per scene]	0.508	-0.000537162006629414
0	relative classification entropy [z-scored per scene]	0.51	-0.0005874575188823062
0	relative classification entropy [z-scored per scene]	0.512	-0.0006892581772716789
0	relative classification entropy [z-scored per scene]	0.514	-0.0006900489096051603
0	relative classification entropy [z-scored per scene]	0.516	-0.000726361349097863
0	relative classification entropy [z-scored per scene]	0.518	-0.0007980329084254019
0	relative classification entropy [z-scored per scene]	0.52	-0.0007704116175829334
0	relative classification entropy [z-scored per scene]	0.522	-0.0007299391571786384
0	relative classification entropy [z-scored per scene]	0.524	-0.00065023128880252
0	relative classification entropy [z-scored per scene]	0.526	-0.0006148564703807165
0	relative classification entropy [z-scored per scene]	0.528	-0.0004780555764447505
0	relative classification entropy [z-scored per scene]	0.53	-0.00038445999273459806
0	relative classification entropy [z-scored per scene]	0.532	-0.0003821217372313407
0	relative classification entropy [z-scored per scene]	0.534	-0.0003621192571665079
0	relative classification entropy [z-scored per scene]	0.536	-0.0003492279212076916
0	relative classification entropy [z-scored per scene]	0.538	-0.00032105312900215403
0	relative classification entropy [z-scored per scene]	0.54	-0.00031830157493743317
0	relative classification entropy [z-scored per scene]	0.542	-0.0002417224157375218
0	relative classification entropy [z-scored per scene]	0.544	-0.00022982960990214338
0	relative classification entropy [z-scored per scene]	0.546	-0.00022409710617864807
0	relative classification entropy [z-scored per scene]	0.548	-0.00021924495317943147
0	relative classification entropy [z-scored per scene]	0.55	-0.00023988128849256038
0	relative classification entropy [z-scored per scene]	0.552	-0.0002569287616351259
0	relative classification entropy [z-scored per scene]	0.554	-0.0003338401021385087
0	relative classification entropy [z-scored per scene]	0.556	-0.0003101919986624678
0	relative classification entropy [z-scored per scene]	0.558	-0.0003014255287937268
0	relative classification entropy [z-scored per scene]	0.56	-0.00031557304504681663
0	relative classification entropy [z-scored per scene]	0.562	-0.0003036104453708313
0	relative classification entropy [z-scored per scene]	0.564	-0.0003420448371424004
0	relative classification entropy [z-scored per scene]	0.566	-0.0003483437430528812
0	relative classification entropy [z-scored per scene]	0.568	-0.00032489028644102995
0	relative classification entropy [z-scored per scene]	0.57	-0.00031054862563370707
0	relative classification entropy [z-scored per scene]	0.572	-0.00026505156388284903
0	relative classification entropy [z-scored per scene]	0.574	-0.0002574154182590363
0	relative classification entropy [z-scored per scene]	0.576	-0.00018550804028054631
0	relative classification entropy [z-scored per scene]	0.578	-0.00012554765355831464
0	relative classification entropy [z-scored per scene]	0.58	-0.00012719910779606457
0	relative classification entropy [z-scored per scene]	0.582	-7.417294854466686e-05
0	relative classification entropy [z-scored per scene]	0.584	-6.231341818827177e-05
0	relative classification entropy [z-scored per scene]	0.586	1.8762169760011696e-05
0	relative classification entropy [z-scored per scene]	0.588	0.00014814689994910513
0	relative classification entropy [z-scored per scene]	0.59	0.0001656271680867832
0	relative classification entropy [z-scored per scene]	0.592	0.00020230170097796575
0	relative classification entropy [z-scored per scene]	0.594	0.00017660555922883382
0	relative classification entropy [z-scored per scene]	0.596	0.00019089187248841173
0	relative classification entropy [z-scored per scene]	0.598	0.00016878338853183478
0	relative classification entropy [z-scored per scene]	0.6	6.58907575366761e-05
0	relative classification entropy [z-scored per scene]	0.602	-3.8020016833356695e-06
0	relative classification entropy [z-scored per scene]	0.604	-5.5268873275267644e-05
0	relative classification entropy [z-scored per scene]	0.606	-9.366835578050347e-05
0	relative classification entropy [z-scored per scene]	0.608	-0.0001714874410354152
0	relative classification entropy [z-scored per scene]	0.61	-0.00020734873510433626
0	relative classification entropy [z-scored per scene]	0.612	-0.0003049614480414
0	relative classification entropy [z-scored per scene]	0.614	-0.000318456034188182
0	relative classification entropy [z-scored per scene]	0.616	-0.0003162425321246034
0	relative classification entropy [z-scored per scene]	0.618	-0.0003319290012211131
0	relative classification entropy [z-scored per scene]	0.62	-0.0002955144827730699
0	relative classification entropy [z-scored per scene]	0.622	-0.00031277983903871617
0	relative classification entropy [z-scored per scene]	0.624	-0.00022613203542537464
0	relative classification entropy [z-scored per scene]	0.626	-0.0002549932505517788
0	relative classification entropy [z-scored per scene]	0.628	-0.00031937127382535273
0	relative classification entropy [z-scored per scene]	0.63	-0.0003423530252971039
0	relative classification entropy [z-scored per scene]	0.632	-0.00039528272232013367
0	relative classification entropy [z-scored per scene]	0.634	-0.00041745832806072675
0	relative classification entropy [z-scored per scene]	0.636	-0.0005348814549918385
0	relative classification entropy [z-scored per scene]	0.638	-0.00048829740958863
0	relative classification entropy [z-scored per scene]	0.64	-0.000488773318716055
0	relative classification entropy [z-scored per scene]	0.642	-0.0005088455625153845
0	relative classification entropy [z-scored per scene]	0.644	-0.0005021001725229197
0	relative classification entropy [z-scored per scene]	0.646	-0.00046934053629223973
0	relative classification entropy [z-scored per scene]	0.648	-0.0003710624654077676
0	relative classification entropy [z-scored per scene]	0.65	-0.0003856168667964639
0	relative classification entropy [z-scored per scene]	0.652	-0.00028892962584310396
0	relative classification entropy [z-scored per scene]	0.654	-0.00021530898726430654
0	relative classification entropy [z-scored per scene]	0.656	-0.00019542055764363664
0	relative classification entropy [z-scored per scene]	0.658	-0.00019508240909057444
0	relative classification entropy [z-scored per scene]	0.66	-0.00018857297377361523
0	relative classification entropy [z-scored per scene]	0.662	-0.00014316205096467354
0	relative classification entropy [z-scored per scene]	0.664	-7.6448525444972e-05
0	relative classification entropy [z-scored per scene]	0.666	-7.612234183798819e-05
0	relative classification entropy [z-scored per scene]	0.668	-6.058487903917899e-05
0	relative classification entropy [z-scored per scene]	0.67	-5.183427867925985e-05
0	relative classification entropy [z-scored per scene]	0.672	-3.607083788596712e-05
0	relative classification entropy [z-scored per scene]	0.674	-2.3265381782229947e-05
0	relative classification entropy [z-scored per scene]	0.676	-0.00011471939781696837
0	relative classification entropy [z-scored per scene]	0.678	-3.9838389035351474e-05
0	relative classification entropy [z-scored per scene]	0.68	-4.8713099466949664e-05
0	relative classification entropy [z-scored per scene]	0.682	-7.966924806055056e-05
0	relative classification entropy [z-scored per scene]	0.684	-0.00011112744385136646
0	relative classification entropy [z-scored per scene]	0.686	-0.00015086562192632522
0	relative classification entropy [z-scored per scene]	0.688	-0.00017619332252886508
0	relative classification entropy [z-scored per scene]	0.69	-0.0002507008215486809
0	relative classification entropy [z-scored per scene]	0.692	-0.0002331850501443355
0	relative classification entropy [z-scored per scene]	0.694	-0.0002326519208517674
0	relative classification entropy [z-scored per scene]	0.696	-0.0002069996889807579
0	relative classification entropy [z-scored per scene]	0.698	-0.00021492996075491336
0	relative classification entropy [z-scored per scene]	0.7	-0.00024015535746374492
0	relative classification entropy [z-scored per scene]	0.702	-0.00022607951924803098
0	relative classification entropy [z-scored per scene]	0.704	-0.00023901454427305288
0	relative classification entropy [z-scored per scene]	0.706	-0.00024281883669769648
0	relative classification entropy [z-scored per scene]	0.708	-0.00024326004402797823
0	relative classification entropy [z-scored per scene]	0.71	-0.00022452300356166075
0	relative classification entropy [z-scored per scene]	0.712	-0.00025432497104123467
0	relative classification entropy [z-scored per scene]	0.714	-0.000301900737292556
0	relative classification entropy [z-scored per scene]	0.716	-0.00027431812881674916
0	relative classification entropy [z-scored per scene]	0.718	-0.00022476344857039754
0	relative classification entropy [z-scored per scene]	0.72	-0.0002942656500858121
0	relative classification entropy [z-scored per scene]	0.722	-0.0003176396806710891
0	relative classification entropy [z-scored per scene]	0.724	-0.0002513317601125905
0	relative classification entropy [z-scored per scene]	0.726	-0.0001946513993836348
0	relative classification entropy [z-scored per scene]	0.728	-0.00022502920092298077
0	relative classification entropy [z-scored per scene]	0.73	-0.0002459429403040188
0	relative classification entropy [z-scored per scene]	0.732	-0.00022739554484601707
0	relative classification entropy [z-scored per scene]	0.734	-0.00022034492318796878
0	relative classification entropy [z-scored per scene]	0.736	-0.00022830530758650343
0	relative classification entropy [z-scored per scene]	0.738	-0.0002982403622112291
0	relative classification entropy [z-scored per scene]	0.74	-0.0002547060714733947
0	relative classification entropy [z-scored per scene]	0.742	-0.000287458021544551
0	relative classification entropy [z-scored per scene]	0.744	-0.00032135867958621445
0	relative classification entropy [z-scored per scene]	0.746	-0.0003423969617260436
0	relative classification entropy [z-scored per scene]	0.748	-0.0003262631906447192
0	relative classification entropy [z-scored per scene]	0.75	-0.000299254013859096
0	relative classification entropy [z-scored per scene]	0.752	-0.00036530166238571963
0	relative classification entropy [z-scored per scene]	0.754	-0.00034416199775103934
0	relative classification entropy [z-scored per scene]	0.756	-0.00031667773587684683
0	relative classification entropy [z-scored per scene]	0.758	-0.00030102852032825396
0	relative classification entropy [z-scored per scene]	0.76	-0.000313545144093504
0	relative classification entropy [z-scored per scene]	0.762	-0.00033286701383879267
0	relative classification entropy [z-scored per scene]	0.764	-0.0003633046998824348
0	relative classification entropy [z-scored per scene]	0.766	-0.00042353873241048143
0	relative classification entropy [z-scored per scene]	0.768	-0.00041462542190147476
0	relative classification entropy [z-scored per scene]	0.77	-0.00042696184453966754
0	relative classification entropy [z-scored per scene]	0.772	-0.00046033738859063694
0	relative classification entropy [z-scored per scene]	0.774	-0.00043223498302669133
0	relative classification entropy [z-scored per scene]	0.776	-0.000445139922577653
0	relative classification entropy [z-scored per scene]	0.778	-0.00041318231576683933
0	relative classification entropy [z-scored per scene]	0.78	-0.00042954712042615094
0	relative classification entropy [z-scored per scene]	0.782	-0.0004962645839471109
0	relative classification entropy [z-scored per scene]	0.784	-0.00053460798566618
0	relative classification entropy [z-scored per scene]	0.786	-0.0005597141253252056
0	relative classification entropy [z-scored per scene]	0.788	-0.0005237738744717741
0	relative classification entropy [z-scored per scene]	0.79	-0.0005398561255960313
0	relative classification entropy [z-scored per scene]	0.792	-0.0005683583842122973
0	relative classification entropy [z-scored per scene]	0.794	-0.0005480084321336951
0	relative classification entropy [z-scored per scene]	0.796	-0.0005044596066341665
0	relative classification entropy [z-scored per scene]	0.798	-0.0005015584466500669
0	relative classification entropy [z-scored per scene]	0.8	-0.0004963361861501035
1	classification entropy	-0.5	-0.0013171704080153855
1	classification entropy	-0.498	-0.0013124956328232444
1	classification entropy	-0.496	-0.0013148624498963441
1	classification entropy	-0.494	-0.0013575420720072487
1	classification entropy	-0.492	-0.0013633524052082142
1	classification entropy	-0.49	-0.0013206375314715098
1	classification entropy	-0.488	-0.001298359561018673
1	classification entropy	-0.486	-0.001295514979734073
1	classification entropy	-0.484	-0.0012674103360616658
1	classification entropy	-0.482	-0.001208857067956511
1	classification entropy	-0.48	-0.0012025201864437304
1	classification entropy	-0.478	-0.0012514933616581032
1	classification entropy	-0.476	-0.0012167765951899279
1	classification entropy	-0.474	-0.0012512547377660091
1	classification entropy	-0.472	-0.0013216789135581033
1	classification entropy	-0.47	-0.0012818743741315974
1	classification entropy	-0.468	-0.0012792750608216497
1	classification entropy	-0.466	-0.0012250663906178683
1	classification entropy	-0.464	-0.0012245376437610292
1	classification entropy	-0.462	-0.0012077988112358755
1	classification entropy	-0.46	-0.001120191262366399
1	classification entropy	-0.458	-0.00114570963748822
1	classification entropy	-0.456	-0.0010749946537545426
1	classification entropy	-0.454	-0.0009905482444380793
1	classification entropy	-0.452	-0.0009006971727001637
1	classification entropy	-0.45	-0.0008278981141044676
1	classification entropy	-0.448	-0.0007592514294223955
1	classification entropy	-0.446	-0.0006692372482186793
1	classification entropy	-0.444	-0.0006720344949828354
1	classification entropy	-0.442	-0.0007074103429707455
1	classification entropy	-0.44	-0.0007501527943823344
1	classification entropy	-0.438	-0.0007323578674664379
1	classification entropy	-0.436	-0.0007812827117990622
1	classification entropy	-0.434	-0.0008585106916782826
1	classification entropy	-0.432	-0.0009141359534625953
1	classification entropy	-0.43	-0.0009506513330965787
1	classification entropy	-0.428	-0.0009844919472804785
1	classification entropy	-0.426	-0.0010632817952665613
1	classification entropy	-0.424	-0.0011342188836352962
1	classification entropy	-0.422	-0.0011937372642065144
1	classification entropy	-0.42	-0.0012624797186650586
1	classification entropy	-0.418	-0.0013128628685789344
1	classification entropy	-0.416	-0.0013857066458881552
1	classification entropy	-0.414	-0.0014036956378700356
1	classification entropy	-0.412	-0.0014371166769704662
1	classification entropy	-0.41	-0.0014596802167964479
1	classification entropy	-0.408	-0.0014373903666115761
1	classification entropy	-0.406	-0.0014193333218111487
1	classification entropy	-0.404	-0.0013620526137401983
1	classification entropy	-0.402	-0.001356272874339663
1	classification entropy	-0.4	-0.0013147035511287045
1	classification entropy	-0.398	-0.0012673630757333596
1	classification entropy	-0.396	-0.0012605386546986916
1	classification entropy	-0.394	-0.0012786451104553752
1	classification entropy	-0.392	-0.0012730179836932811
1	classification entropy	-0.39	-0.0012643751890849765
1	classification entropy	-0.388	-0.0012459299805677915
1	classification entropy	-0.386	-0.0012446161682768762
1	classification entropy	-0.384	-0.00126184943183727
1	classification entropy	-0.382	-0.001297290298442004
1	classification entropy	-0.38	-0.001343915115083953
1	classification entropy	-0.378	-0.0013164853105847626
1	classification entropy	-0.376	-0.0013009094939390104
1	classification entropy	-0.374	-0.0013015997722929313
1	classification entropy	-0.372	-0.0011598960971137997
1	classification entropy	-0.37	-0.0009925613751486414
1	classification entropy	-0.368	-0.0008928398290075452
1	classification entropy	-0.366	-0.0008288774902864543
1	classification entropy	-0.364	-0.0007922217448210906
1	classification entropy	-0.362	-0.0007251314199729318
1	classification entropy	-0.36	-0.0007666318673848929
1	classification entropy	-0.358	-0.0008371287011523457
1	classification entropy	-0.356	-0.0008592709519859432
1	classification entropy	-0.354	-0.0009598425184967011
1	classification entropy	-0.352	-0.0010031504824929984
1	classification entropy	-0.35	-0.0010576903535652773
1	classification entropy	-0.348	-0.0011295208104738943
1	classification entropy	-0.346	-0.00115441197882162
1	classification entropy	-0.344	-0.0011792360128453493
1	classification entropy	-0.342	-0.0012047356622033568
1	classification entropy	-0.34	-0.0012753714195095748
1	classification entropy	-0.338	-0.0013502933297963784
1	classification entropy	-0.336	-0.0013784093422866208
1	classification entropy	-0.334	-0.001476020643366228
1	classification entropy	-0.332	-0.0016170244896431382
1	classification entropy	-0.33	-0.0017249475508460536
1	classification entropy	-0.328	-0.0018185339901647102
1	classification entropy	-0.326	-0.0018087811320017806
1	classification entropy	-0.324	-0.0018257744418298386
1	classification entropy	-0.322	-0.0018199206213741646
1	classification entropy	-0.32	-0.0017755073718133273
1	classification entropy	-0.318	-0.001681517573065643
1	classification entropy	-0.316	-0.0015524517737381734
1	classification entropy	-0.314	-0.0015243275692786058
1	classification entropy	-0.312	-0.0015120766494893364
1	classification entropy	-0.31	-0.0013974102505495327
1	classification entropy	-0.308	-0.0013139836890685255
1	classification entropy	-0.306	-0.0012148154663857518
1	classification entropy	-0.304	-0.0011310105374987415
1	classification entropy	-0.302	-0.00106054201130658
1	classification entropy	-0.3	-0.0009632243940144473
1	classification entropy	-0.298	-0.0009516165639569667
1	classification entropy	-0.296	-0.0008813341347043746
1	classification entropy	-0.294	-0.0008251758887973293
1	classification entropy	-0.292	-0.0008644176048714044
1	classification entropy	-0.29	-0.0009014606037185965
1	classification entropy	-0.288	-0.0008911358417342703
1	classification entropy	-0.286	-0.0008711968875071722
1	classification entropy	-0.284	-0.000835414703656235
1	classification entropy	-0.282	-0.0008064523068575606
1	classification entropy	-0.28	-0.0006871010814255644
1	classification entropy	-0.278	-0.0005242348912136899
1	classification entropy	-0.276	-0.0004585075192714494
1	classification entropy	-0.274	-0.0003459296299729046
1	classification entropy	-0.272	-0.00028479729035148026
1	classification entropy	-0.27	-0.00026784600264366504
1	classification entropy	-0.268	-0.00032188349304877723
1	classification entropy	-0.266	-0.0003908392071020976
1	classification entropy	-0.264	-0.0004526829089012926
1	classification entropy	-0.262	-0.0005394150563128797
1	classification entropy	-0.26	-0.0005777312078198287
1	classification entropy	-0.258	-0.0006700764475818659
1	classification entropy	-0.256	-0.0007159928143896329
1	classification entropy	-0.254	-0.0007803694276733931
1	classification entropy	-0.252	-0.0007971408536578857
1	classification entropy	-0.25	-0.0008215917609687472
1	classification entropy	-0.248	-0.0009206287257658862
1	classification entropy	-0.246	-0.0009209431200446083
1	classification entropy	-0.244	-0.0009767445846375462
1	classification entropy	-0.242	-0.0010078858680817413
1	classification entropy	-0.24	-0.0010614491071117454
1	classification entropy	-0.238	-0.001094566668876189
1	classification entropy	-0.236	-0.0011513284022104874
1	classification entropy	-0.234	-0.0011792709889564164
1	classification entropy	-0.232	-0.0011818269471581347
1	classification entropy	-0.23	-0.001241797325494077
1	classification entropy	-0.228	-0.001222396234070915
1	classification entropy	-0.226	-0.0012187043884344557
1	classification entropy	-0.224	-0.0011664718728065522
1	classification entropy	-0.222	-0.0011520596760388605
1	classification entropy	-0.22	-0.001103844776697372
1	classification entropy	-0.218	-0.0009843405957888432
1	classification entropy	-0.216	-0.0009608131552075634
1	classification entropy	-0.214	-0.001013457139522534
1	classification entropy	-0.212	-0.000994305321786527
1	classification entropy	-0.21	-0.0009825592278643665
1	classification entropy	-0.208	-0.0009814110371871713
1	classification entropy	-0.206	-0.0010099098856526164
1	classification entropy	-0.204	-0.0010013672069654875
1	classification entropy	-0.202	-0.0008943820453603024
1	classification entropy	-0.2	-0.0008998592029979036
1	classification entropy	-0.198	-0.0009324415715398519
1	classification entropy	-0.196	-0.0009692649955797815
1	classification entropy	-0.194	-0.0009833485486987524
1	classification entropy	-0.192	-0.001018162734725744
1	classification entropy	-0.19	-0.001086366254414177
1	classification entropy	-0.188	-0.0010723117234850614
1	classification entropy	-0.186	-0.0010591708153347024
1	classification entropy	-0.184	-0.0010357116425922749
1	classification entropy	-0.182	-0.0009849279757806553
1	classification entropy	-0.18	-0.0009622617918872207
1	classification entropy	-0.178	-0.0009798083409436043
1	classification entropy	-0.176	-0.0010066727219267496
1	classification entropy	-0.174	-0.0010450685573890142
1	classification entropy	-0.172	-0.0010147629865737517
1	classification entropy	-0.17	-0.0010461026580266678
1	classification entropy	-0.168	-0.0010167591627768303
1	classification entropy	-0.166	-0.000978172040634559
1	classification entropy	-0.164	-0.0009418290744524168
1	classification entropy	-0.162	-0.0008172641814184838
1	classification entropy	-0.16	-0.0007913362579160245
1	classification entropy	-0.158	-0.0007564319860408479
1	classification entropy	-0.156	-0.0007670668787597264
1	classification entropy	-0.154	-0.0007799134503259575
1	classification entropy	-0.152	-0.0008036754382642961
1	classification entropy	-0.15	-0.0008889516005161384
1	classification entropy	-0.148	-0.0009972771912737904
1	classification entropy	-0.146	-0.001066603034565943
1	classification entropy	-0.144	-0.0011020294067297846
1	classification entropy	-0.142	-0.0011321217502564217
1	classification entropy	-0.14	-0.0011451349073750867
1	classification entropy	-0.138	-0.0011664741061609169
1	classification entropy	-0.136	-0.0010804051620745352
1	classification entropy	-0.134	-0.0010301916362563028
1	classification entropy	-0.132	-0.0010319517739448513
1	classification entropy	-0.13	-0.0009757628133827088
1	classification entropy	-0.128	-0.0009877394477791133
1	classification entropy	-0.126	-0.0009099818634844669
1	classification entropy	-0.124	-0.0008500970425254265
1	classification entropy	-0.122	-0.0008757204326864675
1	classification entropy	-0.12	-0.0008218087825738935
1	classification entropy	-0.118	-0.0008332588438220352
1	classification entropy	-0.116	-0.000733045629978991
1	classification entropy	-0.114	-0.0007411103288745141
1	classification entropy	-0.112	-0.0007929009677373839
1	classification entropy	-0.11	-0.0007848794636925496
1	classification entropy	-0.108	-0.0007973895969850256
1	classification entropy	-0.106	-0.0007947635563909771
1	classification entropy	-0.104	-0.0008086325400351527
1	classification entropy	-0.102	-0.0007937118445305102
1	classification entropy	-0.1	-0.0008071767794672569
1	classification entropy	-0.098	-0.000812257175396189
1	classification entropy	-0.096	-0.0008218477375520776
1	classification entropy	-0.094	-0.0007908420354197709
1	classification entropy	-0.092	-0.0007734307893076878
1	classification entropy	-0.09	-0.0008145128668236292
1	classification entropy	-0.088	-0.0008716571592159005
1	classification entropy	-0.086	-0.0008158419403325486
1	classification entropy	-0.084	-0.0007719683665255043
1	classification entropy	-0.082	-0.0007438783161457196
1	classification entropy	-0.08	-0.0008217574912057483
1	classification entropy	-0.078	-0.0008052218152650977
1	classification entropy	-0.076	-0.0007189130018729536
1	classification entropy	-0.074	-0.0008165922292354588
1	classification entropy	-0.072	-0.0008833406846701098
1	classification entropy	-0.07	-0.0009966528855016082
1	classification entropy	-0.068	-0.00105706375225323
1	classification entropy	-0.066	-0.0011357461287432732
1	classification entropy	-0.064	-0.0012956893214362158
1	classification entropy	-0.062	-0.001243230390909653
1	classification entropy	-0.06	-0.001192350689339699
1	classification entropy	-0.058	-0.0010781293983680676
1	classification entropy	-0.056	-0.0009217180459352098
1	classification entropy	-0.054	-0.0008545147242413004
1	classification entropy	-0.052	-0.0006983900937915172
1	classification entropy	-0.05	-0.0007202970399165634
1	classification entropy	-0.048	-0.0007153692551766431
1	classification entropy	-0.046	-0.0007617525732308055
1	classification entropy	-0.044	-0.0008601696418368437
1	classification entropy	-0.042	-0.0008760912399304741
1	classification entropy	-0.04	-0.0008658720537775919
1	classification entropy	-0.038	-0.0008358189411814074
1	classification entropy	-0.036	-0.0008904183244177461
1	classification entropy	-0.034	-0.0008849734443692241
1	classification entropy	-0.032	-0.0009396363157842253
1	classification entropy	-0.03	-0.0009061855595469509
1	classification entropy	-0.028	-0.0009570999894145684
1	classification entropy	-0.026	-0.0010013755127174296
1	classification entropy	-0.024	-0.0009842124620514012
1	classification entropy	-0.022	-0.0009797666339476441
1	classification entropy	-0.02	-0.0008485906841934966
1	classification entropy	-0.018	-0.0008722370915213822
1	classification entropy	-0.016	-0.000880003584800246
1	classification entropy	-0.014	-0.0008179852294848164
1	classification entropy	-0.012	-0.0007676295442326039
1	classification entropy	-0.01	-0.0007666744134332634
1	classification entropy	-0.008	-0.0008238777605938063
1	classification entropy	-0.006	-0.0008483923997043167
1	classification entropy	-0.004	-0.000816500722851385
1	classification entropy	-0.002	-0.0008102319310869477
1	classification entropy	0.0	-0.0008852150640251403
1	classification entropy	0.002	-0.0008747517627733562
1	classification entropy	0.004	-0.0007669115095460728
1	classification entropy	0.006	-0.0006659310846362816
1	classification entropy	0.008	-0.0006370691932550476
1	classification entropy	0.01	-0.0006411540224448463
1	classification entropy	0.012	-0.0006557360052238218
1	classification entropy	0.014	-0.0006600026780003423
1	classification entropy	0.016	-0.000784318539166785
1	classification entropy	0.018	-0.0009394715228603292
1	classification entropy	0.02	-0.001087835059323932
1	classification entropy	0.022	-0.001165188200318935
1	classification entropy	0.024	-0.001163997424731808
1	classification entropy	0.026	-0.0012395575639416523
1	classification entropy	0.028	-0.0012290142605229954
1	classification entropy	0.03	-0.0011535373045754333
1	classification entropy	0.032	-0.001026360481523119
1	classification entropy	0.034	-0.0009892453154571187
1	classification entropy	0.036	-0.0009467689060460889
1	classification entropy	0.038	-0.0009073011532295793
1	classification entropy	0.04	-0.0009238263500564902
1	classification entropy	0.042	-0.0009150048570467575
1	classification entropy	0.044	-0.0010118585025366345
1	classification entropy	0.046	-0.001077882870131017
1	classification entropy	0.048	-0.001121037957804765
1	classification entropy	0.05	-0.001217252139854398
1	classification entropy	0.052	-0.0013031764889585105
1	classification entropy	0.054	-0.0013381397010896925
1	classification entropy	0.056	-0.0013264348188067926
1	classification entropy	0.058	-0.001268592316773355
1	classification entropy	0.06	-0.0012393188225225294
1	classification entropy	0.062	-0.0011561719030328925
1	classification entropy	0.064	-0.0010637221884582987
1	classification entropy	0.066	-0.0010859861605724509
1	classification entropy	0.068	-0.0010269426165501244
1	classification entropy	0.07	-0.001071067882636239
1	classification entropy	0.072	-0.001099657090264562
1	classification entropy	0.074	-0.0010567491288959224
1	classification entropy	0.076	-0.0010959008640072613
1	classification entropy	0.078	-0.0010258061572689765
1	classification entropy	0.08	-0.0009920790416600594
1	classification entropy	0.082	-0.0008993906850011791
1	classification entropy	0.084	-0.0007911302068650291
1	classification entropy	0.086	-0.0006047356640158256
1	classification entropy	0.088	-0.00031772873470121076
1	classification entropy	0.09	-6.266841629962465e-05
1	classification entropy	0.092	0.00023979854328157627
1	classification entropy	0.094	0.0004690157539458735
1	classification entropy	0.096	0.0006674351339664826
1	classification entropy	0.098	0.0007443548115896452
1	classification entropy	0.1	0.0007822207532166104
1	classification entropy	0.102	0.0007721608986641787
1	classification entropy	0.104	0.0006652379248619195
1	classification entropy	0.106	0.000509898937037385
1	classification entropy	0.108	0.0003142509424881248
1	classification entropy	0.11	4.790736461292676e-05
1	classification entropy	0.112	-0.00025374448267342453
1	classification entropy	0.114	-0.0005233163987295869
1	classification entropy	0.116	-0.0008070547560099514
1	classification entropy	0.118	-0.0010075083953290866
1	classification entropy	0.12	-0.0010736009919274047
1	classification entropy	0.122	-0.0010724383907020287
1	classification entropy	0.124	-0.0010154953458497641
1	classification entropy	0.126	-0.0009166366084256482
1	classification entropy	0.128	-0.0007292359264070357
1	classification entropy	0.13	-0.00047917978839428403
1	classification entropy	0.132	-0.0003596081887841634
1	classification entropy	0.134	-0.00016601688092757837
1	classification entropy	0.136	7.020564721317944e-05
1	classification entropy	0.138	0.00016675780654377788
1	classification entropy	0.14	0.00028052058699264143
1	classification entropy	0.142	0.0003939064898800832
1	classification entropy	0.144	0.0005505222644527048
1	classification entropy	0.146	0.0005991739756868944
1	classification entropy	0.148	0.0005633741376593143
1	classification entropy	0.15	0.0005523581871907556
1	classification entropy	0.152	0.00047091564303991073
1	classification entropy	0.154	0.0004159086053087412
1	classification entropy	0.156	0.0003207702263533869
1	classification entropy	0.158	0.00027025054136440955
1	classification entropy	0.16	0.00018178166477375685
1	classification entropy	0.162	0.0001565887093345256
1	classification entropy	0.164	9.874399256910133e-05
1	classification entropy	0.166	-3.0547960668219125e-05
1	classification entropy	0.168	-0.00012038128281640716
1	classification entropy	0.17	-0.00031012570261113487
1	classification entropy	0.172	-0.0004467247649751971
1	classification entropy	0.174	-0.0005741859574093241
1	classification entropy	0.176	-0.0007035233117315287
1	classification entropy	0.178	-0.0007893851563718956
1	classification entropy	0.18	-0.0008648451365360268
1	classification entropy	0.182	-0.0008915336295797407
1	classification entropy	0.184	-0.0008861990457786245
1	classification entropy	0.186	-0.000916197344205772
1	classification entropy	0.188	-0.0008700676710426853
1	classification entropy	0.19	-0.0007965058406080311
1	classification entropy	0.192	-0.0006663694094457927
1	classification entropy	0.194	-0.00054621848702684
1	classification entropy	0.196	-0.0004293929221283989
1	classification entropy	0.198	-0.0003162976901790872
1	classification entropy	0.2	-0.0002796682551569031
1	classification entropy	0.202	-0.00029317616872603973
1	classification entropy	0.204	-0.0003975824666843991
1	classification entropy	0.206	-0.00044449459433603913
1	classification entropy	0.208	-0.0005067706913098589
1	classification entropy	0.21	-0.0005404262619069424
1	classification entropy	0.212	-0.0005394683960780176
1	classification entropy	0.214	-0.0005787387625856257
1	classification entropy	0.216	-0.0005950174524695268
1	classification entropy	0.218	-0.0005966925496030438
1	classification entropy	0.22	-0.0005516755541557955
1	classification entropy	0.222	-0.0005446077246373402
1	classification entropy	0.224	-0.0004821559466055045
1	classification entropy	0.226	-0.00045686416691750013
1	classification entropy	0.228	-0.0004434051137904743
1	classification entropy	0.23	-0.0004105420032691992
1	classification entropy	0.232	-0.0004625737744412889
1	classification entropy	0.234	-0.0005321478345004558
1	classification entropy	0.236	-0.0005772609906808506
1	classification entropy	0.238	-0.0006044471944938591
1	classification entropy	0.24	-0.0006134126771159214
1	classification entropy	0.242	-0.0007221630028783404
1	classification entropy	0.244	-0.0008768505677993148
1	classification entropy	0.246	-0.0009083025617928662
1	classification entropy	0.248	-0.001051285231532943
1	classification entropy	0.25	-0.001073338417040119
1	classification entropy	0.252	-0.0010206451109598211
1	classification entropy	0.254	-0.001007843000267539
1	classification entropy	0.256	-0.0009669717273239549
1	classification entropy	0.258	-0.0009492597908970246
1	classification entropy	0.26	-0.000872720547632585
1	classification entropy	0.262	-0.0008424272119144875
1	classification entropy	0.264	-0.0009263051340676364
1	classification entropy	0.266	-0.0008808576983772468
1	classification entropy	0.268	-0.0008490549509217946
1	classification entropy	0.27	-0.0009128269129902393
1	classification entropy	0.272	-0.0009318826793521701
1	classification entropy	0.274	-0.001009807015975647
1	classification entropy	0.276	-0.0009802430751955718
1	classification entropy	0.278	-0.0010548389183722368
1	classification entropy	0.28	-0.0010937081032264618
1	classification entropy	0.282	-0.0010862470460340024
1	classification entropy	0.284	-0.00111388580558743
1	classification entropy	0.286	-0.0010467424344441298
1	classification entropy	0.288	-0.0010908797753678187
1	classification entropy	0.29	-0.0010801161840059124
1	classification entropy	0.292	-0.0010387889036124205
1	classification entropy	0.294	-0.0010161979850967162
1	classification entropy	0.296	-0.0010069055871876275
1	classification entropy	0.298	-0.0010229482163795533
1	classification entropy	0.3	-0.0010001872690460275
1	classification entropy	0.302	-0.0009917540287755755
1	classification entropy	0.304	-0.000985045439768514
1	classification entropy	0.306	-0.0010007756737497253
1	classification entropy	0.308	-0.000989345045091295
1	classification entropy	0.31	-0.0010028074455357887
1	classification entropy	0.312	-0.0009617063718503467
1	classification entropy	0.314	-0.0009590897597695202
1	classification entropy	0.316	-0.0009552506189755864
1	classification entropy	0.318	-0.00089803063688041
1	classification entropy	0.32	-0.0009048009337666148
1	classification entropy	0.322	-0.0008631341414214222
1	classification entropy	0.324	-0.0009472649561983282
1	classification entropy	0.326	-0.0009868895659656733
1	classification entropy	0.328	-0.0009484547622283982
1	classification entropy	0.33	-0.0010265317775428058
1	classification entropy	0.332	-0.0010687247178402198
1	classification entropy	0.334	-0.0011392586739891303
1	classification entropy	0.336	-0.0010473285180436116
1	classification entropy	0.338	-0.0010911435829382852
1	classification entropy	0.34	-0.0011558800228688942
1	classification entropy	0.342	-0.0010534724043834087
1	classification entropy	0.344	-0.0010545075178872716
1	classification entropy	0.346	-0.0009530976459577499
1	classification entropy	0.348	-0.000991093746948998
1	classification entropy	0.35	-0.0008393147829651029
1	classification entropy	0.352	-0.0008187213693899156
1	classification entropy	0.354	-0.0009239624092364199
1	classification entropy	0.356	-0.0008766056231483897
1	classification entropy	0.358	-0.0009748714890214788
1	classification entropy	0.36	-0.0009857926739398712
1	classification entropy	0.362	-0.0010303467568634952
1	classification entropy	0.364	-0.0009008236732517796
1	classification entropy	0.366	-0.0006937851655067482
1	classification entropy	0.368	-0.0005778286745590154
1	classification entropy	0.37	-0.0004616565280907042
1	classification entropy	0.372	-0.00040481058993869834
1	classification entropy	0.374	-0.0002971419781402183
1	classification entropy	0.376	-0.00026475775949427976
1	classification entropy	0.378	-0.00028090728443298574
1	classification entropy	0.38	-0.00033242128024531026
1	classification entropy	0.382	-0.0003514394298778539
1	classification entropy	0.384	-0.0003491495156023692
1	classification entropy	0.386	-0.00044360825481023916
1	classification entropy	0.388	-0.0005747485163259186
1	classification entropy	0.39	-0.0006712397325672161
1	classification entropy	0.392	-0.000667291670335983
1	classification entropy	0.394	-0.0006516829782123133
1	classification entropy	0.396	-0.0006600923379703681
1	classification entropy	0.398	-0.0006314298752785225
1	classification entropy	0.4	-0.0005793023332488514
1	classification entropy	0.402	-0.0006190383734224394
1	classification entropy	0.404	-0.0007153015774292584
1	classification entropy	0.406	-0.0008619453620546361
1	classification entropy	0.408	-0.0009342919926379299
1	classification entropy	0.41	-0.0010147439929085924
1	classification entropy	0.412	-0.001097937584268657
1	classification entropy	0.414	-0.0010456879603231316
1	classification entropy	0.416	-0.0009860372067481886
1	classification entropy	0.418	-0.0008966815052065765
1	classification entropy	0.42	-0.0008541935511913335
1	classification entropy	0.422	-0.0007857995899069667
1	classification entropy	0.424	-0.0007580752140692841
1	classification entropy	0.426	-0.0007223554756339261
1	classification entropy	0.428	-0.0007225751213177709
1	classification entropy	0.43	-0.0007037315666371713
1	classification entropy	0.432	-0.0006598642059086195
1	classification entropy	0.434	-0.0006507558953159769
1	classification entropy	0.436	-0.0005835567868732635
1	classification entropy	0.438	-0.0006041563750965473
1	classification entropy	0.44	-0.0005518652689212225
1	classification entropy	0.442	-0.0005515859692303067
1	classification entropy	0.444	-0.0006186218148310078
1	classification entropy	0.446	-0.0006367133443403197
1	classification entropy	0.448	-0.0006973978985758103
1	classification entropy	0.45	-0.0006583382735151287
1	classification entropy	0.452	-0.0006948618296299971
1	classification entropy	0.454	-0.0007471806473163114
1	classification entropy	0.456	-0.0007391846185446977
1	classification entropy	0.458	-0.0007538507657294031
1	classification entropy	0.46	-0.0007620686332988853
1	classification entropy	0.462	-0.000855839934262245
1	classification entropy	0.464	-0.0008613724758164471
1	classification entropy	0.466	-0.0008033229084059278
1	classification entropy	0.468	-0.0007516005191916094
1	classification entropy	0.47	-0.0007473797163600793
1	classification entropy	0.472	-0.0007047033254246243
1	classification entropy	0.474	-0.0006876262694727788
1	classification entropy	0.476	-0.0006720685484808762
1	classification entropy	0.478	-0.0007062152660180223
1	classification entropy	0.48	-0.0007680729735972235
1	classification entropy	0.482	-0.0008054629217705473
1	classification entropy	0.484	-0.0008898233888536843
1	classification entropy	0.486	-0.0009719437274943002
1	classification entropy	0.488	-0.0010227573572067358
1	classification entropy	0.49	-0.0010761284537941054
1	classification entropy	0.492	-0.0011073565058419806
1	classification entropy	0.494	-0.0011734225562747662
1	classification entropy	0.496	-0.001211011197854344
1	classification entropy	0.498	-0.001217190067912985
1	classification entropy	0.5	-0.001313928384940841
1	classification entropy	0.502	-0.001325795846697428
1	classification entropy	0.504	-0.00133466378489788
1	classification entropy	0.506	-0.0012859062465711273
1	classification entropy	0.508	-0.0012483389692575465
1	classification entropy	0.51	-0.0011975903569179595
1	classification entropy	0.512	-0.0011390817300698734
1	classification entropy	0.514	-0.0010611813895467588
1	classification entropy	0.516	-0.001071668977083578
1	classification entropy	0.518	-0.0010679200022866164
1	classification entropy	0.52	-0.0009676432503536791
1	classification entropy	0.522	-0.0009029581591479607
1	classification entropy	0.524	-0.0008568616503159702
1	classification entropy	0.526	-0.0008869003931371847
1	classification entropy	0.528	-0.0008503183377594381
1	classification entropy	0.53	-0.0008069431257241625
1	classification entropy	0.532	-0.0008587876980414717
1	classification entropy	0.534	-0.000857046385277613
1	classification entropy	0.536	-0.0007621775687611846
1	classification entropy	0.538	-0.0007632525621269603
1	classification entropy	0.54	-0.0008158696017799921
1	classification entropy	0.542	-0.0007743243607166947
1	classification entropy	0.544	-0.0006943560813690602
1	classification entropy	0.546	-0.0006690725031676309
1	classification entropy	0.548	-0.0007108890006887941
1	classification entropy	0.55	-0.0006507200162640215
1	classification entropy	0.552	-0.0005010508381410491
1	classification entropy	0.554	-0.0005377585108803233
1	classification entropy	0.556	-0.0006495451490325681
1	classification entropy	0.558	-0.0006492382063848102
1	classification entropy	0.56	-0.0006918886812182935
1	classification entropy	0.562	-0.000724605724684632
1	classification entropy	0.564	-0.0008207813044584705
1	classification entropy	0.566	-0.0008486630503694182
1	classification entropy	0.568	-0.0008313797962513459
1	classification entropy	0.57	-0.0009355681678548915
1	classification entropy	0.572	-0.0009246278090827943
1	classification entropy	0.574	-0.000940498862180129
1	classification entropy	0.576	-0.0009682688808687213
1	classification entropy	0.578	-0.0009499261981491322
1	classification entropy	0.58	-0.0009834019269912202
1	classification entropy	0.582	-0.0010255835704749128
1	classification entropy	0.584	-0.0010465693736929154
1	classification entropy	0.586	-0.0010103590332107438
1	classification entropy	0.588	-0.0009583530452587094
1	classification entropy	0.59	-0.000946315434294447
1	classification entropy	0.592	-0.0009110219923980246
1	classification entropy	0.594	-0.0008708494676475543
1	classification entropy	0.596	-0.0008512220810547559
1	classification entropy	0.598	-0.0008820101554619513
1	classification entropy	0.6	-0.0009175622728876109
1	classification entropy	0.602	-0.0009634807152002681
1	classification entropy	0.604	-0.00100151605972723
1	classification entropy	0.606	-0.0009832992041109256
1	classification entropy	0.608	-0.0010154081361483183
1	classification entropy	0.61	-0.0010398546441949715
1	classification entropy	0.612	-0.0010259623755152739
1	classification entropy	0.614	-0.0010413012212315022
1	classification entropy	0.616	-0.0010277006263311004
1	classification entropy	0.618	-0.001056995698423876
1	classification entropy	0.62	-0.0010905230869706374
1	classification entropy	0.622	-0.0011246036819419606
1	classification entropy	0.624	-0.001109751279027664
1	classification entropy	0.626	-0.0011836247866953702
1	classification entropy	0.628	-0.001229745394151283
1	classification entropy	0.63	-0.0011831059286956534
1	classification entropy	0.632	-0.0011840527218089116
1	classification entropy	0.634	-0.0010971823244502155
1	classification entropy	0.636	-0.001138037582207219
1	classification entropy	0.638	-0.0011062197845777783
1	classification entropy	0.64	-0.0010807399976873972
1	classification entropy	0.642	-0.0011233787590103188
1	classification entropy	0.644	-0.001149058929595552
1	classification entropy	0.646	-0.0012438978351729585
1	classification entropy	0.648	-0.0012933506577896237
1	classification entropy	0.65	-0.001303584689315537
1	classification entropy	0.652	-0.0012817185029290789
1	classification entropy	0.654	-0.0012599829913628447
1	classification entropy	0.656	-0.0011802140431919266
1	classification entropy	0.658	-0.001052285682052938
1	classification entropy	0.66	-0.0009383262260020775
1	classification entropy	0.662	-0.00088270489137482
1	classification entropy	0.664	-0.0008483922266096962
1	classification entropy	0.666	-0.0008235081652926937
1	classification entropy	0.668	-0.0008310786699306412
1	classification entropy	0.67	-0.0009097231810046928
1	classification entropy	0.672	-0.0010376626301850404
1	classification entropy	0.674	-0.001042847637671837
1	classification entropy	0.676	-0.0010465529558557293
1	classification entropy	0.678	-0.0010553292976470756
1	classification entropy	0.68	-0.0010463049903782818
1	classification entropy	0.682	-0.0010434984084652717
1	classification entropy	0.684	-0.0009683835463933633
1	classification entropy	0.686	-0.0009411106281910561
1	classification entropy	0.688	-0.0009843248331199992
1	classification entropy	0.69	-0.0010158960782629463
1	classification entropy	0.692	-0.0010041638678697238
1	classification entropy	0.694	-0.0010284396702315225
1	classification entropy	0.696	-0.0009947744946995102
1	classification entropy	0.698	-0.0009757345199166461
1	classification entropy	0.7	-0.0009552975913029255
1	classification entropy	0.702	-0.0008649255713071819
1	classification entropy	0.704	-0.0007625720355819034
1	classification entropy	0.706	-0.0006374607107734493
1	classification entropy	0.708	-0.0006082424805696068
1	classification entropy	0.71	-0.0005498043892724282
1	classification entropy	0.712	-0.0004913976979064751
1	classification entropy	0.714	-0.0005454515781809119
1	classification entropy	0.716	-0.000655927038814679
1	classification entropy	0.718	-0.0007195182369496724
1	classification entropy	0.72	-0.0007081909401668798
1	classification entropy	0.722	-0.0007561619498593882
1	classification entropy	0.724	-0.0008239700915919867
1	classification entropy	0.726	-0.0008395847652603049
1	classification entropy	0.728	-0.0008978198772389081
1	classification entropy	0.73	-0.000944564735841814
1	classification entropy	0.732	-0.001031121788719037
1	classification entropy	0.734	-0.0010616399592339593
1	classification entropy	0.736	-0.0009539700323768395
1	classification entropy	0.738	-0.0009276990753978633
1	classification entropy	0.74	-0.0008937324776446164
1	classification entropy	0.742	-0.0008938017457704738
1	classification entropy	0.744	-0.0009013763941203393
1	classification entropy	0.746	-0.0008980973318641719
1	classification entropy	0.748	-0.0009638749820342713
1	classification entropy	0.75	-0.0010119877491067326
1	classification entropy	0.752	-0.0010474835844466153
1	classification entropy	0.754	-0.0010007445966784723
1	classification entropy	0.756	-0.0009408661837038787
1	classification entropy	0.758	-0.0009264641625978187
1	classification entropy	0.76	-0.0009160764305682404
1	classification entropy	0.762	-0.0008871987154546782
1	classification entropy	0.764	-0.0008691775903418049
1	classification entropy	0.766	-0.0009640160566093932
1	classification entropy	0.768	-0.001027693531267394
1	classification entropy	0.77	-0.0010230596130079606
1	classification entropy	0.772	-0.0010321320543051433
1	classification entropy	0.774	-0.000977361570210316
1	classification entropy	0.776	-0.00085801617044367
1	classification entropy	0.778	-0.0007483532451333461
1	classification entropy	0.78	-0.0007048885748357319
1	classification entropy	0.782	-0.0007479055104848822
1	classification entropy	0.784	-0.0007665307174533892
1	classification entropy	0.786	-0.0007544749737990365
1	classification entropy	0.788	-0.0008418189837065931
1	classification entropy	0.79	-0.0008586590812970839
1	classification entropy	0.792	-0.0008307535831532073
1	classification entropy	0.794	-0.0007948449889143869
1	classification entropy	0.796	-0.000785727071809007
1	classification entropy	0.798	-0.0008318012266329752
1	classification entropy	0.8	-0.000820869719742302
1	relative classification entropy [z-scored per scene]	-0.5	-0.0003323024778920584
1	relative classification entropy [z-scored per scene]	-0.498	-0.00032772907772635386
1	relative classification entropy [z-scored per scene]	-0.496	-0.0003897562935869182
1	relative classification entropy [z-scored per scene]	-0.494	-0.00040623862658936883
1	relative classification entropy [z-scored per scene]	-0.492	-0.0004143683891820627
1	relative classification entropy [z-scored per scene]	-0.49	-0.0003795526610401834
1	relative classification entropy [z-scored per scene]	-0.488	-0.00039408665402008346
1	relative classification entropy [z-scored per scene]	-0.486	-0.00040802972857917347
1	relative classification entropy [z-scored per scene]	-0.484	-0.00038759343605628834
1	relative classification entropy [z-scored per scene]	-0.482	-0.00044079968477537634
1	relative classification entropy [z-scored per scene]	-0.48	-0.0005332962348854239
1	relative classification entropy [z-scored per scene]	-0.478	-0.0006297395185616228
1	relative classification entropy [z-scored per scene]	-0.476	-0.0006690060223878266
1	relative classification entropy [z-scored per scene]	-0.474	-0.0007536048758612912
1	relative classification entropy [z-scored per scene]	-0.472	-0.0007596144389752498
1	relative classification entropy [z-scored per scene]	-0.47	-0.0006637149113052762
1	relative classification entropy [z-scored per scene]	-0.468	-0.0005877251790050757
1	relative classification entropy [z-scored per scene]	-0.466	-0.000499236630828929
1	relative classification entropy [z-scored per scene]	-0.464	-0.000431123321071425
1	relative classification entropy [z-scored per scene]	-0.462	-0.00033923174000435326
1	relative classification entropy [z-scored per scene]	-0.46	-0.0002747917370871656
1	relative classification entropy [z-scored per scene]	-0.458	-0.00029789577597627207
1	relative classification entropy [z-scored per scene]	-0.456	-0.0002802173805686889
1	relative classification entropy [z-scored per scene]	-0.454	-0.00028265526110126125
1	relative classification entropy [z-scored per scene]	-0.452	-0.000261729093968081
1	relative classification entropy [z-scored per scene]	-0.45	-0.0002755626836684289
1	relative classification entropy [z-scored per scene]	-0.448	-0.00027913993632014975
1	relative classification entropy [z-scored per scene]	-0.446	-0.00024344123304085316
1	relative classification entropy [z-scored per scene]	-0.444	-0.00020780165007449808
1	relative classification entropy [z-scored per scene]	-0.442	-0.00016122578241573786
1	relative classification entropy [z-scored per scene]	-0.44	-0.00014657040894465
1	relative classification entropy [z-scored per scene]	-0.438	-0.00013173286908545843
1	relative classification entropy [z-scored per scene]	-0.436	-0.00011887401961553363
1	relative classification entropy [z-scored per scene]	-0.434	-0.00016031142047960123
1	relative classification entropy [z-scored per scene]	-0.432	-0.00023131884201058243
1	relative classification entropy [z-scored per scene]	-0.43	-0.0002704579032598835
1	relative classification entropy [z-scored per scene]	-0.428	-0.0003282995402706861
1	relative classification entropy [z-scored per scene]	-0.426	-0.0003787295479250609
1	relative classification entropy [z-scored per scene]	-0.424	-0.0004510423824130066
1	relative classification entropy [z-scored per scene]	-0.422	-0.00047925206241199457
1	relative classification entropy [z-scored per scene]	-0.42	-0.000529796085586228
1	relative classification entropy [z-scored per scene]	-0.418	-0.000596763374143398
1	relative classification entropy [z-scored per scene]	-0.416	-0.0006006292781425542
1	relative classification entropy [z-scored per scene]	-0.414	-0.0005795615055128675
1	relative classification entropy [z-scored per scene]	-0.412	-0.0006565362970533416
1	relative classification entropy [z-scored per scene]	-0.41	-0.0006707797901384021
[truncated: 4,511 more rows]
