# Supplementary material for: Fixation duration on natural scenes is explained by memory encoding not processing demand
Source: Nat Neurosci. 2026 May 25;29(6):1488–97. doi: 10.1038/s41593-026-02285-1 (PMC13246442; doi:10.1038/s41593-026-02285-1)
Supplement: Supplementary file 4 — Statistical Source Data for Figs. 1–4. [file 41593_2026_2285_MOESM4_ESM.zip › source_data/manuscript/fig2/fig2h/sourcedata_entropy_timepoint_decoding_baseline_grad.csv]

subject	target	time	scores
0	classification entropy	-0.5	-0.0006026744842529297
0	classification entropy	-0.498	-0.0006026744842529297
0	classification entropy	-0.496	-0.0006026744842529297
0	classification entropy	-0.494	-0.0006026744842529297
0	classification entropy	-0.492	-0.0006026744842529297
0	classification entropy	-0.49	-0.0006026744842529297
0	classification entropy	-0.488	-0.0006026744842529297
0	classification entropy	-0.486	-0.0006026744842529297
0	classification entropy	-0.484	-0.0006026744842529297
0	classification entropy	-0.482	-0.0006026744842529297
0	classification entropy	-0.48	-0.0006026744842529297
0	classification entropy	-0.478	-0.0006026744842529297
0	classification entropy	-0.476	-0.0006026744842529297
0	classification entropy	-0.474	-0.0006026744842529297
0	classification entropy	-0.472	-0.0006026744842529297
0	classification entropy	-0.47	-0.0006026744842529297
0	classification entropy	-0.468	-0.0006026744842529297
0	classification entropy	-0.466	-0.0006026744842529297
0	classification entropy	-0.464	-0.0006026744842529297
0	classification entropy	-0.462	-0.0006026744842529297
0	classification entropy	-0.46	-0.0006026744842529297
0	classification entropy	-0.458	-0.0006026744842529297
0	classification entropy	-0.456	-0.0006026744842529297
0	classification entropy	-0.454	-0.0006026744842529297
0	classification entropy	-0.452	-0.0006026744842529297
0	classification entropy	-0.45	-0.0006026744842529297
0	classification entropy	-0.448	-0.0006026744842529297
0	classification entropy	-0.446	-0.0006026744842529297
0	classification entropy	-0.444	-0.0006026744842529297
0	classification entropy	-0.442	-0.0006026744842529297
0	classification entropy	-0.44	-0.0006026744842529297
0	classification entropy	-0.438	-0.0006026744842529297
0	classification entropy	-0.436	-0.0006026744842529297
0	classification entropy	-0.434	-0.0006026744842529297
0	classification entropy	-0.432	-0.0006026744842529297
0	classification entropy	-0.43	-0.0006026744842529297
0	classification entropy	-0.428	-0.0006026744842529297
0	classification entropy	-0.426	-0.0006026744842529297
0	classification entropy	-0.424	-0.0006026744842529297
0	classification entropy	-0.422	-0.0006026744842529297
0	classification entropy	-0.42	-0.0006026744842529297
0	classification entropy	-0.418	-0.0006026744842529297
0	classification entropy	-0.416	-0.0006026744842529297
0	classification entropy	-0.414	-0.0006026744842529297
0	classification entropy	-0.412	-0.0006026744842529297
0	classification entropy	-0.41	-0.0006026744842529297
0	classification entropy	-0.408	-0.0006026744842529297
0	classification entropy	-0.406	-0.0006026744842529297
0	classification entropy	-0.404	-0.0006026744842529297
0	classification entropy	-0.402	-0.0006026744842529297
0	classification entropy	-0.4	-0.0006026744842529297
0	classification entropy	-0.398	-0.0006026744842529297
0	classification entropy	-0.396	-0.0006026744842529297
0	classification entropy	-0.394	-0.0006026744842529297
0	classification entropy	-0.392	-0.0006026744842529297
0	classification entropy	-0.39	-0.0006026744842529297
0	classification entropy	-0.388	-0.0006026744842529297
0	classification entropy	-0.386	-0.0006026744842529297
0	classification entropy	-0.384	-0.0006026744842529297
0	classification entropy	-0.382	-0.0006026744842529297
0	classification entropy	-0.38	-0.0006026744842529297
0	classification entropy	-0.378	-0.0006026744842529297
0	classification entropy	-0.376	-0.0006026744842529297
0	classification entropy	-0.374	-0.0006026744842529297
0	classification entropy	-0.372	-0.0006026744842529297
0	classification entropy	-0.37	-0.0006026744842529297
0	classification entropy	-0.368	-0.0006026744842529297
0	classification entropy	-0.366	-0.0006026744842529297
0	classification entropy	-0.364	-0.0006026744842529297
0	classification entropy	-0.362	-0.0006026744842529297
0	classification entropy	-0.36	-0.0006026744842529297
0	classification entropy	-0.358	-0.0006026744842529297
0	classification entropy	-0.356	-0.0006026744842529297
0	classification entropy	-0.354	-0.0006026744842529297
0	classification entropy	-0.352	-0.0006026744842529297
0	classification entropy	-0.35	-0.0006026744842529297
0	classification entropy	-0.348	-0.0006026744842529297
0	classification entropy	-0.346	-0.0006026744842529297
0	classification entropy	-0.344	-0.0006026744842529297
0	classification entropy	-0.342	-0.0006026744842529297
0	classification entropy	-0.34	-0.0006026744842529297
0	classification entropy	-0.338	-0.0006026744842529297
0	classification entropy	-0.336	-0.0006026744842529297
0	classification entropy	-0.334	-0.0006026744842529297
0	classification entropy	-0.332	-0.0006026744842529297
0	classification entropy	-0.33	-0.0006026744842529297
0	classification entropy	-0.328	-0.0006026744842529297
0	classification entropy	-0.326	-0.0006026744842529297
0	classification entropy	-0.324	-0.0006026744842529297
0	classification entropy	-0.322	-0.0006026744842529297
0	classification entropy	-0.32	-0.0006026744842529297
0	classification entropy	-0.318	-0.0006026744842529297
0	classification entropy	-0.316	-0.0006026744842529297
0	classification entropy	-0.314	-0.0006026744842529297
0	classification entropy	-0.312	-0.0006026744842529297
0	classification entropy	-0.31	-0.0006026744842529297
0	classification entropy	-0.308	-0.0006026744842529297
0	classification entropy	-0.306	-0.0006026744842529297
0	classification entropy	-0.304	-0.0006026744842529297
0	classification entropy	-0.302	-0.0006026744842529297
0	classification entropy	-0.3	-0.0006026744842529297
0	classification entropy	-0.298	-0.0006026744842529297
0	classification entropy	-0.296	-0.0006026744842529297
0	classification entropy	-0.294	-0.0006026744842529297
0	classification entropy	-0.292	-0.0006026744842529297
0	classification entropy	-0.29	-0.0006026744842529297
0	classification entropy	-0.288	-0.0006026744842529297
0	classification entropy	-0.286	-0.0006026744842529297
0	classification entropy	-0.284	-0.0006026744842529297
0	classification entropy	-0.282	-0.0006026744842529297
0	classification entropy	-0.28	-0.0006026744842529297
0	classification entropy	-0.278	-0.0006026744842529297
0	classification entropy	-0.276	-0.0006026744842529297
0	classification entropy	-0.274	-0.0006026744842529297
0	classification entropy	-0.272	-0.0006026744842529297
0	classification entropy	-0.27	-0.0006026744842529297
0	classification entropy	-0.268	-0.0006026744842529297
0	classification entropy	-0.266	-0.0006026744842529297
0	classification entropy	-0.264	-0.0006026744842529297
0	classification entropy	-0.262	-0.0006026744842529297
0	classification entropy	-0.26	-0.0006026744842529297
0	classification entropy	-0.258	-0.0006026744842529297
0	classification entropy	-0.256	-0.0006026744842529297
0	classification entropy	-0.254	-0.0006026744842529297
0	classification entropy	-0.252	-0.0006026744842529297
0	classification entropy	-0.25	-0.0006026744842529297
0	classification entropy	-0.248	-0.0006026744842529297
0	classification entropy	-0.246	-0.0006026744842529297
0	classification entropy	-0.244	-0.0006026744842529297
0	classification entropy	-0.242	-0.0006026744842529297
0	classification entropy	-0.24	-0.0006026744842529297
0	classification entropy	-0.238	-0.0006026744842529297
0	classification entropy	-0.236	-0.0006026744842529297
0	classification entropy	-0.234	-0.0006026744842529297
0	classification entropy	-0.232	-0.0006026744842529297
0	classification entropy	-0.23	-0.0006026744842529297
0	classification entropy	-0.228	-0.0006026744842529297
0	classification entropy	-0.226	-0.0006026744842529297
0	classification entropy	-0.224	-0.0006026744842529297
0	classification entropy	-0.222	-0.0006026744842529297
0	classification entropy	-0.22	-0.0006026744842529297
0	classification entropy	-0.218	-0.0006026744842529297
0	classification entropy	-0.216	-0.0006026744842529297
0	classification entropy	-0.214	-0.0006026744842529297
0	classification entropy	-0.212	-0.0006026744842529297
0	classification entropy	-0.21	-0.0006026744842529297
0	classification entropy	-0.208	-0.0006026744842529297
0	classification entropy	-0.206	-0.0006026744842529297
0	classification entropy	-0.204	-0.0006026744842529297
0	classification entropy	-0.202	-0.0006026744842529297
0	classification entropy	-0.2	-0.0006026744842529297
0	classification entropy	-0.198	-0.0006026744842529297
0	classification entropy	-0.196	-0.0006026744842529297
0	classification entropy	-0.194	-0.0006026744842529297
0	classification entropy	-0.192	-0.0006026744842529297
0	classification entropy	-0.19	-0.0006026744842529297
0	classification entropy	-0.188	-0.0006026744842529297
0	classification entropy	-0.186	-0.0006026744842529297
0	classification entropy	-0.184	-0.0006026744842529297
0	classification entropy	-0.182	-0.0006026744842529297
0	classification entropy	-0.18	-0.0006026744842529297
0	classification entropy	-0.178	-0.0006026744842529297
0	classification entropy	-0.176	-0.0006026744842529297
0	classification entropy	-0.174	-0.0006026744842529297
0	classification entropy	-0.172	-0.0006026744842529297
0	classification entropy	-0.17	-0.0006026744842529297
0	classification entropy	-0.168	-0.0006026744842529297
0	classification entropy	-0.166	-0.0006026744842529297
0	classification entropy	-0.164	-0.0006026744842529297
0	classification entropy	-0.162	-0.0006026744842529297
0	classification entropy	-0.16	-0.0006026744842529297
0	classification entropy	-0.158	-0.0006026744842529297
0	classification entropy	-0.156	-0.0006026744842529297
0	classification entropy	-0.154	-0.0006026744842529297
0	classification entropy	-0.152	-0.0006026744842529297
0	classification entropy	-0.15	-0.0006026744842529297
0	classification entropy	-0.148	-0.0006026744842529297
0	classification entropy	-0.146	-0.0006026744842529297
0	classification entropy	-0.144	-0.0006026744842529297
0	classification entropy	-0.142	-0.0006026744842529297
0	classification entropy	-0.14	-0.0006026744842529297
0	classification entropy	-0.138	-0.0006026744842529297
0	classification entropy	-0.136	-0.0006026744842529297
0	classification entropy	-0.134	-0.0006026744842529297
0	classification entropy	-0.132	-0.0006026744842529297
0	classification entropy	-0.13	-0.0006026744842529297
0	classification entropy	-0.128	-0.0006026744842529297
0	classification entropy	-0.126	-0.0006026744842529297
0	classification entropy	-0.124	-0.0006026744842529297
0	classification entropy	-0.122	-0.0006026744842529297
0	classification entropy	-0.12	-0.0006026744842529297
0	classification entropy	-0.118	-0.0006026744842529297
0	classification entropy	-0.116	-0.0006026744842529297
0	classification entropy	-0.114	-0.0006026744842529297
0	classification entropy	-0.112	-0.0006026744842529297
0	classification entropy	-0.11	-0.0006026744842529297
0	classification entropy	-0.108	-0.0006026744842529297
0	classification entropy	-0.106	-0.0006026744842529297
0	classification entropy	-0.104	-0.0006026744842529297
0	classification entropy	-0.102	-0.0006026744842529297
0	classification entropy	-0.1	-0.0006026744842529297
0	classification entropy	-0.098	-0.0006026744842529297
0	classification entropy	-0.096	-0.0006026744842529297
0	classification entropy	-0.094	-0.0006026744842529297
0	classification entropy	-0.092	-0.0006026744842529297
0	classification entropy	-0.09	-0.0006026744842529297
0	classification entropy	-0.088	-0.0006026744842529297
0	classification entropy	-0.086	-0.0006026744842529297
0	classification entropy	-0.084	-0.0006026744842529297
0	classification entropy	-0.082	-0.0006026744842529297
0	classification entropy	-0.08	-0.0006026744842529297
0	classification entropy	-0.078	-0.0006026744842529297
0	classification entropy	-0.076	-0.0006026744842529297
0	classification entropy	-0.074	-0.0006026744842529297
0	classification entropy	-0.072	-0.0006026744842529297
0	classification entropy	-0.07	-0.0006026744842529297
0	classification entropy	-0.068	-0.0006026744842529297
0	classification entropy	-0.066	-0.0006026744842529297
0	classification entropy	-0.064	-0.0006026744842529297
0	classification entropy	-0.062	-0.0006026744842529297
0	classification entropy	-0.06	-0.0006026744842529297
0	classification entropy	-0.058	-0.0006026744842529297
0	classification entropy	-0.056	-0.0006026744842529297
0	classification entropy	-0.054	-0.0006026744842529297
0	classification entropy	-0.052	-0.0006026744842529297
0	classification entropy	-0.05	-0.0006026744842529297
0	classification entropy	-0.048	-0.0006026744842529297
0	classification entropy	-0.046	-0.0006026744842529297
0	classification entropy	-0.044	-0.0006026744842529297
0	classification entropy	-0.042	-0.0006026744842529297
0	classification entropy	-0.04	-0.0006026744842529297
0	classification entropy	-0.038	-0.0006026744842529297
0	classification entropy	-0.036	-0.0006026744842529297
0	classification entropy	-0.034	-0.0006026744842529297
0	classification entropy	-0.032	-0.0006026744842529297
0	classification entropy	-0.03	-0.0006026744842529297
0	classification entropy	-0.028	-0.0006026744842529297
0	classification entropy	-0.026	-0.0006026744842529297
0	classification entropy	-0.024	-0.0006026744842529297
0	classification entropy	-0.022	-0.0006026744842529297
0	classification entropy	-0.02	-0.0006026744842529297
0	classification entropy	-0.018	-0.0006026744842529297
0	classification entropy	-0.016	-0.0006026744842529297
0	classification entropy	-0.014	-0.0006026744842529297
0	classification entropy	-0.012	-0.0006026744842529297
0	classification entropy	-0.01	-0.0006026744842529297
0	classification entropy	-0.008	-0.0006026744842529297
0	classification entropy	-0.006	-0.0006026744842529297
0	classification entropy	-0.004	-0.0006026744842529297
0	classification entropy	-0.002	-0.0006026744842529297
0	classification entropy	0.0	-0.0006026744842529297
0	classification entropy	0.002	-0.0006026744842529297
0	classification entropy	0.004	-0.0006026744842529297
0	classification entropy	0.006	-0.0006026744842529297
0	classification entropy	0.008	-0.0006026744842529297
0	classification entropy	0.01	-0.0006026744842529297
0	classification entropy	0.012	-0.0006026744842529297
0	classification entropy	0.014	-0.0006026744842529297
0	classification entropy	0.016	-0.0006026744842529297
0	classification entropy	0.018	-0.0006026744842529297
0	classification entropy	0.02	-0.0006026744842529297
0	classification entropy	0.022	-0.0006026744842529297
0	classification entropy	0.024	-0.0006026744842529297
0	classification entropy	0.026	-0.0006026744842529297
0	classification entropy	0.028	-0.0006026744842529297
0	classification entropy	0.03	-0.0006026744842529297
0	classification entropy	0.032	-0.0006026744842529297
0	classification entropy	0.034	-0.0006026744842529297
0	classification entropy	0.036	-0.0006026744842529297
0	classification entropy	0.038	-0.0006026744842529297
0	classification entropy	0.04	-0.0006026744842529297
0	classification entropy	0.042	-0.0006026744842529297
0	classification entropy	0.044	-0.0006026744842529297
0	classification entropy	0.046	-0.0006026744842529297
0	classification entropy	0.048	-0.0006026744842529297
0	classification entropy	0.05	-0.0006026744842529297
0	classification entropy	0.052	-0.0006026744842529297
0	classification entropy	0.054	-0.0006026744842529297
0	classification entropy	0.056	-0.0006026744842529297
0	classification entropy	0.058	-0.0006026744842529297
0	classification entropy	0.06	-0.0006026744842529297
0	classification entropy	0.062	-0.0006026744842529297
0	classification entropy	0.064	-0.0006026744842529297
0	classification entropy	0.066	-0.0006026744842529297
0	classification entropy	0.068	-0.0006026744842529297
0	classification entropy	0.07	-0.0006026744842529297
0	classification entropy	0.072	-0.0006026744842529297
0	classification entropy	0.074	-0.0006026744842529297
0	classification entropy	0.076	-0.0006026744842529297
0	classification entropy	0.078	-0.0006026744842529297
0	classification entropy	0.08	-0.0006026744842529297
0	classification entropy	0.082	-0.0006026744842529297
0	classification entropy	0.084	-0.0006026744842529297
0	classification entropy	0.086	-0.0006026744842529297
0	classification entropy	0.088	-0.0006026744842529297
0	classification entropy	0.09	-0.0006026744842529297
0	classification entropy	0.092	-0.0006026744842529297
0	classification entropy	0.094	-0.0006026744842529297
0	classification entropy	0.096	-0.0006026744842529297
0	classification entropy	0.098	-0.0006026744842529297
0	classification entropy	0.1	-0.0006026744842529297
0	classification entropy	0.102	-0.0006026744842529297
0	classification entropy	0.104	-0.0006026744842529297
0	classification entropy	0.106	-0.0006026744842529297
0	classification entropy	0.108	-0.0006026744842529297
0	classification entropy	0.11	-0.0006026744842529297
0	classification entropy	0.112	-0.0006026744842529297
0	classification entropy	0.114	-0.0006026744842529297
0	classification entropy	0.116	-0.0006026744842529297
0	classification entropy	0.118	-0.0006026744842529297
0	classification entropy	0.12	-0.0006026744842529297
0	classification entropy	0.122	-0.0006026744842529297
0	classification entropy	0.124	-0.0006026744842529297
0	classification entropy	0.126	-0.0006026744842529297
0	classification entropy	0.128	-0.0006026744842529297
0	classification entropy	0.13	-0.0006026744842529297
0	classification entropy	0.132	-0.0006026744842529297
0	classification entropy	0.134	-0.0006026744842529297
0	classification entropy	0.136	-0.0006026744842529297
0	classification entropy	0.138	-0.0006026744842529297
0	classification entropy	0.14	-0.0006026744842529297
0	classification entropy	0.142	-0.0006026744842529297
0	classification entropy	0.144	-0.0006026744842529297
0	classification entropy	0.146	-0.0006026744842529297
0	classification entropy	0.148	-0.0006026744842529297
0	classification entropy	0.15	-0.0006026744842529297
0	classification entropy	0.152	-0.0006026744842529297
0	classification entropy	0.154	-0.0006026744842529297
0	classification entropy	0.156	-0.0006026744842529297
0	classification entropy	0.158	-0.0006026744842529297
0	classification entropy	0.16	-0.0006026744842529297
0	classification entropy	0.162	-0.0006026744842529297
0	classification entropy	0.164	-0.0006026744842529297
0	classification entropy	0.166	-0.0006026744842529297
0	classification entropy	0.168	-0.0006026744842529297
0	classification entropy	0.17	-0.0006026744842529297
0	classification entropy	0.172	-0.0006026744842529297
0	classification entropy	0.174	-0.0006026744842529297
0	classification entropy	0.176	-0.0006026744842529297
0	classification entropy	0.178	-0.0006026744842529297
0	classification entropy	0.18	-0.0006026744842529297
0	classification entropy	0.182	-0.0006026744842529297
0	classification entropy	0.184	-0.0006026744842529297
0	classification entropy	0.186	-0.0006026744842529297
0	classification entropy	0.188	-0.0006026744842529297
0	classification entropy	0.19	-0.0006026744842529297
0	classification entropy	0.192	-0.0006026744842529297
0	classification entropy	0.194	-0.0006026744842529297
0	classification entropy	0.196	-0.0006026744842529297
0	classification entropy	0.198	-0.0006026744842529297
0	classification entropy	0.2	-0.0006026744842529297
0	classification entropy	0.202	-0.0006026744842529297
0	classification entropy	0.204	-0.0006026744842529297
0	classification entropy	0.206	-0.0006026744842529297
0	classification entropy	0.208	-0.0006026744842529297
0	classification entropy	0.21	-0.0006026744842529297
0	classification entropy	0.212	-0.0006026744842529297
0	classification entropy	0.214	-0.0006026744842529297
0	classification entropy	0.216	-0.0006026744842529297
0	classification entropy	0.218	-0.0006026744842529297
0	classification entropy	0.22	-0.0006026744842529297
0	classification entropy	0.222	-0.0006026744842529297
0	classification entropy	0.224	-0.0006026744842529297
0	classification entropy	0.226	-0.0006026744842529297
0	classification entropy	0.228	-0.0006026744842529297
0	classification entropy	0.23	-0.0006026744842529297
0	classification entropy	0.232	-0.0006026744842529297
0	classification entropy	0.234	-0.0006026744842529297
0	classification entropy	0.236	-0.0006026744842529297
0	classification entropy	0.238	-0.0006026744842529297
0	classification entropy	0.24	-0.0006026744842529297
0	classification entropy	0.242	-0.0006026744842529297
0	classification entropy	0.244	-0.0006026744842529297
0	classification entropy	0.246	-0.0006026744842529297
0	classification entropy	0.248	-0.0006026744842529297
0	classification entropy	0.25	-0.0006026744842529297
0	classification entropy	0.252	-0.0006026744842529297
0	classification entropy	0.254	-0.0006026744842529297
0	classification entropy	0.256	-0.0006026744842529297
0	classification entropy	0.258	-0.0006026744842529297
0	classification entropy	0.26	-0.0006026744842529297
0	classification entropy	0.262	-0.0006026744842529297
0	classification entropy	0.264	-0.0006026744842529297
0	classification entropy	0.266	-0.0006026744842529297
0	classification entropy	0.268	-0.0006026744842529297
0	classification entropy	0.27	-0.0006026744842529297
0	classification entropy	0.272	-0.0006026744842529297
0	classification entropy	0.274	-0.0006026744842529297
0	classification entropy	0.276	-0.0006026744842529297
0	classification entropy	0.278	-0.0006026744842529297
0	classification entropy	0.28	-0.0006026744842529297
0	classification entropy	0.282	-0.0006026744842529297
0	classification entropy	0.284	-0.0006026744842529297
0	classification entropy	0.286	-0.0006026744842529297
0	classification entropy	0.288	-0.0006026744842529297
0	classification entropy	0.29	-0.0006026744842529297
0	classification entropy	0.292	-0.0006026744842529297
0	classification entropy	0.294	-0.0006026744842529297
0	classification entropy	0.296	-0.0006026744842529297
0	classification entropy	0.298	-0.0006026744842529297
0	classification entropy	0.3	-0.0006026744842529297
0	classification entropy	0.302	-0.0006026744842529297
0	classification entropy	0.304	-0.0006026744842529297
0	classification entropy	0.306	-0.0006026744842529297
0	classification entropy	0.308	-0.0006026744842529297
0	classification entropy	0.31	-0.0006026744842529297
0	classification entropy	0.312	-0.0006026744842529297
0	classification entropy	0.314	-0.0006026744842529297
0	classification entropy	0.316	-0.0006026744842529297
0	classification entropy	0.318	-0.0006026744842529297
0	classification entropy	0.32	-0.0006026744842529297
0	classification entropy	0.322	-0.0006026744842529297
0	classification entropy	0.324	-0.0006026744842529297
0	classification entropy	0.326	-0.0006026744842529297
0	classification entropy	0.328	-0.0006026744842529297
0	classification entropy	0.33	-0.0006026744842529297
0	classification entropy	0.332	-0.0006026744842529297
0	classification entropy	0.334	-0.0006026744842529297
0	classification entropy	0.336	-0.0006026744842529297
0	classification entropy	0.338	-0.0006026744842529297
0	classification entropy	0.34	-0.0006026744842529297
0	classification entropy	0.342	-0.0006026744842529297
0	classification entropy	0.344	-0.0006026744842529297
0	classification entropy	0.346	-0.0006026744842529297
0	classification entropy	0.348	-0.0006026744842529297
0	classification entropy	0.35	-0.0006026744842529297
0	classification entropy	0.352	-0.0006026744842529297
0	classification entropy	0.354	-0.0006026744842529297
0	classification entropy	0.356	-0.0006026744842529297
0	classification entropy	0.358	-0.0006026744842529297
0	classification entropy	0.36	-0.0006026744842529297
0	classification entropy	0.362	-0.0006026744842529297
0	classification entropy	0.364	-0.0006026744842529297
0	classification entropy	0.366	-0.0006026744842529297
0	classification entropy	0.368	-0.0006026744842529297
0	classification entropy	0.37	-0.0006026744842529297
0	classification entropy	0.372	-0.0006026744842529297
0	classification entropy	0.374	-0.0006026744842529297
0	classification entropy	0.376	-0.0006026744842529297
0	classification entropy	0.378	-0.0006026744842529297
0	classification entropy	0.38	-0.0006026744842529297
0	classification entropy	0.382	-0.0006026744842529297
0	classification entropy	0.384	-0.0006026744842529297
0	classification entropy	0.386	-0.0006026744842529297
0	classification entropy	0.388	-0.0006026744842529297
0	classification entropy	0.39	-0.0006026744842529297
0	classification entropy	0.392	-0.0006026744842529297
0	classification entropy	0.394	-0.0006026744842529297
0	classification entropy	0.396	-0.0006026744842529297
0	classification entropy	0.398	-0.0006026744842529297
0	classification entropy	0.4	-0.0006026744842529297
0	classification entropy	0.402	-0.0006026744842529297
0	classification entropy	0.404	-0.0006026744842529297
0	classification entropy	0.406	-0.0006026744842529297
0	classification entropy	0.408	-0.0006026744842529297
0	classification entropy	0.41	-0.0006026744842529297
0	classification entropy	0.412	-0.0006026744842529297
0	classification entropy	0.414	-0.0006026744842529297
0	classification entropy	0.416	-0.0006026744842529297
0	classification entropy	0.418	-0.0006026744842529297
0	classification entropy	0.42	-0.0006026744842529297
0	classification entropy	0.422	-0.0006026744842529297
0	classification entropy	0.424	-0.0006026744842529297
0	classification entropy	0.426	-0.0006026744842529297
0	classification entropy	0.428	-0.0006026744842529297
0	classification entropy	0.43	-0.0006026744842529297
0	classification entropy	0.432	-0.0006026744842529297
0	classification entropy	0.434	-0.0006026744842529297
0	classification entropy	0.436	-0.0006026744842529297
0	classification entropy	0.438	-0.0006026744842529297
0	classification entropy	0.44	-0.0006026744842529297
0	classification entropy	0.442	-0.0006026744842529297
0	classification entropy	0.444	-0.0006026744842529297
0	classification entropy	0.446	-0.0006026744842529297
0	classification entropy	0.448	-0.0006026744842529297
0	classification entropy	0.45	-0.0006026744842529297
0	classification entropy	0.452	-0.0006026744842529297
0	classification entropy	0.454	-0.0006026744842529297
0	classification entropy	0.456	-0.0006026744842529297
0	classification entropy	0.458	-0.0006026744842529297
0	classification entropy	0.46	-0.0006026744842529297
0	classification entropy	0.462	-0.0006026744842529297
0	classification entropy	0.464	-0.0006026744842529297
0	classification entropy	0.466	-0.0006026744842529297
0	classification entropy	0.468	-0.0006026744842529297
0	classification entropy	0.47	-0.0006026744842529297
0	classification entropy	0.472	-0.0006026744842529297
0	classification entropy	0.474	-0.0006026744842529297
0	classification entropy	0.476	-0.0006026744842529297
0	classification entropy	0.478	-0.0006026744842529297
0	classification entropy	0.48	-0.0006026744842529297
0	classification entropy	0.482	-0.0006026744842529297
0	classification entropy	0.484	-0.0006026744842529297
0	classification entropy	0.486	-0.0006026744842529297
0	classification entropy	0.488	-0.0006026744842529297
0	classification entropy	0.49	-0.0006026744842529297
0	classification entropy	0.492	-0.0006026744842529297
0	classification entropy	0.494	-0.0006026744842529297
0	classification entropy	0.496	-0.0006026744842529297
0	classification entropy	0.498	-0.0006026744842529297
0	classification entropy	0.5	-0.0006026744842529297
0	classification entropy	0.502	-0.0006026744842529297
0	classification entropy	0.504	-0.0006026744842529297
0	classification entropy	0.506	-0.0006026744842529297
0	classification entropy	0.508	-0.0006026744842529297
0	classification entropy	0.51	-0.0006026744842529297
0	classification entropy	0.512	-0.0006026744842529297
0	classification entropy	0.514	-0.0006026744842529297
0	classification entropy	0.516	-0.0006026744842529297
0	classification entropy	0.518	-0.0006026744842529297
0	classification entropy	0.52	-0.0006026744842529297
0	classification entropy	0.522	-0.0006026744842529297
0	classification entropy	0.524	-0.0006026744842529297
0	classification entropy	0.526	-0.0006026744842529297
0	classification entropy	0.528	-0.0006026744842529297
0	classification entropy	0.53	-0.0006026744842529297
0	classification entropy	0.532	-0.0006026744842529297
0	classification entropy	0.534	-0.0006026744842529297
0	classification entropy	0.536	-0.0006026744842529297
0	classification entropy	0.538	-0.0006026744842529297
0	classification entropy	0.54	-0.0006026744842529297
0	classification entropy	0.542	-0.0006026744842529297
0	classification entropy	0.544	-0.0006026744842529297
0	classification entropy	0.546	-0.0006026744842529297
0	classification entropy	0.548	-0.0006026744842529297
0	classification entropy	0.55	-0.0006026744842529297
0	classification entropy	0.552	-0.0006026744842529297
0	classification entropy	0.554	-0.0006026744842529297
0	classification entropy	0.556	-0.0006026744842529297
0	classification entropy	0.558	-0.0006026744842529297
0	classification entropy	0.56	-0.0006026744842529297
0	classification entropy	0.562	-0.0006026744842529297
0	classification entropy	0.564	-0.0006026744842529297
0	classification entropy	0.566	-0.0006026744842529297
0	classification entropy	0.568	-0.0006026744842529297
0	classification entropy	0.57	-0.0006026744842529297
0	classification entropy	0.572	-0.0006026744842529297
0	classification entropy	0.574	-0.0006026744842529297
0	classification entropy	0.576	-0.0006026744842529297
0	classification entropy	0.578	-0.0006026744842529297
0	classification entropy	0.58	-0.0006026744842529297
0	classification entropy	0.582	-0.0006026744842529297
0	classification entropy	0.584	-0.0006026744842529297
0	classification entropy	0.586	-0.0006026744842529297
0	classification entropy	0.588	-0.0006026744842529297
0	classification entropy	0.59	-0.0006026744842529297
0	classification entropy	0.592	-0.0006026744842529297
0	classification entropy	0.594	-0.0006026744842529297
0	classification entropy	0.596	-0.0006026744842529297
0	classification entropy	0.598	-0.0006026744842529297
0	classification entropy	0.6	-0.0006026744842529297
0	classification entropy	0.602	-0.0006026744842529297
0	classification entropy	0.604	-0.0006026744842529297
0	classification entropy	0.606	-0.0006026744842529297
0	classification entropy	0.608	-0.0006026744842529297
0	classification entropy	0.61	-0.0006026744842529297
0	classification entropy	0.612	-0.0006026744842529297
0	classification entropy	0.614	-0.0006026744842529297
0	classification entropy	0.616	-0.0006026744842529297
0	classification entropy	0.618	-0.0006026744842529297
0	classification entropy	0.62	-0.0006026744842529297
0	classification entropy	0.622	-0.0006026744842529297
0	classification entropy	0.624	-0.0006026744842529297
0	classification entropy	0.626	-0.0006026744842529297
0	classification entropy	0.628	-0.0006026744842529297
0	classification entropy	0.63	-0.0006026744842529297
0	classification entropy	0.632	-0.0006026744842529297
0	classification entropy	0.634	-0.0006026744842529297
0	classification entropy	0.636	-0.0006026744842529297
0	classification entropy	0.638	-0.0006026744842529297
0	classification entropy	0.64	-0.0006026744842529297
0	classification entropy	0.642	-0.0006026744842529297
0	classification entropy	0.644	-0.0006026744842529297
0	classification entropy	0.646	-0.0006026744842529297
0	classification entropy	0.648	-0.0006026744842529297
0	classification entropy	0.65	-0.0006026744842529297
0	classification entropy	0.652	-0.0006026744842529297
0	classification entropy	0.654	-0.0006026744842529297
0	classification entropy	0.656	-0.0006026744842529297
0	classification entropy	0.658	-0.0006026744842529297
0	classification entropy	0.66	-0.0006026744842529297
0	classification entropy	0.662	-0.0006026744842529297
0	classification entropy	0.664	-0.0006026744842529297
0	classification entropy	0.666	-0.0006026744842529297
0	classification entropy	0.668	-0.0006026744842529297
0	classification entropy	0.67	-0.0006026744842529297
0	classification entropy	0.672	-0.0006026744842529297
0	classification entropy	0.674	-0.0006026744842529297
0	classification entropy	0.676	-0.0006026744842529297
0	classification entropy	0.678	-0.0006026744842529297
0	classification entropy	0.68	-0.0006026744842529297
0	classification entropy	0.682	-0.0006026744842529297
0	classification entropy	0.684	-0.0006026744842529297
0	classification entropy	0.686	-0.0006026744842529297
0	classification entropy	0.688	-0.0006026744842529297
0	classification entropy	0.69	-0.0006026744842529297
0	classification entropy	0.692	-0.0006026744842529297
0	classification entropy	0.694	-0.0006026744842529297
0	classification entropy	0.696	-0.0006026744842529297
0	classification entropy	0.698	-0.0006026744842529297
0	classification entropy	0.7	-0.0006026744842529297
0	classification entropy	0.702	-0.0006026744842529297
0	classification entropy	0.704	-0.0006026744842529297
0	classification entropy	0.706	-0.0006026744842529297
0	classification entropy	0.708	-0.0006026744842529297
0	classification entropy	0.71	-0.0006026744842529297
0	classification entropy	0.712	-0.0006026744842529297
0	classification entropy	0.714	-0.0006026744842529297
0	classification entropy	0.716	-0.0006026744842529297
0	classification entropy	0.718	-0.0006026744842529297
0	classification entropy	0.72	-0.0006026744842529297
0	classification entropy	0.722	-0.0006026744842529297
0	classification entropy	0.724	-0.0006026744842529297
0	classification entropy	0.726	-0.0006026744842529297
0	classification entropy	0.728	-0.0006026744842529297
0	classification entropy	0.73	-0.0006026744842529297
0	classification entropy	0.732	-0.0006026744842529297
0	classification entropy	0.734	-0.0006026744842529297
0	classification entropy	0.736	-0.0006026744842529297
0	classification entropy	0.738	-0.0006026744842529297
0	classification entropy	0.74	-0.0006026744842529297
0	classification entropy	0.742	-0.0006026744842529297
0	classification entropy	0.744	-0.0006026744842529297
0	classification entropy	0.746	-0.0006026744842529297
0	classification entropy	0.748	-0.0006026744842529297
0	classification entropy	0.75	-0.0006026744842529297
0	classification entropy	0.752	-0.0006026744842529297
0	classification entropy	0.754	-0.0006026744842529297
0	classification entropy	0.756	-0.0006026744842529297
0	classification entropy	0.758	-0.0006026744842529297
0	classification entropy	0.76	-0.0006026744842529297
0	classification entropy	0.762	-0.0006026744842529297
0	classification entropy	0.764	-0.0006026744842529297
0	classification entropy	0.766	-0.0006026744842529297
0	classification entropy	0.768	-0.0006026744842529297
0	classification entropy	0.77	-0.0006026744842529297
0	classification entropy	0.772	-0.0006026744842529297
0	classification entropy	0.774	-0.0006026744842529297
0	classification entropy	0.776	-0.0006026744842529297
0	classification entropy	0.778	-0.0006026744842529297
0	classification entropy	0.78	-0.0006026744842529297
0	classification entropy	0.782	-0.0006026744842529297
0	classification entropy	0.784	-0.0006026744842529297
0	classification entropy	0.786	-0.0006026744842529297
0	classification entropy	0.788	-0.0006026744842529297
0	classification entropy	0.79	-0.0006026744842529297
0	classification entropy	0.792	-0.0006026744842529297
0	classification entropy	0.794	-0.0006026744842529297
0	classification entropy	0.796	-0.0006026744842529297
0	classification entropy	0.798	-0.0006026744842529297
0	classification entropy	0.8	-0.0006026744842529297
0	relative classification entropy [z-scored per scene]	-0.5	-3.2067298889160156e-05
0	relative classification entropy [z-scored per scene]	-0.498	-3.2067298889160156e-05
0	relative classification entropy [z-scored per scene]	-0.496	-3.2067298889160156e-05
0	relative classification entropy [z-scored per scene]	-0.494	-3.2067298889160156e-05
0	relative classification entropy [z-scored per scene]	-0.492	-3.2067298889160156e-05
0	relative classification entropy [z-scored per scene]	-0.49	-3.2067298889160156e-05
0	relative classification entropy [z-scored per scene]	-0.488	-3.2067298889160156e-05
0	relative classification entropy [z-scored per scene]	-0.486	-3.2067298889160156e-05
0	relative classification entropy [z-scored per scene]	-0.484	-3.2067298889160156e-05
0	relative classification entropy [z-scored per scene]	-0.482	-3.2067298889160156e-05
0	relative classification entropy [z-scored per scene]	-0.48	-3.2067298889160156e-05
0	relative classification entropy [z-scored per scene]	-0.478	-3.2067298889160156e-05
0	relative classification entropy [z-scored per scene]	-0.476	-3.2067298889160156e-05
0	relative classification entropy [z-scored per scene]	-0.474	-3.2067298889160156e-05
0	relative classification entropy [z-scored per scene]	-0.472	-3.2067298889160156e-05
0	relative classification entropy [z-scored per scene]	-0.47	-3.2067298889160156e-05
0	relative classification entropy [z-scored per scene]	-0.468	-3.2067298889160156e-05
0	relative classification entropy [z-scored per scene]	-0.466	-3.2067298889160156e-05
0	relative classification entropy [z-scored per scene]	-0.464	-3.2067298889160156e-05
0	relative classification entropy [z-scored per scene]	-0.462	-3.2067298889160156e-05
0	relative classification entropy [z-scored per scene]	-0.46	-3.2067298889160156e-05
0	relative classification entropy [z-scored per scene]	-0.458	-3.2067298889160156e-05
0	relative classification entropy [z-scored per scene]	-0.456	-3.2067298889160156e-05
0	relative classification entropy [z-scored per scene]	-0.454	-3.2067298889160156e-05
0	relative classification entropy [z-scored per scene]	-0.452	-3.2067298889160156e-05
0	relative classification entropy [z-scored per scene]	-0.45	-3.2067298889160156e-05
0	relative classification entropy [z-scored per scene]	-0.448	-3.2067298889160156e-05
0	relative classification entropy [z-scored per scene]	-0.446	-3.2067298889160156e-05
0	relative classification entropy [z-scored per scene]	-0.444	-3.2067298889160156e-05
0	relative classification entropy [z-scored per scene]	-0.442	-3.2067298889160156e-05
0	relative classification entropy [z-scored per scene]	-0.44	-3.2067298889160156e-05
0	relative classification entropy [z-scored per scene]	-0.438	-3.2067298889160156e-05
0	relative classification entropy [z-scored per scene]	-0.436	-3.2067298889160156e-05
0	relative classification entropy [z-scored per scene]	-0.434	-3.2067298889160156e-05
0	relative classification entropy [z-scored per scene]	-0.432	-3.2067298889160156e-05
0	relative classification entropy [z-scored per scene]	-0.43	-3.2067298889160156e-05
0	relative classification entropy [z-scored per scene]	-0.428	-3.2067298889160156e-05
0	relative classification entropy [z-scored per scene]	-0.426	-3.2067298889160156e-05
0	relative classification entropy [z-scored per scene]	-0.424	-3.2067298889160156e-05
0	relative classification entropy [z-scored per scene]	-0.422	-3.2067298889160156e-05
0	relative classification entropy [z-scored per scene]	-0.42	-3.2067298889160156e-05
0	relative classification entropy [z-scored per scene]	-0.418	-3.2067298889160156e-05
0	relative classification entropy [z-scored per scene]	-0.416	-3.2067298889160156e-05
0	relative classification entropy [z-scored per scene]	-0.414	-3.2067298889160156e-05
0	relative classification entropy [z-scored per scene]	-0.412	-3.2067298889160156e-05
0	relative classification entropy [z-scored per scene]	-0.41	-3.2067298889160156e-05
0	relative classification entropy [z-scored per scene]	-0.408	-3.2067298889160156e-05
0	relative classification entropy [z-scored per scene]	-0.406	-3.2067298889160156e-05
0	relative classification entropy [z-scored per scene]	-0.404	-3.2067298889160156e-05
0	relative classification entropy [z-scored per scene]	-0.402	-3.2067298889160156e-05
0	relative classification entropy [z-scored per scene]	-0.4	-3.2067298889160156e-05
0	relative classification entropy [z-scored per scene]	-0.398	-3.2067298889160156e-05
0	relative classification entropy [z-scored per scene]	-0.396	-3.2067298889160156e-05
0	relative classification entropy [z-scored per scene]	-0.394	-3.2067298889160156e-05
0	relative classification entropy [z-scored per scene]	-0.392	-3.2067298889160156e-05
0	relative classification entropy [z-scored per scene]	-0.39	-3.2067298889160156e-05
0	relative classification entropy [z-scored per scene]	-0.388	-3.2067298889160156e-05
0	relative classification entropy [z-scored per scene]	-0.386	-3.2067298889160156e-05
0	relative classification entropy [z-scored per scene]	-0.384	-3.2067298889160156e-05
0	relative classification entropy [z-scored per scene]	-0.382	-3.2067298889160156e-05
0	relative classification entropy [z-scored per scene]	-0.38	-3.2067298889160156e-05
0	relative classification entropy [z-scored per scene]	-0.378	-3.2067298889160156e-05
0	relative classification entropy [z-scored per scene]	-0.376	-3.2067298889160156e-05
0	relative classification entropy [z-scored per scene]	-0.374	-3.2067298889160156e-05
0	relative classification entropy [z-scored per scene]	-0.372	-3.2067298889160156e-05
0	relative classification entropy [z-scored per scene]	-0.37	-3.2067298889160156e-05
0	relative classification entropy [z-scored per scene]	-0.368	-3.2067298889160156e-05
0	relative classification entropy [z-scored per scene]	-0.366	-3.2067298889160156e-05
0	relative classification entropy [z-scored per scene]	-0.364	-3.2067298889160156e-05
0	relative classification entropy [z-scored per scene]	-0.362	-3.2067298889160156e-05
0	relative classification entropy [z-scored per scene]	-0.36	-3.2067298889160156e-05
0	relative classification entropy [z-scored per scene]	-0.358	-3.2067298889160156e-05
0	relative classification entropy [z-scored per scene]	-0.356	-3.2067298889160156e-05
0	relative classification entropy [z-scored per scene]	-0.354	-3.2067298889160156e-05
0	relative classification entropy [z-scored per scene]	-0.352	-3.2067298889160156e-05
0	relative classification entropy [z-scored per scene]	-0.35	-3.2067298889160156e-05
0	relative classification entropy [z-scored per scene]	-0.348	-3.2067298889160156e-05
0	relative classification entropy [z-scored per scene]	-0.346	-3.2067298889160156e-05
0	relative classification entropy [z-scored per scene]	-0.344	-3.2067298889160156e-05
0	relative classification entropy [z-scored per scene]	-0.342	-3.2067298889160156e-05
0	relative classification entropy [z-scored per scene]	-0.34	-3.2067298889160156e-05
0	relative classification entropy [z-scored per scene]	-0.338	-3.2067298889160156e-05
0	relative classification entropy [z-scored per scene]	-0.336	-3.2067298889160156e-05
0	relative classification entropy [z-scored per scene]	-0.334	-3.2067298889160156e-05
0	relative classification entropy [z-scored per scene]	-0.332	-3.2067298889160156e-05
0	relative classification entropy [z-scored per scene]	-0.33	-3.2067298889160156e-05
0	relative classification entropy [z-scored per scene]	-0.328	-3.2067298889160156e-05
0	relative classification entropy [z-scored per scene]	-0.326	-3.2067298889160156e-05
0	relative classification entropy [z-scored per scene]	-0.324	-3.2067298889160156e-05
0	relative classification entropy [z-scored per scene]	-0.322	-3.2067298889160156e-05
0	relative classification entropy [z-scored per scene]	-0.32	-3.2067298889160156e-05
0	relative classification entropy [z-scored per scene]	-0.318	-3.2067298889160156e-05
0	relative classification entropy [z-scored per scene]	-0.316	-3.2067298889160156e-05
0	relative classification entropy [z-scored per scene]	-0.314	-3.2067298889160156e-05
0	relative classification entropy [z-scored per scene]	-0.312	-3.2067298889160156e-05
0	relative classification entropy [z-scored per scene]	-0.31	-3.2067298889160156e-05
0	relative classification entropy [z-scored per scene]	-0.308	-3.2067298889160156e-05
0	relative classification entropy [z-scored per scene]	-0.306	-3.2067298889160156e-05
0	relative classification entropy [z-scored per scene]	-0.304	-3.2067298889160156e-05
0	relative classification entropy [z-scored per scene]	-0.302	-3.2067298889160156e-05
0	relative classification entropy [z-scored per scene]	-0.3	-3.2067298889160156e-05
0	relative classification entropy [z-scored per scene]	-0.298	-3.2067298889160156e-05
0	relative classification entropy [z-scored per scene]	-0.296	-3.2067298889160156e-05
0	relative classification entropy [z-scored per scene]	-0.294	-3.2067298889160156e-05
0	relative classification entropy [z-scored per scene]	-0.292	-3.2067298889160156e-05
0	relative classification entropy [z-scored per scene]	-0.29	-3.2067298889160156e-05
0	relative classification entropy [z-scored per scene]	-0.288	-3.2067298889160156e-05
0	relative classification entropy [z-scored per scene]	-0.286	-3.2067298889160156e-05
0	relative classification entropy [z-scored per scene]	-0.284	-3.2067298889160156e-05
0	relative classification entropy [z-scored per scene]	-0.282	-3.2067298889160156e-05
0	relative classification entropy [z-scored per scene]	-0.28	-3.2067298889160156e-05
0	relative classification entropy [z-scored per scene]	-0.278	-3.2067298889160156e-05
0	relative classification entropy [z-scored per scene]	-0.276	-3.2067298889160156e-05
0	relative classification entropy [z-scored per scene]	-0.274	-3.2067298889160156e-05
0	relative classification entropy [z-scored per scene]	-0.272	-3.2067298889160156e-05
0	relative classification entropy [z-scored per scene]	-0.27	-3.2067298889160156e-05
0	relative classification entropy [z-scored per scene]	-0.268	-3.2067298889160156e-05
0	relative classification entropy [z-scored per scene]	-0.266	-3.2067298889160156e-05
0	relative classification entropy [z-scored per scene]	-0.264	-3.2067298889160156e-05
0	relative classification entropy [z-scored per scene]	-0.262	-3.2067298889160156e-05
0	relative classification entropy [z-scored per scene]	-0.26	-3.2067298889160156e-05
0	relative classification entropy [z-scored per scene]	-0.258	-3.2067298889160156e-05
0	relative classification entropy [z-scored per scene]	-0.256	-3.2067298889160156e-05
0	relative classification entropy [z-scored per scene]	-0.254	-3.2067298889160156e-05
0	relative classification entropy [z-scored per scene]	-0.252	-3.2067298889160156e-05
0	relative classification entropy [z-scored per scene]	-0.25	-3.2067298889160156e-05
0	relative classification entropy [z-scored per scene]	-0.248	-3.2067298889160156e-05
0	relative classification entropy [z-scored per scene]	-0.246	-3.2067298889160156e-05
0	relative classification entropy [z-scored per scene]	-0.244	-3.2067298889160156e-05
0	relative classification entropy [z-scored per scene]	-0.242	-3.2067298889160156e-05
0	relative classification entropy [z-scored per scene]	-0.24	-3.2067298889160156e-05
0	relative classification entropy [z-scored per scene]	-0.238	-3.2067298889160156e-05
0	relative classification entropy [z-scored per scene]	-0.236	-3.2067298889160156e-05
0	relative classification entropy [z-scored per scene]	-0.234	-3.2067298889160156e-05
0	relative classification entropy [z-scored per scene]	-0.232	-3.2067298889160156e-05
0	relative classification entropy [z-scored per scene]	-0.23	-3.2067298889160156e-05
0	relative classification entropy [z-scored per scene]	-0.228	-3.2067298889160156e-05
0	relative classification entropy [z-scored per scene]	-0.226	-3.2067298889160156e-05
0	relative classification entropy [z-scored per scene]	-0.224	-3.2067298889160156e-05
0	relative classification entropy [z-scored per scene]	-0.222	-3.2067298889160156e-05
0	relative classification entropy [z-scored per scene]	-0.22	-3.2067298889160156e-05
0	relative classification entropy [z-scored per scene]	-0.218	-3.2067298889160156e-05
0	relative classification entropy [z-scored per scene]	-0.216	-3.2067298889160156e-05
0	relative classification entropy [z-scored per scene]	-0.214	-3.2067298889160156e-05
0	relative classification entropy [z-scored per scene]	-0.212	-3.2067298889160156e-05
0	relative classification entropy [z-scored per scene]	-0.21	-3.2067298889160156e-05
0	relative classification entropy [z-scored per scene]	-0.208	-3.2067298889160156e-05
0	relative classification entropy [z-scored per scene]	-0.206	-3.2067298889160156e-05
0	relative classification entropy [z-scored per scene]	-0.204	-3.2067298889160156e-05
0	relative classification entropy [z-scored per scene]	-0.202	-3.2067298889160156e-05
0	relative classification entropy [z-scored per scene]	-0.2	-3.2067298889160156e-05
0	relative classification entropy [z-scored per scene]	-0.198	-3.2067298889160156e-05
0	relative classification entropy [z-scored per scene]	-0.196	-3.2067298889160156e-05
0	relative classification entropy [z-scored per scene]	-0.194	-3.2067298889160156e-05
0	relative classification entropy [z-scored per scene]	-0.192	-3.2067298889160156e-05
0	relative classification entropy [z-scored per scene]	-0.19	-3.2067298889160156e-05
0	relative classification entropy [z-scored per scene]	-0.188	-3.2067298889160156e-05
0	relative classification entropy [z-scored per scene]	-0.186	-3.2067298889160156e-05
0	relative classification entropy [z-scored per scene]	-0.184	-3.2067298889160156e-05
0	relative classification entropy [z-scored per scene]	-0.182	-3.2067298889160156e-05
0	relative classification entropy [z-scored per scene]	-0.18	-3.2067298889160156e-05
0	relative classification entropy [z-scored per scene]	-0.178	-3.2067298889160156e-05
0	relative classification entropy [z-scored per scene]	-0.176	-3.2067298889160156e-05
0	relative classification entropy [z-scored per scene]	-0.174	-3.2067298889160156e-05
0	relative classification entropy [z-scored per scene]	-0.172	-3.2067298889160156e-05
0	relative classification entropy [z-scored per scene]	-0.17	-3.2067298889160156e-05
0	relative classification entropy [z-scored per scene]	-0.168	-3.2067298889160156e-05
0	relative classification entropy [z-scored per scene]	-0.166	-3.2067298889160156e-05
0	relative classification entropy [z-scored per scene]	-0.164	-3.2067298889160156e-05
0	relative classification entropy [z-scored per scene]	-0.162	-3.2067298889160156e-05
0	relative classification entropy [z-scored per scene]	-0.16	-3.2067298889160156e-05
0	relative classification entropy [z-scored per scene]	-0.158	-3.2067298889160156e-05
0	relative classification entropy [z-scored per scene]	-0.156	-3.2067298889160156e-05
0	relative classification entropy [z-scored per scene]	-0.154	-3.2067298889160156e-05
0	relative classification entropy [z-scored per scene]	-0.152	-3.2067298889160156e-05
0	relative classification entropy [z-scored per scene]	-0.15	-3.2067298889160156e-05
0	relative classification entropy [z-scored per scene]	-0.148	-3.2067298889160156e-05
0	relative classification entropy [z-scored per scene]	-0.146	-3.2067298889160156e-05
0	relative classification entropy [z-scored per scene]	-0.144	-3.2067298889160156e-05
0	relative classification entropy [z-scored per scene]	-0.142	-3.2067298889160156e-05
0	relative classification entropy [z-scored per scene]	-0.14	-3.2067298889160156e-05
0	relative classification entropy [z-scored per scene]	-0.138	-3.2067298889160156e-05
0	relative classification entropy [z-scored per scene]	-0.136	-3.2067298889160156e-05
0	relative classification entropy [z-scored per scene]	-0.134	-3.2067298889160156e-05
0	relative classification entropy [z-scored per scene]	-0.132	-3.2067298889160156e-05
0	relative classification entropy [z-scored per scene]	-0.13	-3.2067298889160156e-05
0	relative classification entropy [z-scored per scene]	-0.128	-3.2067298889160156e-05
0	relative classification entropy [z-scored per scene]	-0.126	-3.2067298889160156e-05
0	relative classification entropy [z-scored per scene]	-0.124	-3.2067298889160156e-05
0	relative classification entropy [z-scored per scene]	-0.122	-3.2067298889160156e-05
0	relative classification entropy [z-scored per scene]	-0.12	-3.2067298889160156e-05
0	relative classification entropy [z-scored per scene]	-0.118	-3.2067298889160156e-05
0	relative classification entropy [z-scored per scene]	-0.116	-3.2067298889160156e-05
0	relative classification entropy [z-scored per scene]	-0.114	-3.2067298889160156e-05
0	relative classification entropy [z-scored per scene]	-0.112	-3.2067298889160156e-05
0	relative classification entropy [z-scored per scene]	-0.11	-3.2067298889160156e-05
0	relative classification entropy [z-scored per scene]	-0.108	-3.2067298889160156e-05
0	relative classification entropy [z-scored per scene]	-0.106	-3.2067298889160156e-05
0	relative classification entropy [z-scored per scene]	-0.104	-3.2067298889160156e-05
0	relative classification entropy [z-scored per scene]	-0.102	-3.2067298889160156e-05
0	relative classification entropy [z-scored per scene]	-0.1	-3.2067298889160156e-05
0	relative classification entropy [z-scored per scene]	-0.098	-3.2067298889160156e-05
0	relative classification entropy [z-scored per scene]	-0.096	-3.2067298889160156e-05
0	relative classification entropy [z-scored per scene]	-0.094	-3.2067298889160156e-05
0	relative classification entropy [z-scored per scene]	-0.092	-3.2067298889160156e-05
0	relative classification entropy [z-scored per scene]	-0.09	-3.2067298889160156e-05
0	relative classification entropy [z-scored per scene]	-0.088	-3.2067298889160156e-05
0	relative classification entropy [z-scored per scene]	-0.086	-3.2067298889160156e-05
0	relative classification entropy [z-scored per scene]	-0.084	-3.2067298889160156e-05
0	relative classification entropy [z-scored per scene]	-0.082	-3.2067298889160156e-05
0	relative classification entropy [z-scored per scene]	-0.08	-3.2067298889160156e-05
0	relative classification entropy [z-scored per scene]	-0.078	-3.2067298889160156e-05
0	relative classification entropy [z-scored per scene]	-0.076	-3.2067298889160156e-05
0	relative classification entropy [z-scored per scene]	-0.074	-3.2067298889160156e-05
0	relative classification entropy [z-scored per scene]	-0.072	-3.2067298889160156e-05
0	relative classification entropy [z-scored per scene]	-0.07	-3.2067298889160156e-05
0	relative classification entropy [z-scored per scene]	-0.068	-3.2067298889160156e-05
0	relative classification entropy [z-scored per scene]	-0.066	-3.2067298889160156e-05
0	relative classification entropy [z-scored per scene]	-0.064	-3.2067298889160156e-05
0	relative classification entropy [z-scored per scene]	-0.062	-3.2067298889160156e-05
0	relative classification entropy [z-scored per scene]	-0.06	-3.2067298889160156e-05
0	relative classification entropy [z-scored per scene]	-0.058	-3.2067298889160156e-05
0	relative classification entropy [z-scored per scene]	-0.056	-3.2067298889160156e-05
0	relative classification entropy [z-scored per scene]	-0.054	-3.2067298889160156e-05
0	relative classification entropy [z-scored per scene]	-0.052	-3.2067298889160156e-05
0	relative classification entropy [z-scored per scene]	-0.05	-3.2067298889160156e-05
0	relative classification entropy [z-scored per scene]	-0.048	-3.2067298889160156e-05
0	relative classification entropy [z-scored per scene]	-0.046	-3.2067298889160156e-05
0	relative classification entropy [z-scored per scene]	-0.044	-3.2067298889160156e-05
0	relative classification entropy [z-scored per scene]	-0.042	-3.2067298889160156e-05
0	relative classification entropy [z-scored per scene]	-0.04	-3.2067298889160156e-05
0	relative classification entropy [z-scored per scene]	-0.038	-3.2067298889160156e-05
0	relative classification entropy [z-scored per scene]	-0.036	-3.2067298889160156e-05
0	relative classification entropy [z-scored per scene]	-0.034	-3.2067298889160156e-05
0	relative classification entropy [z-scored per scene]	-0.032	-3.2067298889160156e-05
0	relative classification entropy [z-scored per scene]	-0.03	-3.2067298889160156e-05
0	relative classification entropy [z-scored per scene]	-0.028	-3.2067298889160156e-05
0	relative classification entropy [z-scored per scene]	-0.026	-3.2067298889160156e-05
0	relative classification entropy [z-scored per scene]	-0.024	-3.2067298889160156e-05
0	relative classification entropy [z-scored per scene]	-0.022	-3.2067298889160156e-05
0	relative classification entropy [z-scored per scene]	-0.02	-3.2067298889160156e-05
0	relative classification entropy [z-scored per scene]	-0.018	-3.2067298889160156e-05
0	relative classification entropy [z-scored per scene]	-0.016	-3.2067298889160156e-05
0	relative classification entropy [z-scored per scene]	-0.014	-3.2067298889160156e-05
0	relative classification entropy [z-scored per scene]	-0.012	-3.2067298889160156e-05
0	relative classification entropy [z-scored per scene]	-0.01	-3.2067298889160156e-05
0	relative classification entropy [z-scored per scene]	-0.008	-3.2067298889160156e-05
0	relative classification entropy [z-scored per scene]	-0.006	-3.2067298889160156e-05
0	relative classification entropy [z-scored per scene]	-0.004	-3.2067298889160156e-05
0	relative classification entropy [z-scored per scene]	-0.002	-3.2067298889160156e-05
0	relative classification entropy [z-scored per scene]	0.0	-3.2067298889160156e-05
0	relative classification entropy [z-scored per scene]	0.002	-3.2067298889160156e-05
0	relative classification entropy [z-scored per scene]	0.004	-3.2067298889160156e-05
0	relative classification entropy [z-scored per scene]	0.006	-3.2067298889160156e-05
0	relative classification entropy [z-scored per scene]	0.008	-3.2067298889160156e-05
0	relative classification entropy [z-scored per scene]	0.01	-3.2067298889160156e-05
0	relative classification entropy [z-scored per scene]	0.012	-3.2067298889160156e-05
0	relative classification entropy [z-scored per scene]	0.014	-3.2067298889160156e-05
0	relative classification entropy [z-scored per scene]	0.016	-3.2067298889160156e-05
0	relative classification entropy [z-scored per scene]	0.018	-3.2067298889160156e-05
0	relative classification entropy [z-scored per scene]	0.02	-3.2067298889160156e-05
0	relative classification entropy [z-scored per scene]	0.022	-3.2067298889160156e-05
0	relative classification entropy [z-scored per scene]	0.024	-3.2067298889160156e-05
0	relative classification entropy [z-scored per scene]	0.026	-3.2067298889160156e-05
0	relative classification entropy [z-scored per scene]	0.028	-3.2067298889160156e-05
0	relative classification entropy [z-scored per scene]	0.03	-3.2067298889160156e-05
0	relative classification entropy [z-scored per scene]	0.032	-3.2067298889160156e-05
0	relative classification entropy [z-scored per scene]	0.034	-3.2067298889160156e-05
0	relative classification entropy [z-scored per scene]	0.036	-3.2067298889160156e-05
0	relative classification entropy [z-scored per scene]	0.038	-3.2067298889160156e-05
0	relative classification entropy [z-scored per scene]	0.04	-3.2067298889160156e-05
0	relative classification entropy [z-scored per scene]	0.042	-3.2067298889160156e-05
0	relative classification entropy [z-scored per scene]	0.044	-3.2067298889160156e-05
0	relative classification entropy [z-scored per scene]	0.046	-3.2067298889160156e-05
0	relative classification entropy [z-scored per scene]	0.048	-3.2067298889160156e-05
0	relative classification entropy [z-scored per scene]	0.05	-3.2067298889160156e-05
0	relative classification entropy [z-scored per scene]	0.052	-3.2067298889160156e-05
0	relative classification entropy [z-scored per scene]	0.054	-3.2067298889160156e-05
0	relative classification entropy [z-scored per scene]	0.056	-3.2067298889160156e-05
0	relative classification entropy [z-scored per scene]	0.058	-3.2067298889160156e-05
0	relative classification entropy [z-scored per scene]	0.06	-3.2067298889160156e-05
0	relative classification entropy [z-scored per scene]	0.062	-3.2067298889160156e-05
0	relative classification entropy [z-scored per scene]	0.064	-3.2067298889160156e-05
0	relative classification entropy [z-scored per scene]	0.066	-3.2067298889160156e-05
0	relative classification entropy [z-scored per scene]	0.068	-3.2067298889160156e-05
0	relative classification entropy [z-scored per scene]	0.07	-3.2067298889160156e-05
0	relative classification entropy [z-scored per scene]	0.072	-3.2067298889160156e-05
0	relative classification entropy [z-scored per scene]	0.074	-3.2067298889160156e-05
0	relative classification entropy [z-scored per scene]	0.076	-3.2067298889160156e-05
0	relative classification entropy [z-scored per scene]	0.078	-3.2067298889160156e-05
0	relative classification entropy [z-scored per scene]	0.08	-3.2067298889160156e-05
0	relative classification entropy [z-scored per scene]	0.082	-3.2067298889160156e-05
0	relative classification entropy [z-scored per scene]	0.084	-3.2067298889160156e-05
0	relative classification entropy [z-scored per scene]	0.086	-3.2067298889160156e-05
0	relative classification entropy [z-scored per scene]	0.088	-3.2067298889160156e-05
0	relative classification entropy [z-scored per scene]	0.09	-3.2067298889160156e-05
0	relative classification entropy [z-scored per scene]	0.092	-3.2067298889160156e-05
0	relative classification entropy [z-scored per scene]	0.094	-3.2067298889160156e-05
0	relative classification entropy [z-scored per scene]	0.096	-3.2067298889160156e-05
0	relative classification entropy [z-scored per scene]	0.098	-3.2067298889160156e-05
0	relative classification entropy [z-scored per scene]	0.1	-3.2067298889160156e-05
0	relative classification entropy [z-scored per scene]	0.102	-3.2067298889160156e-05
0	relative classification entropy [z-scored per scene]	0.104	-3.2067298889160156e-05
0	relative classification entropy [z-scored per scene]	0.106	-3.2067298889160156e-05
0	relative classification entropy [z-scored per scene]	0.108	-3.2067298889160156e-05
0	relative classification entropy [z-scored per scene]	0.11	-3.2067298889160156e-05
0	relative classification entropy [z-scored per scene]	0.112	-3.2067298889160156e-05
0	relative classification entropy [z-scored per scene]	0.114	-3.2067298889160156e-05
0	relative classification entropy [z-scored per scene]	0.116	-3.2067298889160156e-05
0	relative classification entropy [z-scored per scene]	0.118	-3.2067298889160156e-05
0	relative classification entropy [z-scored per scene]	0.12	-3.2067298889160156e-05
0	relative classification entropy [z-scored per scene]	0.122	-3.2067298889160156e-05
0	relative classification entropy [z-scored per scene]	0.124	-3.2067298889160156e-05
0	relative classification entropy [z-scored per scene]	0.126	-3.2067298889160156e-05
0	relative classification entropy [z-scored per scene]	0.128	-3.2067298889160156e-05
0	relative classification entropy [z-scored per scene]	0.13	-3.2067298889160156e-05
0	relative classification entropy [z-scored per scene]	0.132	-3.2067298889160156e-05
0	relative classification entropy [z-scored per scene]	0.134	-3.2067298889160156e-05
0	relative classification entropy [z-scored per scene]	0.136	-3.2067298889160156e-05
0	relative classification entropy [z-scored per scene]	0.138	-3.2067298889160156e-05
0	relative classification entropy [z-scored per scene]	0.14	-3.2067298889160156e-05
0	relative classification entropy [z-scored per scene]	0.142	-3.2067298889160156e-05
0	relative classification entropy [z-scored per scene]	0.144	-3.2067298889160156e-05
0	relative classification entropy [z-scored per scene]	0.146	-3.2067298889160156e-05
0	relative classification entropy [z-scored per scene]	0.148	-3.2067298889160156e-05
0	relative classification entropy [z-scored per scene]	0.15	-3.2067298889160156e-05
0	relative classification entropy [z-scored per scene]	0.152	-3.2067298889160156e-05
0	relative classification entropy [z-scored per scene]	0.154	-3.2067298889160156e-05
0	relative classification entropy [z-scored per scene]	0.156	-3.2067298889160156e-05
0	relative classification entropy [z-scored per scene]	0.158	-3.2067298889160156e-05
0	relative classification entropy [z-scored per scene]	0.16	-3.2067298889160156e-05
0	relative classification entropy [z-scored per scene]	0.162	-3.2067298889160156e-05
0	relative classification entropy [z-scored per scene]	0.164	-3.2067298889160156e-05
0	relative classification entropy [z-scored per scene]	0.166	-3.2067298889160156e-05
0	relative classification entropy [z-scored per scene]	0.168	-3.2067298889160156e-05
0	relative classification entropy [z-scored per scene]	0.17	-3.2067298889160156e-05
0	relative classification entropy [z-scored per scene]	0.172	-3.2067298889160156e-05
0	relative classification entropy [z-scored per scene]	0.174	-3.2067298889160156e-05
0	relative classification entropy [z-scored per scene]	0.176	-3.2067298889160156e-05
0	relative classification entropy [z-scored per scene]	0.178	-3.2067298889160156e-05
0	relative classification entropy [z-scored per scene]	0.18	-3.2067298889160156e-05
0	relative classification entropy [z-scored per scene]	0.182	-3.2067298889160156e-05
0	relative classification entropy [z-scored per scene]	0.184	-3.2067298889160156e-05
0	relative classification entropy [z-scored per scene]	0.186	-3.2067298889160156e-05
0	relative classification entropy [z-scored per scene]	0.188	-3.2067298889160156e-05
0	relative classification entropy [z-scored per scene]	0.19	-3.2067298889160156e-05
0	relative classification entropy [z-scored per scene]	0.192	-3.2067298889160156e-05
0	relative classification entropy [z-scored per scene]	0.194	-3.2067298889160156e-05
0	relative classification entropy [z-scored per scene]	0.196	-3.2067298889160156e-05
0	relative classification entropy [z-scored per scene]	0.198	-3.2067298889160156e-05
0	relative classification entropy [z-scored per scene]	0.2	-3.2067298889160156e-05
0	relative classification entropy [z-scored per scene]	0.202	-3.2067298889160156e-05
0	relative classification entropy [z-scored per scene]	0.204	-3.2067298889160156e-05
0	relative classification entropy [z-scored per scene]	0.206	-3.2067298889160156e-05
0	relative classification entropy [z-scored per scene]	0.208	-3.2067298889160156e-05
0	relative classification entropy [z-scored per scene]	0.21	-3.2067298889160156e-05
0	relative classification entropy [z-scored per scene]	0.212	-3.2067298889160156e-05
0	relative classification entropy [z-scored per scene]	0.214	-3.2067298889160156e-05
0	relative classification entropy [z-scored per scene]	0.216	-3.2067298889160156e-05
0	relative classification entropy [z-scored per scene]	0.218	-3.2067298889160156e-05
0	relative classification entropy [z-scored per scene]	0.22	-3.2067298889160156e-05
0	relative classification entropy [z-scored per scene]	0.222	-3.2067298889160156e-05
0	relative classification entropy [z-scored per scene]	0.224	-3.2067298889160156e-05
0	relative classification entropy [z-scored per scene]	0.226	-3.2067298889160156e-05
0	relative classification entropy [z-scored per scene]	0.228	-3.2067298889160156e-05
0	relative classification entropy [z-scored per scene]	0.23	-3.2067298889160156e-05
0	relative classification entropy [z-scored per scene]	0.232	-3.2067298889160156e-05
0	relative classification entropy [z-scored per scene]	0.234	-3.2067298889160156e-05
0	relative classification entropy [z-scored per scene]	0.236	-3.2067298889160156e-05
0	relative classification entropy [z-scored per scene]	0.238	-3.2067298889160156e-05
0	relative classification entropy [z-scored per scene]	0.24	-3.2067298889160156e-05
0	relative classification entropy [z-scored per scene]	0.242	-3.2067298889160156e-05
0	relative classification entropy [z-scored per scene]	0.244	-3.2067298889160156e-05
0	relative classification entropy [z-scored per scene]	0.246	-3.2067298889160156e-05
0	relative classification entropy [z-scored per scene]	0.248	-3.2067298889160156e-05
0	relative classification entropy [z-scored per scene]	0.25	-3.2067298889160156e-05
0	relative classification entropy [z-scored per scene]	0.252	-3.2067298889160156e-05
0	relative classification entropy [z-scored per scene]	0.254	-3.2067298889160156e-05
0	relative classification entropy [z-scored per scene]	0.256	-3.2067298889160156e-05
0	relative classification entropy [z-scored per scene]	0.258	-3.2067298889160156e-05
0	relative classification entropy [z-scored per scene]	0.26	-3.2067298889160156e-05
0	relative classification entropy [z-scored per scene]	0.262	-3.2067298889160156e-05
0	relative classification entropy [z-scored per scene]	0.264	-3.2067298889160156e-05
0	relative classification entropy [z-scored per scene]	0.266	-3.2067298889160156e-05
0	relative classification entropy [z-scored per scene]	0.268	-3.2067298889160156e-05
0	relative classification entropy [z-scored per scene]	0.27	-3.2067298889160156e-05
0	relative classification entropy [z-scored per scene]	0.272	-3.2067298889160156e-05
0	relative classification entropy [z-scored per scene]	0.274	-3.2067298889160156e-05
0	relative classification entropy [z-scored per scene]	0.276	-3.2067298889160156e-05
0	relative classification entropy [z-scored per scene]	0.278	-3.2067298889160156e-05
0	relative classification entropy [z-scored per scene]	0.28	-3.2067298889160156e-05
0	relative classification entropy [z-scored per scene]	0.282	-3.2067298889160156e-05
0	relative classification entropy [z-scored per scene]	0.284	-3.2067298889160156e-05
0	relative classification entropy [z-scored per scene]	0.286	-3.2067298889160156e-05
0	relative classification entropy [z-scored per scene]	0.288	-3.2067298889160156e-05
0	relative classification entropy [z-scored per scene]	0.29	-3.2067298889160156e-05
0	relative classification entropy [z-scored per scene]	0.292	-3.2067298889160156e-05
0	relative classification entropy [z-scored per scene]	0.294	-3.2067298889160156e-05
0	relative classification entropy [z-scored per scene]	0.296	-3.2067298889160156e-05
0	relative classification entropy [z-scored per scene]	0.298	-3.2067298889160156e-05
0	relative classification entropy [z-scored per scene]	0.3	-3.2067298889160156e-05
0	relative classification entropy [z-scored per scene]	0.302	-3.2067298889160156e-05
0	relative classification entropy [z-scored per scene]	0.304	-3.2067298889160156e-05
0	relative classification entropy [z-scored per scene]	0.306	-3.2067298889160156e-05
0	relative classification entropy [z-scored per scene]	0.308	-3.2067298889160156e-05
0	relative classification entropy [z-scored per scene]	0.31	-3.2067298889160156e-05
0	relative classification entropy [z-scored per scene]	0.312	-3.2067298889160156e-05
0	relative classification entropy [z-scored per scene]	0.314	-3.2067298889160156e-05
0	relative classification entropy [z-scored per scene]	0.316	-3.2067298889160156e-05
0	relative classification entropy [z-scored per scene]	0.318	-3.2067298889160156e-05
0	relative classification entropy [z-scored per scene]	0.32	-3.2067298889160156e-05
0	relative classification entropy [z-scored per scene]	0.322	-3.2067298889160156e-05
0	relative classification entropy [z-scored per scene]	0.324	-3.2067298889160156e-05
0	relative classification entropy [z-scored per scene]	0.326	-3.2067298889160156e-05
0	relative classification entropy [z-scored per scene]	0.328	-3.2067298889160156e-05
0	relative classification entropy [z-scored per scene]	0.33	-3.2067298889160156e-05
0	relative classification entropy [z-scored per scene]	0.332	-3.2067298889160156e-05
0	relative classification entropy [z-scored per scene]	0.334	-3.2067298889160156e-05
0	relative classification entropy [z-scored per scene]	0.336	-3.2067298889160156e-05
0	relative classification entropy [z-scored per scene]	0.338	-3.2067298889160156e-05
0	relative classification entropy [z-scored per scene]	0.34	-3.2067298889160156e-05
0	relative classification entropy [z-scored per scene]	0.342	-3.2067298889160156e-05
0	relative classification entropy [z-scored per scene]	0.344	-3.2067298889160156e-05
0	relative classification entropy [z-scored per scene]	0.346	-3.2067298889160156e-05
0	relative classification entropy [z-scored per scene]	0.348	-3.2067298889160156e-05
0	relative classification entropy [z-scored per scene]	0.35	-3.2067298889160156e-05
0	relative classification entropy [z-scored per scene]	0.352	-3.2067298889160156e-05
0	relative classification entropy [z-scored per scene]	0.354	-3.2067298889160156e-05
0	relative classification entropy [z-scored per scene]	0.356	-3.2067298889160156e-05
0	relative classification entropy [z-scored per scene]	0.358	-3.2067298889160156e-05
0	relative classification entropy [z-scored per scene]	0.36	-3.2067298889160156e-05
0	relative classification entropy [z-scored per scene]	0.362	-3.2067298889160156e-05
0	relative classification entropy [z-scored per scene]	0.364	-3.2067298889160156e-05
0	relative classification entropy [z-scored per scene]	0.366	-3.2067298889160156e-05
0	relative classification entropy [z-scored per scene]	0.368	-3.2067298889160156e-05
0	relative classification entropy [z-scored per scene]	0.37	-3.2067298889160156e-05
0	relative classification entropy [z-scored per scene]	0.372	-3.2067298889160156e-05
0	relative classification entropy [z-scored per scene]	0.374	-3.2067298889160156e-05
0	relative classification entropy [z-scored per scene]	0.376	-3.2067298889160156e-05
0	relative classification entropy [z-scored per scene]	0.378	-3.2067298889160156e-05
0	relative classification entropy [z-scored per scene]	0.38	-3.2067298889160156e-05
0	relative classification entropy [z-scored per scene]	0.382	-3.2067298889160156e-05
0	relative classification entropy [z-scored per scene]	0.384	-3.2067298889160156e-05
0	relative classification entropy [z-scored per scene]	0.386	-3.2067298889160156e-05
0	relative classification entropy [z-scored per scene]	0.388	-3.2067298889160156e-05
0	relative classification entropy [z-scored per scene]	0.39	-3.2067298889160156e-05
0	relative classification entropy [z-scored per scene]	0.392	-3.2067298889160156e-05
0	relative classification entropy [z-scored per scene]	0.394	-3.2067298889160156e-05
0	relative classification entropy [z-scored per scene]	0.396	-3.2067298889160156e-05
0	relative classification entropy [z-scored per scene]	0.398	-3.2067298889160156e-05
0	relative classification entropy [z-scored per scene]	0.4	-3.2067298889160156e-05
0	relative classification entropy [z-scored per scene]	0.402	-3.2067298889160156e-05
0	relative classification entropy [z-scored per scene]	0.404	-3.2067298889160156e-05
0	relative classification entropy [z-scored per scene]	0.406	-3.2067298889160156e-05
0	relative classification entropy [z-scored per scene]	0.408	-3.2067298889160156e-05
0	relative classification entropy [z-scored per scene]	0.41	-3.2067298889160156e-05
0	relative classification entropy [z-scored per scene]	0.412	-3.2067298889160156e-05
0	relative classification entropy [z-scored per scene]	0.414	-3.2067298889160156e-05
0	relative classification entropy [z-scored per scene]	0.416	-3.2067298889160156e-05
0	relative classification entropy [z-scored per scene]	0.418	-3.2067298889160156e-05
0	relative classification entropy [z-scored per scene]	0.42	-3.2067298889160156e-05
0	relative classification entropy [z-scored per scene]	0.422	-3.2067298889160156e-05
0	relative classification entropy [z-scored per scene]	0.424	-3.2067298889160156e-05
0	relative classification entropy [z-scored per scene]	0.426	-3.2067298889160156e-05
0	relative classification entropy [z-scored per scene]	0.428	-3.2067298889160156e-05
0	relative classification entropy [z-scored per scene]	0.43	-3.2067298889160156e-05
0	relative classification entropy [z-scored per scene]	0.432	-3.2067298889160156e-05
0	relative classification entropy [z-scored per scene]	0.434	-3.2067298889160156e-05
0	relative classification entropy [z-scored per scene]	0.436	-3.2067298889160156e-05
0	relative classification entropy [z-scored per scene]	0.438	-3.2067298889160156e-05
0	relative classification entropy [z-scored per scene]	0.44	-3.2067298889160156e-05
0	relative classification entropy [z-scored per scene]	0.442	-3.2067298889160156e-05
0	relative classification entropy [z-scored per scene]	0.444	-3.2067298889160156e-05
0	relative classification entropy [z-scored per scene]	0.446	-3.2067298889160156e-05
0	relative classification entropy [z-scored per scene]	0.448	-3.2067298889160156e-05
0	relative classification entropy [z-scored per scene]	0.45	-3.2067298889160156e-05
0	relative classification entropy [z-scored per scene]	0.452	-3.2067298889160156e-05
0	relative classification entropy [z-scored per scene]	0.454	-3.2067298889160156e-05
0	relative classification entropy [z-scored per scene]	0.456	-3.2067298889160156e-05
0	relative classification entropy [z-scored per scene]	0.458	-3.2067298889160156e-05
0	relative classification entropy [z-scored per scene]	0.46	-3.2067298889160156e-05
0	relative classification entropy [z-scored per scene]	0.462	-3.2067298889160156e-05
0	relative classification entropy [z-scored per scene]	0.464	-3.2067298889160156e-05
0	relative classification entropy [z-scored per scene]	0.466	-3.2067298889160156e-05
0	relative classification entropy [z-scored per scene]	0.468	-3.2067298889160156e-05
0	relative classification entropy [z-scored per scene]	0.47	-3.2067298889160156e-05
0	relative classification entropy [z-scored per scene]	0.472	-3.2067298889160156e-05
0	relative classification entropy [z-scored per scene]	0.474	-3.2067298889160156e-05
0	relative classification entropy [z-scored per scene]	0.476	-3.2067298889160156e-05
0	relative classification entropy [z-scored per scene]	0.478	-3.2067298889160156e-05
0	relative classification entropy [z-scored per scene]	0.48	-3.2067298889160156e-05
0	relative classification entropy [z-scored per scene]	0.482	-3.2067298889160156e-05
0	relative classification entropy [z-scored per scene]	0.484	-3.2067298889160156e-05
0	relative classification entropy [z-scored per scene]	0.486	-3.2067298889160156e-05
0	relative classification entropy [z-scored per scene]	0.488	-3.2067298889160156e-05
0	relative classification entropy [z-scored per scene]	0.49	-3.2067298889160156e-05
0	relative classification entropy [z-scored per scene]	0.492	-3.2067298889160156e-05
0	relative classification entropy [z-scored per scene]	0.494	-3.2067298889160156e-05
0	relative classification entropy [z-scored per scene]	0.496	-3.2067298889160156e-05
0	relative classification entropy [z-scored per scene]	0.498	-3.2067298889160156e-05
0	relative classification entropy [z-scored per scene]	0.5	-3.2067298889160156e-05
0	relative classification entropy [z-scored per scene]	0.502	-3.2067298889160156e-05
0	relative classification entropy [z-scored per scene]	0.504	-3.2067298889160156e-05
0	relative classification entropy [z-scored per scene]	0.506	-3.2067298889160156e-05
0	relative classification entropy [z-scored per scene]	0.508	-3.2067298889160156e-05
0	relative classification entropy [z-scored per scene]	0.51	-3.2067298889160156e-05
0	relative classification entropy [z-scored per scene]	0.512	-3.2067298889160156e-05
0	relative classification entropy [z-scored per scene]	0.514	-3.2067298889160156e-05
0	relative classification entropy [z-scored per scene]	0.516	-3.2067298889160156e-05
0	relative classification entropy [z-scored per scene]	0.518	-3.2067298889160156e-05
0	relative classification entropy [z-scored per scene]	0.52	-3.2067298889160156e-05
0	relative classification entropy [z-scored per scene]	0.522	-3.2067298889160156e-05
0	relative classification entropy [z-scored per scene]	0.524	-3.2067298889160156e-05
0	relative classification entropy [z-scored per scene]	0.526	-3.2067298889160156e-05
0	relative classification entropy [z-scored per scene]	0.528	-3.2067298889160156e-05
0	relative classification entropy [z-scored per scene]	0.53	-3.2067298889160156e-05
0	relative classification entropy [z-scored per scene]	0.532	-3.2067298889160156e-05
0	relative classification entropy [z-scored per scene]	0.534	-3.2067298889160156e-05
0	relative classification entropy [z-scored per scene]	0.536	-3.2067298889160156e-05
0	relative classification entropy [z-scored per scene]	0.538	-3.2067298889160156e-05
0	relative classification entropy [z-scored per scene]	0.54	-3.2067298889160156e-05
0	relative classification entropy [z-scored per scene]	0.542	-3.2067298889160156e-05
0	relative classification entropy [z-scored per scene]	0.544	-3.2067298889160156e-05
0	relative classification entropy [z-scored per scene]	0.546	-3.2067298889160156e-05
0	relative classification entropy [z-scored per scene]	0.548	-3.2067298889160156e-05
0	relative classification entropy [z-scored per scene]	0.55	-3.2067298889160156e-05
0	relative classification entropy [z-scored per scene]	0.552	-3.2067298889160156e-05
0	relative classification entropy [z-scored per scene]	0.554	-3.2067298889160156e-05
0	relative classification entropy [z-scored per scene]	0.556	-3.2067298889160156e-05
0	relative classification entropy [z-scored per scene]	0.558	-3.2067298889160156e-05
0	relative classification entropy [z-scored per scene]	0.56	-3.2067298889160156e-05
0	relative classification entropy [z-scored per scene]	0.562	-3.2067298889160156e-05
0	relative classification entropy [z-scored per scene]	0.564	-3.2067298889160156e-05
0	relative classification entropy [z-scored per scene]	0.566	-3.2067298889160156e-05
0	relative classification entropy [z-scored per scene]	0.568	-3.2067298889160156e-05
0	relative classification entropy [z-scored per scene]	0.57	-3.2067298889160156e-05
0	relative classification entropy [z-scored per scene]	0.572	-3.2067298889160156e-05
0	relative classification entropy [z-scored per scene]	0.574	-3.2067298889160156e-05
0	relative classification entropy [z-scored per scene]	0.576	-3.2067298889160156e-05
0	relative classification entropy [z-scored per scene]	0.578	-3.2067298889160156e-05
0	relative classification entropy [z-scored per scene]	0.58	-3.2067298889160156e-05
0	relative classification entropy [z-scored per scene]	0.582	-3.2067298889160156e-05
0	relative classification entropy [z-scored per scene]	0.584	-3.2067298889160156e-05
0	relative classification entropy [z-scored per scene]	0.586	-3.2067298889160156e-05
0	relative classification entropy [z-scored per scene]	0.588	-3.2067298889160156e-05
0	relative classification entropy [z-scored per scene]	0.59	-3.2067298889160156e-05
0	relative classification entropy [z-scored per scene]	0.592	-3.2067298889160156e-05
0	relative classification entropy [z-scored per scene]	0.594	-3.2067298889160156e-05
0	relative classification entropy [z-scored per scene]	0.596	-3.2067298889160156e-05
0	relative classification entropy [z-scored per scene]	0.598	-3.2067298889160156e-05
0	relative classification entropy [z-scored per scene]	0.6	-3.2067298889160156e-05
0	relative classification entropy [z-scored per scene]	0.602	-3.2067298889160156e-05
0	relative classification entropy [z-scored per scene]	0.604	-3.2067298889160156e-05
0	relative classification entropy [z-scored per scene]	0.606	-3.2067298889160156e-05
0	relative classification entropy [z-scored per scene]	0.608	-3.2067298889160156e-05
0	relative classification entropy [z-scored per scene]	0.61	-3.2067298889160156e-05
0	relative classification entropy [z-scored per scene]	0.612	-3.2067298889160156e-05
0	relative classification entropy [z-scored per scene]	0.614	-3.2067298889160156e-05
0	relative classification entropy [z-scored per scene]	0.616	-3.2067298889160156e-05
0	relative classification entropy [z-scored per scene]	0.618	-3.2067298889160156e-05
0	relative classification entropy [z-scored per scene]	0.62	-3.2067298889160156e-05
0	relative classification entropy [z-scored per scene]	0.622	-3.2067298889160156e-05
0	relative classification entropy [z-scored per scene]	0.624	-3.2067298889160156e-05
0	relative classification entropy [z-scored per scene]	0.626	-3.2067298889160156e-05
0	relative classification entropy [z-scored per scene]	0.628	-3.2067298889160156e-05
0	relative classification entropy [z-scored per scene]	0.63	-3.2067298889160156e-05
0	relative classification entropy [z-scored per scene]	0.632	-3.2067298889160156e-05
0	relative classification entropy [z-scored per scene]	0.634	-3.2067298889160156e-05
0	relative classification entropy [z-scored per scene]	0.636	-3.2067298889160156e-05
0	relative classification entropy [z-scored per scene]	0.638	-3.2067298889160156e-05
0	relative classification entropy [z-scored per scene]	0.64	-3.2067298889160156e-05
0	relative classification entropy [z-scored per scene]	0.642	-3.2067298889160156e-05
0	relative classification entropy [z-scored per scene]	0.644	-3.2067298889160156e-05
0	relative classification entropy [z-scored per scene]	0.646	-3.2067298889160156e-05
0	relative classification entropy [z-scored per scene]	0.648	-3.2067298889160156e-05
0	relative classification entropy [z-scored per scene]	0.65	-3.2067298889160156e-05
0	relative classification entropy [z-scored per scene]	0.652	-3.2067298889160156e-05
0	relative classification entropy [z-scored per scene]	0.654	-3.2067298889160156e-05
0	relative classification entropy [z-scored per scene]	0.656	-3.2067298889160156e-05
0	relative classification entropy [z-scored per scene]	0.658	-3.2067298889160156e-05
0	relative classification entropy [z-scored per scene]	0.66	-3.2067298889160156e-05
0	relative classification entropy [z-scored per scene]	0.662	-3.2067298889160156e-05
0	relative classification entropy [z-scored per scene]	0.664	-3.2067298889160156e-05
0	relative classification entropy [z-scored per scene]	0.666	-3.2067298889160156e-05
0	relative classification entropy [z-scored per scene]	0.668	-3.2067298889160156e-05
0	relative classification entropy [z-scored per scene]	0.67	-3.2067298889160156e-05
0	relative classification entropy [z-scored per scene]	0.672	-3.2067298889160156e-05
0	relative classification entropy [z-scored per scene]	0.674	-3.2067298889160156e-05
0	relative classification entropy [z-scored per scene]	0.676	-3.2067298889160156e-05
0	relative classification entropy [z-scored per scene]	0.678	-3.2067298889160156e-05
0	relative classification entropy [z-scored per scene]	0.68	-3.2067298889160156e-05
0	relative classification entropy [z-scored per scene]	0.682	-3.2067298889160156e-05
0	relative classification entropy [z-scored per scene]	0.684	-3.2067298889160156e-05
0	relative classification entropy [z-scored per scene]	0.686	-3.2067298889160156e-05
0	relative classification entropy [z-scored per scene]	0.688	-3.2067298889160156e-05
0	relative classification entropy [z-scored per scene]	0.69	-3.2067298889160156e-05
0	relative classification entropy [z-scored per scene]	0.692	-3.2067298889160156e-05
0	relative classification entropy [z-scored per scene]	0.694	-3.2067298889160156e-05
0	relative classification entropy [z-scored per scene]	0.696	-3.2067298889160156e-05
0	relative classification entropy [z-scored per scene]	0.698	-3.2067298889160156e-05
0	relative classification entropy [z-scored per scene]	0.7	-3.2067298889160156e-05
0	relative classification entropy [z-scored per scene]	0.702	-3.2067298889160156e-05
0	relative classification entropy [z-scored per scene]	0.704	-3.2067298889160156e-05
0	relative classification entropy [z-scored per scene]	0.706	-3.2067298889160156e-05
0	relative classification entropy [z-scored per scene]	0.708	-3.2067298889160156e-05
0	relative classification entropy [z-scored per scene]	0.71	-3.2067298889160156e-05
0	relative classification entropy [z-scored per scene]	0.712	-3.2067298889160156e-05
0	relative classification entropy [z-scored per scene]	0.714	-3.2067298889160156e-05
0	relative classification entropy [z-scored per scene]	0.716	-3.2067298889160156e-05
0	relative classification entropy [z-scored per scene]	0.718	-3.2067298889160156e-05
0	relative classification entropy [z-scored per scene]	0.72	-3.2067298889160156e-05
0	relative classification entropy [z-scored per scene]	0.722	-3.2067298889160156e-05
0	relative classification entropy [z-scored per scene]	0.724	-3.2067298889160156e-05
0	relative classification entropy [z-scored per scene]	0.726	-3.2067298889160156e-05
0	relative classification entropy [z-scored per scene]	0.728	-3.2067298889160156e-05
0	relative classification entropy [z-scored per scene]	0.73	-3.2067298889160156e-05
0	relative classification entropy [z-scored per scene]	0.732	-3.2067298889160156e-05
0	relative classification entropy [z-scored per scene]	0.734	-3.2067298889160156e-05
0	relative classification entropy [z-scored per scene]	0.736	-3.2067298889160156e-05
0	relative classification entropy [z-scored per scene]	0.738	-3.2067298889160156e-05
0	relative classification entropy [z-scored per scene]	0.74	-3.2067298889160156e-05
0	relative classification entropy [z-scored per scene]	0.742	-3.2067298889160156e-05
0	relative classification entropy [z-scored per scene]	0.744	-3.2067298889160156e-05
0	relative classification entropy [z-scored per scene]	0.746	-3.2067298889160156e-05
0	relative classification entropy [z-scored per scene]	0.748	-3.2067298889160156e-05
0	relative classification entropy [z-scored per scene]	0.75	-3.2067298889160156e-05
0	relative classification entropy [z-scored per scene]	0.752	-3.2067298889160156e-05
0	relative classification entropy [z-scored per scene]	0.754	-3.2067298889160156e-05
0	relative classification entropy [z-scored per scene]	0.756	-3.2067298889160156e-05
0	relative classification entropy [z-scored per scene]	0.758	-3.2067298889160156e-05
0	relative classification entropy [z-scored per scene]	0.76	-3.2067298889160156e-05
0	relative classification entropy [z-scored per scene]	0.762	-3.2067298889160156e-05
0	relative classification entropy [z-scored per scene]	0.764	-3.2067298889160156e-05
0	relative classification entropy [z-scored per scene]	0.766	-3.2067298889160156e-05
0	relative classification entropy [z-scored per scene]	0.768	-3.2067298889160156e-05
0	relative classification entropy [z-scored per scene]	0.77	-3.2067298889160156e-05
0	relative classification entropy [z-scored per scene]	0.772	-3.2067298889160156e-05
0	relative classification entropy [z-scored per scene]	0.774	-3.2067298889160156e-05
0	relative classification entropy [z-scored per scene]	0.776	-3.2067298889160156e-05
0	relative classification entropy [z-scored per scene]	0.778	-3.2067298889160156e-05
0	relative classification entropy [z-scored per scene]	0.78	-3.2067298889160156e-05
0	relative classification entropy [z-scored per scene]	0.782	-3.2067298889160156e-05
0	relative classification entropy [z-scored per scene]	0.784	-3.2067298889160156e-05
0	relative classification entropy [z-scored per scene]	0.786	-3.2067298889160156e-05
0	relative classification entropy [z-scored per scene]	0.788	-3.2067298889160156e-05
0	relative classification entropy [z-scored per scene]	0.79	-3.2067298889160156e-05
0	relative classification entropy [z-scored per scene]	0.792	-3.2067298889160156e-05
0	relative classification entropy [z-scored per scene]	0.794	-3.2067298889160156e-05
0	relative classification entropy [z-scored per scene]	0.796	-3.2067298889160156e-05
0	relative classification entropy [z-scored per scene]	0.798	-3.2067298889160156e-05
0	relative classification entropy [z-scored per scene]	0.8	-3.2067298889160156e-05
1	classification entropy	-0.5	-0.0006221771240234375
1	classification entropy	-0.498	-0.0006221771240234375
1	classification entropy	-0.496	-0.0006221771240234375
1	classification entropy	-0.494	-0.0006221771240234375
1	classification entropy	-0.492	-0.0006221771240234375
1	classification entropy	-0.49	-0.0006221771240234375
1	classification entropy	-0.488	-0.0006221771240234375
1	classification entropy	-0.486	-0.0006221771240234375
1	classification entropy	-0.484	-0.0006221771240234375
1	classification entropy	-0.482	-0.0006221771240234375
1	classification entropy	-0.48	-0.0006221771240234375
1	classification entropy	-0.478	-0.0006221771240234375
1	classification entropy	-0.476	-0.0006221771240234375
1	classification entropy	-0.474	-0.0006221771240234375
1	classification entropy	-0.472	-0.0006221771240234375
1	classification entropy	-0.47	-0.0006221771240234375
1	classification entropy	-0.468	-0.0006221771240234375
1	classification entropy	-0.466	-0.0006221771240234375
1	classification entropy	-0.464	-0.0006221771240234375
1	classification entropy	-0.462	-0.0006221771240234375
1	classification entropy	-0.46	-0.0006221771240234375
1	classification entropy	-0.458	-0.0006221771240234375
1	classification entropy	-0.456	-0.0006221771240234375
1	classification entropy	-0.454	-0.0006221771240234375
1	classification entropy	-0.452	-0.0006221771240234375
1	classification entropy	-0.45	-0.0006221771240234375
1	classification entropy	-0.448	-0.0006221771240234375
1	classification entropy	-0.446	-0.0006221771240234375
1	classification entropy	-0.444	-0.0006221771240234375
1	classification entropy	-0.442	-0.0006221771240234375
1	classification entropy	-0.44	-0.0006221771240234375
1	classification entropy	-0.438	-0.0006221771240234375
1	classification entropy	-0.436	-0.0006221771240234375
1	classification entropy	-0.434	-0.0006221771240234375
1	classification entropy	-0.432	-0.0006221771240234375
1	classification entropy	-0.43	-0.0006221771240234375
1	classification entropy	-0.428	-0.0006221771240234375
1	classification entropy	-0.426	-0.0006221771240234375
1	classification entropy	-0.424	-0.0006221771240234375
1	classification entropy	-0.422	-0.0006221771240234375
1	classification entropy	-0.42	-0.0006221771240234375
1	classification entropy	-0.418	-0.0006221771240234375
1	classification entropy	-0.416	-0.0006221771240234375
1	classification entropy	-0.414	-0.0006221771240234375
1	classification entropy	-0.412	-0.0006221771240234375
1	classification entropy	-0.41	-0.0006221771240234375
1	classification entropy	-0.408	-0.0006221771240234375
1	classification entropy	-0.406	-0.0006221771240234375
1	classification entropy	-0.404	-0.0006221771240234375
1	classification entropy	-0.402	-0.0006221771240234375
1	classification entropy	-0.4	-0.0006221771240234375
1	classification entropy	-0.398	-0.0006221771240234375
1	classification entropy	-0.396	-0.0006221771240234375
1	classification entropy	-0.394	-0.0006221771240234375
1	classification entropy	-0.392	-0.0006221771240234375
1	classification entropy	-0.39	-0.0006221771240234375
1	classification entropy	-0.388	-0.0006221771240234375
1	classification entropy	-0.386	-0.0006221771240234375
1	classification entropy	-0.384	-0.0006221771240234375
1	classification entropy	-0.382	-0.0006221771240234375
1	classification entropy	-0.38	-0.0006221771240234375
1	classification entropy	-0.378	-0.0006221771240234375
1	classification entropy	-0.376	-0.0006221771240234375
1	classification entropy	-0.374	-0.0006221771240234375
1	classification entropy	-0.372	-0.0006221771240234375
1	classification entropy	-0.37	-0.0006221771240234375
1	classification entropy	-0.368	-0.0006221771240234375
1	classification entropy	-0.366	-0.0006221771240234375
1	classification entropy	-0.364	-0.0006221771240234375
1	classification entropy	-0.362	-0.0006221771240234375
1	classification entropy	-0.36	-0.0006221771240234375
1	classification entropy	-0.358	-0.0006221771240234375
1	classification entropy	-0.356	-0.0006221771240234375
1	classification entropy	-0.354	-0.0006221771240234375
1	classification entropy	-0.352	-0.0006221771240234375
1	classification entropy	-0.35	-0.0006221771240234375
1	classification entropy	-0.348	-0.0006221771240234375
1	classification entropy	-0.346	-0.0006221771240234375
1	classification entropy	-0.344	-0.0006221771240234375
1	classification entropy	-0.342	-0.0006221771240234375
1	classification entropy	-0.34	-0.0006221771240234375
1	classification entropy	-0.338	-0.0006221771240234375
1	classification entropy	-0.336	-0.0006221771240234375
1	classification entropy	-0.334	-0.0006221771240234375
1	classification entropy	-0.332	-0.0006221771240234375
1	classification entropy	-0.33	-0.0006221771240234375
1	classification entropy	-0.328	-0.0006221771240234375
1	classification entropy	-0.326	-0.0006221771240234375
1	classification entropy	-0.324	-0.0006221771240234375
1	classification entropy	-0.322	-0.0006221771240234375
1	classification entropy	-0.32	-0.0006221771240234375
1	classification entropy	-0.318	-0.0006221771240234375
1	classification entropy	-0.316	-0.0006221771240234375
1	classification entropy	-0.314	-0.0006221771240234375
1	classification entropy	-0.312	-0.0006221771240234375
1	classification entropy	-0.31	-0.0006221771240234375
1	classification entropy	-0.308	-0.0006221771240234375
1	classification entropy	-0.306	-0.0006221771240234375
1	classification entropy	-0.304	-0.0006221771240234375
1	classification entropy	-0.302	-0.0006221771240234375
1	classification entropy	-0.3	-0.0006221771240234375
1	classification entropy	-0.298	-0.0006221771240234375
1	classification entropy	-0.296	-0.0006221771240234375
1	classification entropy	-0.294	-0.0006221771240234375
1	classification entropy	-0.292	-0.0006221771240234375
1	classification entropy	-0.29	-0.0006221771240234375
1	classification entropy	-0.288	-0.0006221771240234375
1	classification entropy	-0.286	-0.0006221771240234375
1	classification entropy	-0.284	-0.0006221771240234375
1	classification entropy	-0.282	-0.0006221771240234375
1	classification entropy	-0.28	-0.0006221771240234375
1	classification entropy	-0.278	-0.0006221771240234375
1	classification entropy	-0.276	-0.0006221771240234375
1	classification entropy	-0.274	-0.0006221771240234375
1	classification entropy	-0.272	-0.0006221771240234375
1	classification entropy	-0.27	-0.0006221771240234375
1	classification entropy	-0.268	-0.0006221771240234375
1	classification entropy	-0.266	-0.0006221771240234375
1	classification entropy	-0.264	-0.0006221771240234375
1	classification entropy	-0.262	-0.0006221771240234375
1	classification entropy	-0.26	-0.0006221771240234375
1	classification entropy	-0.258	-0.0006221771240234375
1	classification entropy	-0.256	-0.0006221771240234375
1	classification entropy	-0.254	-0.0006221771240234375
1	classification entropy	-0.252	-0.0006221771240234375
1	classification entropy	-0.25	-0.0006221771240234375
1	classification entropy	-0.248	-0.0006221771240234375
1	classification entropy	-0.246	-0.0006221771240234375
1	classification entropy	-0.244	-0.0006221771240234375
1	classification entropy	-0.242	-0.0006221771240234375
1	classification entropy	-0.24	-0.0006221771240234375
1	classification entropy	-0.238	-0.0006221771240234375
1	classification entropy	-0.236	-0.0006221771240234375
1	classification entropy	-0.234	-0.0006221771240234375
1	classification entropy	-0.232	-0.0006221771240234375
1	classification entropy	-0.23	-0.0006221771240234375
1	classification entropy	-0.228	-0.0006221771240234375
1	classification entropy	-0.226	-0.0006221771240234375
1	classification entropy	-0.224	-0.0006221771240234375
1	classification entropy	-0.222	-0.0006221771240234375
1	classification entropy	-0.22	-0.0006221771240234375
1	classification entropy	-0.218	-0.0006221771240234375
1	classification entropy	-0.216	-0.0006221771240234375
1	classification entropy	-0.214	-0.0006221771240234375
1	classification entropy	-0.212	-0.0006221771240234375
1	classification entropy	-0.21	-0.0006221771240234375
1	classification entropy	-0.208	-0.0006221771240234375
1	classification entropy	-0.206	-0.0006221771240234375
1	classification entropy	-0.204	-0.0006221771240234375
1	classification entropy	-0.202	-0.0006221771240234375
1	classification entropy	-0.2	-0.0006221771240234375
1	classification entropy	-0.198	-0.0006221771240234375
1	classification entropy	-0.196	-0.0006221771240234375
1	classification entropy	-0.194	-0.0006221771240234375
1	classification entropy	-0.192	-0.0006221771240234375
1	classification entropy	-0.19	-0.0006221771240234375
1	classification entropy	-0.188	-0.0006221771240234375
1	classification entropy	-0.186	-0.0006221771240234375
1	classification entropy	-0.184	-0.0006221771240234375
1	classification entropy	-0.182	-0.0006221771240234375
1	classification entropy	-0.18	-0.0006221771240234375
1	classification entropy	-0.178	-0.0006221771240234375
1	classification entropy	-0.176	-0.0006221771240234375
1	classification entropy	-0.174	-0.0006221771240234375
1	classification entropy	-0.172	-0.0006221771240234375
1	classification entropy	-0.17	-0.0006221771240234375
1	classification entropy	-0.168	-0.0006221771240234375
1	classification entropy	-0.166	-0.0006221771240234375
1	classification entropy	-0.164	-0.0006221771240234375
1	classification entropy	-0.162	-0.0006221771240234375
1	classification entropy	-0.16	-0.0006221771240234375
1	classification entropy	-0.158	-0.0006221771240234375
1	classification entropy	-0.156	-0.0006221771240234375
1	classification entropy	-0.154	-0.0006221771240234375
1	classification entropy	-0.152	-0.0006221771240234375
1	classification entropy	-0.15	-0.0006221771240234375
1	classification entropy	-0.148	-0.0006221771240234375
1	classification entropy	-0.146	-0.0006221771240234375
1	classification entropy	-0.144	-0.0006221771240234375
1	classification entropy	-0.142	-0.0006221771240234375
1	classification entropy	-0.14	-0.0006221771240234375
1	classification entropy	-0.138	-0.0006221771240234375
1	classification entropy	-0.136	-0.0006221771240234375
1	classification entropy	-0.134	-0.0006221771240234375
1	classification entropy	-0.132	-0.0006221771240234375
1	classification entropy	-0.13	-0.0006221771240234375
1	classification entropy	-0.128	-0.0006221771240234375
1	classification entropy	-0.126	-0.0006221771240234375
1	classification entropy	-0.124	-0.0006221771240234375
1	classification entropy	-0.122	-0.0006221771240234375
1	classification entropy	-0.12	-0.0006221771240234375
1	classification entropy	-0.118	-0.0006221771240234375
1	classification entropy	-0.116	-0.0006221771240234375
1	classification entropy	-0.114	-0.0006221771240234375
1	classification entropy	-0.112	-0.0006221771240234375
1	classification entropy	-0.11	-0.0006221771240234375
1	classification entropy	-0.108	-0.0006221771240234375
1	classification entropy	-0.106	-0.0006221771240234375
1	classification entropy	-0.104	-0.0006221771240234375
1	classification entropy	-0.102	-0.0006221771240234375
1	classification entropy	-0.1	-0.0006221771240234375
1	classification entropy	-0.098	-0.0006221771240234375
1	classification entropy	-0.096	-0.0006221771240234375
1	classification entropy	-0.094	-0.0006221771240234375
1	classification entropy	-0.092	-0.0006221771240234375
1	classification entropy	-0.09	-0.0006221771240234375
1	classification entropy	-0.088	-0.0006221771240234375
1	classification entropy	-0.086	-0.0006221771240234375
1	classification entropy	-0.084	-0.0006221771240234375
1	classification entropy	-0.082	-0.0006221771240234375
1	classification entropy	-0.08	-0.0006221771240234375
1	classification entropy	-0.078	-0.0006221771240234375
1	classification entropy	-0.076	-0.0006221771240234375
1	classification entropy	-0.074	-0.0006221771240234375
1	classification entropy	-0.072	-0.0006221771240234375
1	classification entropy	-0.07	-0.0006221771240234375
1	classification entropy	-0.068	-0.0006221771240234375
1	classification entropy	-0.066	-0.0006221771240234375
1	classification entropy	-0.064	-0.0006221771240234375
1	classification entropy	-0.062	-0.0006221771240234375
1	classification entropy	-0.06	-0.0006221771240234375
1	classification entropy	-0.058	-0.0006221771240234375
1	classification entropy	-0.056	-0.0006221771240234375
1	classification entropy	-0.054	-0.0006221771240234375
1	classification entropy	-0.052	-0.0006221771240234375
1	classification entropy	-0.05	-0.0006221771240234375
1	classification entropy	-0.048	-0.0006221771240234375
1	classification entropy	-0.046	-0.0006221771240234375
1	classification entropy	-0.044	-0.0006221771240234375
1	classification entropy	-0.042	-0.0006221771240234375
1	classification entropy	-0.04	-0.0006221771240234375
1	classification entropy	-0.038	-0.0006221771240234375
1	classification entropy	-0.036	-0.0006221771240234375
1	classification entropy	-0.034	-0.0006221771240234375
1	classification entropy	-0.032	-0.0006221771240234375
1	classification entropy	-0.03	-0.0006221771240234375
1	classification entropy	-0.028	-0.0006221771240234375
1	classification entropy	-0.026	-0.0006221771240234375
1	classification entropy	-0.024	-0.0006221771240234375
1	classification entropy	-0.022	-0.0006221771240234375
1	classification entropy	-0.02	-0.0006221771240234375
1	classification entropy	-0.018	-0.0006221771240234375
1	classification entropy	-0.016	-0.0006221771240234375
1	classification entropy	-0.014	-0.0006221771240234375
1	classification entropy	-0.012	-0.0006221771240234375
1	classification entropy	-0.01	-0.0006221771240234375
1	classification entropy	-0.008	-0.0006221771240234375
1	classification entropy	-0.006	-0.0006221771240234375
1	classification entropy	-0.004	-0.0006221771240234375
1	classification entropy	-0.002	-0.0006221771240234375
1	classification entropy	0.0	-0.0006221771240234375
1	classification entropy	0.002	-0.0006221771240234375
1	classification entropy	0.004	-0.0006221771240234375
1	classification entropy	0.006	-0.0006221771240234375
1	classification entropy	0.008	-0.0006221771240234375
1	classification entropy	0.01	-0.0006221771240234375
1	classification entropy	0.012	-0.0006221771240234375
1	classification entropy	0.014	-0.0006221771240234375
1	classification entropy	0.016	-0.0006221771240234375
1	classification entropy	0.018	-0.0006221771240234375
1	classification entropy	0.02	-0.0006221771240234375
1	classification entropy	0.022	-0.0006221771240234375
1	classification entropy	0.024	-0.0006221771240234375
1	classification entropy	0.026	-0.0006221771240234375
1	classification entropy	0.028	-0.0006221771240234375
1	classification entropy	0.03	-0.0006221771240234375
1	classification entropy	0.032	-0.0006221771240234375
1	classification entropy	0.034	-0.0006221771240234375
1	classification entropy	0.036	-0.0006221771240234375
1	classification entropy	0.038	-0.0006221771240234375
1	classification entropy	0.04	-0.0006221771240234375
1	classification entropy	0.042	-0.0006221771240234375
1	classification entropy	0.044	-0.0006221771240234375
1	classification entropy	0.046	-0.0006221771240234375
1	classification entropy	0.048	-0.0006221771240234375
1	classification entropy	0.05	-0.0006221771240234375
1	classification entropy	0.052	-0.0006221771240234375
1	classification entropy	0.054	-0.0006221771240234375
1	classification entropy	0.056	-0.0006221771240234375
1	classification entropy	0.058	-0.0006221771240234375
1	classification entropy	0.06	-0.0006221771240234375
1	classification entropy	0.062	-0.0006221771240234375
1	classification entropy	0.064	-0.0006221771240234375
1	classification entropy	0.066	-0.0006221771240234375
1	classification entropy	0.068	-0.0006221771240234375
1	classification entropy	0.07	-0.0006221771240234375
1	classification entropy	0.072	-0.0006221771240234375
1	classification entropy	0.074	-0.0006221771240234375
1	classification entropy	0.076	-0.0006221771240234375
1	classification entropy	0.078	-0.0006221771240234375
1	classification entropy	0.08	-0.0006221771240234375
1	classification entropy	0.082	-0.0006221771240234375
1	classification entropy	0.084	-0.0006221771240234375
1	classification entropy	0.086	-0.0006221771240234375
1	classification entropy	0.088	-0.0006221771240234375
1	classification entropy	0.09	-0.0006221771240234375
1	classification entropy	0.092	-0.0006221771240234375
1	classification entropy	0.094	-0.0006221771240234375
1	classification entropy	0.096	-0.0006221771240234375
1	classification entropy	0.098	-0.0006221771240234375
1	classification entropy	0.1	-0.0006221771240234375
1	classification entropy	0.102	-0.0006221771240234375
1	classification entropy	0.104	-0.0006221771240234375
1	classification entropy	0.106	-0.0006221771240234375
1	classification entropy	0.108	-0.0006221771240234375
1	classification entropy	0.11	-0.0006221771240234375
1	classification entropy	0.112	-0.0006221771240234375
1	classification entropy	0.114	-0.0006221771240234375
1	classification entropy	0.116	-0.0006221771240234375
1	classification entropy	0.118	-0.0006221771240234375
1	classification entropy	0.12	-0.0006221771240234375
1	classification entropy	0.122	-0.0006221771240234375
1	classification entropy	0.124	-0.0006221771240234375
1	classification entropy	0.126	-0.0006221771240234375
1	classification entropy	0.128	-0.0006221771240234375
1	classification entropy	0.13	-0.0006221771240234375
1	classification entropy	0.132	-0.0006221771240234375
1	classification entropy	0.134	-0.0006221771240234375
1	classification entropy	0.136	-0.0006221771240234375
1	classification entropy	0.138	-0.0006221771240234375
1	classification entropy	0.14	-0.0006221771240234375
1	classification entropy	0.142	-0.0006221771240234375
1	classification entropy	0.144	-0.0006221771240234375
1	classification entropy	0.146	-0.0006221771240234375
1	classification entropy	0.148	-0.0006221771240234375
1	classification entropy	0.15	-0.0006221771240234375
1	classification entropy	0.152	-0.0006221771240234375
1	classification entropy	0.154	-0.0006221771240234375
1	classification entropy	0.156	-0.0006221771240234375
1	classification entropy	0.158	-0.0006221771240234375
1	classification entropy	0.16	-0.0006221771240234375
1	classification entropy	0.162	-0.0006221771240234375
1	classification entropy	0.164	-0.0006221771240234375
1	classification entropy	0.166	-0.0006221771240234375
1	classification entropy	0.168	-0.0006221771240234375
1	classification entropy	0.17	-0.0006221771240234375
1	classification entropy	0.172	-0.0006221771240234375
1	classification entropy	0.174	-0.0006221771240234375
1	classification entropy	0.176	-0.0006221771240234375
1	classification entropy	0.178	-0.0006221771240234375
1	classification entropy	0.18	-0.0006221771240234375
1	classification entropy	0.182	-0.0006221771240234375
1	classification entropy	0.184	-0.0006221771240234375
1	classification entropy	0.186	-0.0006221771240234375
1	classification entropy	0.188	-0.0006221771240234375
1	classification entropy	0.19	-0.0006221771240234375
1	classification entropy	0.192	-0.0006221771240234375
1	classification entropy	0.194	-0.0006221771240234375
1	classification entropy	0.196	-0.0006221771240234375
1	classification entropy	0.198	-0.0006221771240234375
1	classification entropy	0.2	-0.0006221771240234375
1	classification entropy	0.202	-0.0006221771240234375
1	classification entropy	0.204	-0.0006221771240234375
1	classification entropy	0.206	-0.0006221771240234375
1	classification entropy	0.208	-0.0006221771240234375
1	classification entropy	0.21	-0.0006221771240234375
1	classification entropy	0.212	-0.0006221771240234375
1	classification entropy	0.214	-0.0006221771240234375
1	classification entropy	0.216	-0.0006221771240234375
1	classification entropy	0.218	-0.0006221771240234375
1	classification entropy	0.22	-0.0006221771240234375
1	classification entropy	0.222	-0.0006221771240234375
1	classification entropy	0.224	-0.0006221771240234375
1	classification entropy	0.226	-0.0006221771240234375
1	classification entropy	0.228	-0.0006221771240234375
1	classification entropy	0.23	-0.0006221771240234375
1	classification entropy	0.232	-0.0006221771240234375
1	classification entropy	0.234	-0.0006221771240234375
1	classification entropy	0.236	-0.0006221771240234375
1	classification entropy	0.238	-0.0006221771240234375
1	classification entropy	0.24	-0.0006221771240234375
1	classification entropy	0.242	-0.0006221771240234375
1	classification entropy	0.244	-0.0006221771240234375
1	classification entropy	0.246	-0.0006221771240234375
1	classification entropy	0.248	-0.0006221771240234375
1	classification entropy	0.25	-0.0006221771240234375
1	classification entropy	0.252	-0.0006221771240234375
1	classification entropy	0.254	-0.0006221771240234375
1	classification entropy	0.256	-0.0006221771240234375
1	classification entropy	0.258	-0.0006221771240234375
1	classification entropy	0.26	-0.0006221771240234375
1	classification entropy	0.262	-0.0006221771240234375
1	classification entropy	0.264	-0.0006221771240234375
1	classification entropy	0.266	-0.0006221771240234375
1	classification entropy	0.268	-0.0006221771240234375
1	classification entropy	0.27	-0.0006221771240234375
1	classification entropy	0.272	-0.0006221771240234375
1	classification entropy	0.274	-0.0006221771240234375
1	classification entropy	0.276	-0.0006221771240234375
1	classification entropy	0.278	-0.0006221771240234375
1	classification entropy	0.28	-0.0006221771240234375
1	classification entropy	0.282	-0.0006221771240234375
1	classification entropy	0.284	-0.0006221771240234375
1	classification entropy	0.286	-0.0006221771240234375
1	classification entropy	0.288	-0.0006221771240234375
1	classification entropy	0.29	-0.0006221771240234375
1	classification entropy	0.292	-0.0006221771240234375
1	classification entropy	0.294	-0.0006221771240234375
1	classification entropy	0.296	-0.0006221771240234375
1	classification entropy	0.298	-0.0006221771240234375
1	classification entropy	0.3	-0.0006221771240234375
1	classification entropy	0.302	-0.0006221771240234375
1	classification entropy	0.304	-0.0006221771240234375
1	classification entropy	0.306	-0.0006221771240234375
1	classification entropy	0.308	-0.0006221771240234375
1	classification entropy	0.31	-0.0006221771240234375
1	classification entropy	0.312	-0.0006221771240234375
1	classification entropy	0.314	-0.0006221771240234375
1	classification entropy	0.316	-0.0006221771240234375
1	classification entropy	0.318	-0.0006221771240234375
1	classification entropy	0.32	-0.0006221771240234375
1	classification entropy	0.322	-0.0006221771240234375
1	classification entropy	0.324	-0.0006221771240234375
1	classification entropy	0.326	-0.0006221771240234375
1	classification entropy	0.328	-0.0006221771240234375
1	classification entropy	0.33	-0.0006221771240234375
1	classification entropy	0.332	-0.0006221771240234375
1	classification entropy	0.334	-0.0006221771240234375
1	classification entropy	0.336	-0.0006221771240234375
1	classification entropy	0.338	-0.0006221771240234375
1	classification entropy	0.34	-0.0006221771240234375
1	classification entropy	0.342	-0.0006221771240234375
1	classification entropy	0.344	-0.0006221771240234375
1	classification entropy	0.346	-0.0006221771240234375
1	classification entropy	0.348	-0.0006221771240234375
1	classification entropy	0.35	-0.0006221771240234375
1	classification entropy	0.352	-0.0006221771240234375
1	classification entropy	0.354	-0.0006221771240234375
1	classification entropy	0.356	-0.0006221771240234375
1	classification entropy	0.358	-0.0006221771240234375
1	classification entropy	0.36	-0.0006221771240234375
1	classification entropy	0.362	-0.0006221771240234375
1	classification entropy	0.364	-0.0006221771240234375
1	classification entropy	0.366	-0.0006221771240234375
1	classification entropy	0.368	-0.0006221771240234375
1	classification entropy	0.37	-0.0006221771240234375
1	classification entropy	0.372	-0.0006221771240234375
1	classification entropy	0.374	-0.0006221771240234375
1	classification entropy	0.376	-0.0006221771240234375
1	classification entropy	0.378	-0.0006221771240234375
1	classification entropy	0.38	-0.0006221771240234375
1	classification entropy	0.382	-0.0006221771240234375
1	classification entropy	0.384	-0.0006221771240234375
1	classification entropy	0.386	-0.0006221771240234375
1	classification entropy	0.388	-0.0006221771240234375
1	classification entropy	0.39	-0.0006221771240234375
1	classification entropy	0.392	-0.0006221771240234375
1	classification entropy	0.394	-0.0006221771240234375
1	classification entropy	0.396	-0.0006221771240234375
1	classification entropy	0.398	-0.0006221771240234375
1	classification entropy	0.4	-0.0006221771240234375
1	classification entropy	0.402	-0.0006221771240234375
1	classification entropy	0.404	-0.0006221771240234375
1	classification entropy	0.406	-0.0006221771240234375
1	classification entropy	0.408	-0.0006221771240234375
1	classification entropy	0.41	-0.0006221771240234375
1	classification entropy	0.412	-0.0006221771240234375
1	classification entropy	0.414	-0.0006221771240234375
1	classification entropy	0.416	-0.0006221771240234375
1	classification entropy	0.418	-0.0006221771240234375
1	classification entropy	0.42	-0.0006221771240234375
1	classification entropy	0.422	-0.0006221771240234375
1	classification entropy	0.424	-0.0006221771240234375
1	classification entropy	0.426	-0.0006221771240234375
1	classification entropy	0.428	-0.0006221771240234375
1	classification entropy	0.43	-0.0006221771240234375
1	classification entropy	0.432	-0.0006221771240234375
1	classification entropy	0.434	-0.0006221771240234375
1	classification entropy	0.436	-0.0006221771240234375
1	classification entropy	0.438	-0.0006221771240234375
1	classification entropy	0.44	-0.0006221771240234375
1	classification entropy	0.442	-0.0006221771240234375
1	classification entropy	0.444	-0.0006221771240234375
1	classification entropy	0.446	-0.0006221771240234375
1	classification entropy	0.448	-0.0006221771240234375
1	classification entropy	0.45	-0.0006221771240234375
1	classification entropy	0.452	-0.0006221771240234375
1	classification entropy	0.454	-0.0006221771240234375
1	classification entropy	0.456	-0.0006221771240234375
1	classification entropy	0.458	-0.0006221771240234375
1	classification entropy	0.46	-0.0006221771240234375
1	classification entropy	0.462	-0.0006221771240234375
1	classification entropy	0.464	-0.0006221771240234375
1	classification entropy	0.466	-0.0006221771240234375
1	classification entropy	0.468	-0.0006221771240234375
1	classification entropy	0.47	-0.0006221771240234375
1	classification entropy	0.472	-0.0006221771240234375
1	classification entropy	0.474	-0.0006221771240234375
1	classification entropy	0.476	-0.0006221771240234375
1	classification entropy	0.478	-0.0006221771240234375
1	classification entropy	0.48	-0.0006221771240234375
1	classification entropy	0.482	-0.0006221771240234375
1	classification entropy	0.484	-0.0006221771240234375
1	classification entropy	0.486	-0.0006221771240234375
1	classification entropy	0.488	-0.0006221771240234375
1	classification entropy	0.49	-0.0006221771240234375
1	classification entropy	0.492	-0.0006221771240234375
1	classification entropy	0.494	-0.0006221771240234375
1	classification entropy	0.496	-0.0006221771240234375
1	classification entropy	0.498	-0.0006221771240234375
1	classification entropy	0.5	-0.0006221771240234375
1	classification entropy	0.502	-0.0006221771240234375
1	classification entropy	0.504	-0.0006221771240234375
1	classification entropy	0.506	-0.0006221771240234375
1	classification entropy	0.508	-0.0006221771240234375
1	classification entropy	0.51	-0.0006221771240234375
1	classification entropy	0.512	-0.0006221771240234375
1	classification entropy	0.514	-0.0006221771240234375
1	classification entropy	0.516	-0.0006221771240234375
1	classification entropy	0.518	-0.0006221771240234375
1	classification entropy	0.52	-0.0006221771240234375
1	classification entropy	0.522	-0.0006221771240234375
1	classification entropy	0.524	-0.0006221771240234375
1	classification entropy	0.526	-0.0006221771240234375
1	classification entropy	0.528	-0.0006221771240234375
1	classification entropy	0.53	-0.0006221771240234375
1	classification entropy	0.532	-0.0006221771240234375
1	classification entropy	0.534	-0.0006221771240234375
1	classification entropy	0.536	-0.0006221771240234375
1	classification entropy	0.538	-0.0006221771240234375
1	classification entropy	0.54	-0.0006221771240234375
1	classification entropy	0.542	-0.0006221771240234375
1	classification entropy	0.544	-0.0006221771240234375
1	classification entropy	0.546	-0.0006221771240234375
1	classification entropy	0.548	-0.0006221771240234375
1	classification entropy	0.55	-0.0006221771240234375
1	classification entropy	0.552	-0.0006221771240234375
1	classification entropy	0.554	-0.0006221771240234375
1	classification entropy	0.556	-0.0006221771240234375
1	classification entropy	0.558	-0.0006221771240234375
1	classification entropy	0.56	-0.0006221771240234375
1	classification entropy	0.562	-0.0006221771240234375
1	classification entropy	0.564	-0.0006221771240234375
1	classification entropy	0.566	-0.0006221771240234375
1	classification entropy	0.568	-0.0006221771240234375
1	classification entropy	0.57	-0.0006221771240234375
1	classification entropy	0.572	-0.0006221771240234375
1	classification entropy	0.574	-0.0006221771240234375
1	classification entropy	0.576	-0.0006221771240234375
1	classification entropy	0.578	-0.0006221771240234375
1	classification entropy	0.58	-0.0006221771240234375
1	classification entropy	0.582	-0.0006221771240234375
1	classification entropy	0.584	-0.0006221771240234375
1	classification entropy	0.586	-0.0006221771240234375
1	classification entropy	0.588	-0.0006221771240234375
1	classification entropy	0.59	-0.0006221771240234375
1	classification entropy	0.592	-0.0006221771240234375
1	classification entropy	0.594	-0.0006221771240234375
1	classification entropy	0.596	-0.0006221771240234375
1	classification entropy	0.598	-0.0006221771240234375
1	classification entropy	0.6	-0.0006221771240234375
1	classification entropy	0.602	-0.0006221771240234375
1	classification entropy	0.604	-0.0006221771240234375
1	classification entropy	0.606	-0.0006221771240234375
1	classification entropy	0.608	-0.0006221771240234375
1	classification entropy	0.61	-0.0006221771240234375
1	classification entropy	0.612	-0.0006221771240234375
1	classification entropy	0.614	-0.0006221771240234375
1	classification entropy	0.616	-0.0006221771240234375
1	classification entropy	0.618	-0.0006221771240234375
1	classification entropy	0.62	-0.0006221771240234375
1	classification entropy	0.622	-0.0006221771240234375
1	classification entropy	0.624	-0.0006221771240234375
1	classification entropy	0.626	-0.0006221771240234375
1	classification entropy	0.628	-0.0006221771240234375
1	classification entropy	0.63	-0.0006221771240234375
1	classification entropy	0.632	-0.0006221771240234375
1	classification entropy	0.634	-0.0006221771240234375
1	classification entropy	0.636	-0.0006221771240234375
1	classification entropy	0.638	-0.0006221771240234375
1	classification entropy	0.64	-0.0006221771240234375
1	classification entropy	0.642	-0.0006221771240234375
1	classification entropy	0.644	-0.0006221771240234375
1	classification entropy	0.646	-0.0006221771240234375
1	classification entropy	0.648	-0.0006221771240234375
1	classification entropy	0.65	-0.0006221771240234375
1	classification entropy	0.652	-0.0006221771240234375
1	classification entropy	0.654	-0.0006221771240234375
1	classification entropy	0.656	-0.0006221771240234375
1	classification entropy	0.658	-0.0006221771240234375
1	classification entropy	0.66	-0.0006221771240234375
1	classification entropy	0.662	-0.0006221771240234375
1	classification entropy	0.664	-0.0006221771240234375
1	classification entropy	0.666	-0.0006221771240234375
1	classification entropy	0.668	-0.0006221771240234375
1	classification entropy	0.67	-0.0006221771240234375
1	classification entropy	0.672	-0.0006221771240234375
1	classification entropy	0.674	-0.0006221771240234375
1	classification entropy	0.676	-0.0006221771240234375
1	classification entropy	0.678	-0.0006221771240234375
1	classification entropy	0.68	-0.0006221771240234375
1	classification entropy	0.682	-0.0006221771240234375
1	classification entropy	0.684	-0.0006221771240234375
1	classification entropy	0.686	-0.0006221771240234375
1	classification entropy	0.688	-0.0006221771240234375
1	classification entropy	0.69	-0.0006221771240234375
1	classification entropy	0.692	-0.0006221771240234375
1	classification entropy	0.694	-0.0006221771240234375
1	classification entropy	0.696	-0.0006221771240234375
1	classification entropy	0.698	-0.0006221771240234375
1	classification entropy	0.7	-0.0006221771240234375
1	classification entropy	0.702	-0.0006221771240234375
1	classification entropy	0.704	-0.0006221771240234375
1	classification entropy	0.706	-0.0006221771240234375
1	classification entropy	0.708	-0.0006221771240234375
1	classification entropy	0.71	-0.0006221771240234375
1	classification entropy	0.712	-0.0006221771240234375
1	classification entropy	0.714	-0.0006221771240234375
1	classification entropy	0.716	-0.0006221771240234375
1	classification entropy	0.718	-0.0006221771240234375
1	classification entropy	0.72	-0.0006221771240234375
1	classification entropy	0.722	-0.0006221771240234375
1	classification entropy	0.724	-0.0006221771240234375
1	classification entropy	0.726	-0.0006221771240234375
1	classification entropy	0.728	-0.0006221771240234375
1	classification entropy	0.73	-0.0006221771240234375
1	classification entropy	0.732	-0.0006221771240234375
1	classification entropy	0.734	-0.0006221771240234375
1	classification entropy	0.736	-0.0006221771240234375
1	classification entropy	0.738	-0.0006221771240234375
1	classification entropy	0.74	-0.0006221771240234375
1	classification entropy	0.742	-0.0006221771240234375
1	classification entropy	0.744	-0.0006221771240234375
1	classification entropy	0.746	-0.0006221771240234375
1	classification entropy	0.748	-0.0006221771240234375
1	classification entropy	0.75	-0.0006221771240234375
1	classification entropy	0.752	-0.0006221771240234375
1	classification entropy	0.754	-0.0006221771240234375
1	classification entropy	0.756	-0.0006221771240234375
1	classification entropy	0.758	-0.0006221771240234375
1	classification entropy	0.76	-0.0006221771240234375
1	classification entropy	0.762	-0.0006221771240234375
1	classification entropy	0.764	-0.0006221771240234375
1	classification entropy	0.766	-0.0006221771240234375
1	classification entropy	0.768	-0.0006221771240234375
1	classification entropy	0.77	-0.0006221771240234375
1	classification entropy	0.772	-0.0006221771240234375
1	classification entropy	0.774	-0.0006221771240234375
1	classification entropy	0.776	-0.0006221771240234375
1	classification entropy	0.778	-0.0006221771240234375
1	classification entropy	0.78	-0.0006221771240234375
1	classification entropy	0.782	-0.0006221771240234375
1	classification entropy	0.784	-0.0006221771240234375
1	classification entropy	0.786	-0.0006221771240234375
1	classification entropy	0.788	-0.0006221771240234375
1	classification entropy	0.79	-0.0006221771240234375
1	classification entropy	0.792	-0.0006221771240234375
1	classification entropy	0.794	-0.0006221771240234375
1	classification entropy	0.796	-0.0006221771240234375
1	classification entropy	0.798	-0.0006221771240234375
1	classification entropy	0.8	-0.0006221771240234375
1	relative classification entropy [z-scored per scene]	-0.5	-3.2734870910644534e-05
1	relative classification entropy [z-scored per scene]	-0.498	-3.2734870910644534e-05
1	relative classification entropy [z-scored per scene]	-0.496	-3.2734870910644534e-05
1	relative classification entropy [z-scored per scene]	-0.494	-3.2734870910644534e-05
1	relative classification entropy [z-scored per scene]	-0.492	-3.2734870910644534e-05
1	relative classification entropy [z-scored per scene]	-0.49	-3.2734870910644534e-05
1	relative classification entropy [z-scored per scene]	-0.488	-3.2734870910644534e-05
1	relative classification entropy [z-scored per scene]	-0.486	-3.2734870910644534e-05
1	relative classification entropy [z-scored per scene]	-0.484	-3.2734870910644534e-05
1	relative classification entropy [z-scored per scene]	-0.482	-3.2734870910644534e-05
1	relative classification entropy [z-scored per scene]	-0.48	-3.2734870910644534e-05
1	relative classification entropy [z-scored per scene]	-0.478	-3.2734870910644534e-05
1	relative classification entropy [z-scored per scene]	-0.476	-3.2734870910644534e-05
1	relative classification entropy [z-scored per scene]	-0.474	-3.2734870910644534e-05
1	relative classification entropy [z-scored per scene]	-0.472	-3.2734870910644534e-05
1	relative classification entropy [z-scored per scene]	-0.47	-3.2734870910644534e-05
1	relative classification entropy [z-scored per scene]	-0.468	-3.2734870910644534e-05
1	relative classification entropy [z-scored per scene]	-0.466	-3.2734870910644534e-05
1	relative classification entropy [z-scored per scene]	-0.464	-3.2734870910644534e-05
1	relative classification entropy [z-scored per scene]	-0.462	-3.2734870910644534e-05
1	relative classification entropy [z-scored per scene]	-0.46	-3.2734870910644534e-05
1	relative classification entropy [z-scored per scene]	-0.458	-3.2734870910644534e-05
1	relative classification entropy [z-scored per scene]	-0.456	-3.2734870910644534e-05
1	relative classification entropy [z-scored per scene]	-0.454	-3.2734870910644534e-05
1	relative classification entropy [z-scored per scene]	-0.452	-3.2734870910644534e-05
1	relative classification entropy [z-scored per scene]	-0.45	-3.2734870910644534e-05
1	relative classification entropy [z-scored per scene]	-0.448	-3.2734870910644534e-05
1	relative classification entropy [z-scored per scene]	-0.446	-3.2734870910644534e-05
1	relative classification entropy [z-scored per scene]	-0.444	-3.2734870910644534e-05
1	relative classification entropy [z-scored per scene]	-0.442	-3.2734870910644534e-05
1	relative classification entropy [z-scored per scene]	-0.44	-3.2734870910644534e-05
1	relative classification entropy [z-scored per scene]	-0.438	-3.2734870910644534e-05
1	relative classification entropy [z-scored per scene]	-0.436	-3.2734870910644534e-05
1	relative classification entropy [z-scored per scene]	-0.434	-3.2734870910644534e-05
1	relative classification entropy [z-scored per scene]	-0.432	-3.2734870910644534e-05
1	relative classification entropy [z-scored per scene]	-0.43	-3.2734870910644534e-05
1	relative classification entropy [z-scored per scene]	-0.428	-3.2734870910644534e-05
1	relative classification entropy [z-scored per scene]	-0.426	-3.2734870910644534e-05
1	relative classification entropy [z-scored per scene]	-0.424	-3.2734870910644534e-05
1	relative classification entropy [z-scored per scene]	-0.422	-3.2734870910644534e-05
1	relative classification entropy [z-scored per scene]	-0.42	-3.2734870910644534e-05
1	relative classification entropy [z-scored per scene]	-0.418	-3.2734870910644534e-05
1	relative classification entropy [z-scored per scene]	-0.416	-3.2734870910644534e-05
1	relative classification entropy [z-scored per scene]	-0.414	-3.2734870910644534e-05
1	relative classification entropy [z-scored per scene]	-0.412	-3.2734870910644534e-05
1	relative classification entropy [z-scored per scene]	-0.41	-3.2734870910644534e-05
[truncated: 4,511 more rows]
