# Supplementary material for: Fixation duration on natural scenes is explained by memory encoding not processing demand
Source: Nat Neurosci. 2026 May 25;29(6):1488–97. doi: 10.1038/s41593-026-02285-1 (PMC13246442; doi:10.1038/s41593-026-02285-1)
Supplement: Supplementary file 4 — Statistical Source Data for Figs. 1–4. [file 41593_2026_2285_MOESM4_ESM.zip › source_data/manuscript/fig2/fig2i/sourcedata_duration_per_predicted_entropy_quartile_entropy_stats.txt]

Figure: Duration by MEG-predicted entropy quartile (entropy)
Estimator: mean (np.nanmean)
Error bars: bootstrapped 95% CI (seaborn default, n_boot=1000)
N subjects: 5
N observations (fixations at peak timepoint): 178256
N quartile bins: 6
Peak timepoint used: 364 ms
Grouping: quartile_entropy, averaged per subject
