# Supplementary material for: Fixation duration on natural scenes is explained by memory encoding not processing demand
Source: Nat Neurosci. 2026 May 25;29(6):1488–97. doi: 10.1038/s41593-026-02285-1 (PMC13246442; doi:10.1038/s41593-026-02285-1)
Supplement: Supplementary file 4 — Statistical Source Data for Figs. 1–4. [file 41593_2026_2285_MOESM4_ESM.zip › source_data/manuscript/fig2/fig2i/sourcedata_duration_per_predicted_entropy_quartile_entropy_relative.csv]

subject	quartile_entropy	duration
1	0	0.3180880503144585
1	1	0.31747771387491025
1	2	0.31613767074046634
1	3	0.3081843997124406
1	4	0.30399335010782336
1	5	0.2958256963162398
2	0	0.3161415912866904
2	1	0.31083493353027825
2	2	0.3107049483013213
2	3	0.3127645864106226
2	4	0.3124935376661722
2	5	0.3073655159682464
3	0	0.2925029950083341
3	1	0.28748419301164213
3	2	0.2843434276206308
3	3	0.28161141620902175
3	4	0.2737391014974994
3	5	0.2615916805324459
4	0	0.31184510532837806
4	1	0.31481409348442135
4	2	0.3177114022662975
4	3	0.3152862960339854
4	4	0.3061471317280493
4	5	0.29235209771642146
5	0	0.2544518739352664
5	1	0.2562304415731959
5	2	0.2536396421979219
5	3	0.2508174073548258
5	4	0.2458970609115463
5	5	0.2359271720613288
