# Supplementary material for: Fixation duration on natural scenes is explained by memory encoding not processing demand
Source: Nat Neurosci. 2026 May 25;29(6):1488–97. doi: 10.1038/s41593-026-02285-1 (PMC13246442; doi:10.1038/s41593-026-02285-1)
Supplement: Supplementary file 4 — Statistical Source Data for Figs. 1–4. [file 41593_2026_2285_MOESM4_ESM.zip › source_data/manuscript/fig2/fig2i/sourcedata_duration_per_predicted_entropy_quartile_entropy.csv]

subject	quartile_entropy	duration
1	0	0.3146949182977234
1	1	0.31661249775541944
1	2	0.3142835338480617
1	3	0.3143913433907994
1	4	0.306045250493831
1	5	0.2942025498293795
2	0	0.3269821033210347
2	1	0.3201629151291447
2	2	0.313642435424346
2	3	0.31147960878389747
2	4	0.3048188191881922
2	5	0.29346808118080986
3	0	0.2814228723404274
3	1	0.28144514627659145
3	2	0.2827524933510634
3	3	0.28084890292554693
3	4	0.2785177859042559
3	5	0.27638447473403577
4	0	0.31221307420493716
4	1	0.3176312720848129
4	2	0.3149943462897516
4	3	0.3116146643109652
4	4	0.30903745583039305
4	5	0.29526784452297455
5	0	0.26550844570617255
5	1	0.2580245564229866
5	2	0.25179557069846986
5	3	0.24646188786374382
5	4	0.2407153605905804
5	5	0.2344384669978689
