# Supplementary material for: Fixation duration on natural scenes is explained by memory encoding not processing demand
Source: Nat Neurosci. 2026 May 25;29(6):1488–97. doi: 10.1038/s41593-026-02285-1 (PMC13246442; doi:10.1038/s41593-026-02285-1)
Supplement: Supplementary file 4 — Statistical Source Data for Figs. 1–4. [file 41593_2026_2285_MOESM4_ESM.zip › source_data/manuscript/fig2/fig2g/sourcedata_all_subjects_100px_crops_entropy_log_activation_quartile_plot.csv]

subject	ease_type	feature_quartile	duration
1	ease_classifier.6	0	314.645800933115
1	ease_classifier.6	1	312.583203732497
1	ease_classifier.6	2	310.18059875579127
1	ease_classifier.6	3	305.63297045098625
1	ease_classifier.6	4	301.08378693623615
1	ease_classifier.6	5	298.1148911353352
1	rel_ease_classifier.6	0	317.0765186915762
1	rel_ease_classifier.6	1	311.30977414327197
1	rel_ease_classifier.6	2	308.3701323987297
1	rel_ease_classifier.6	3	302.5347614410983
1	rel_ease_classifier.6	4	302.49922118377816
1	rel_ease_classifier.6	5	299.5440031152969
2	ease_classifier.6	0	317.2861723446839
2	ease_classifier.6	1	312.0112224448855
2	ease_classifier.6	2	311.6815631262483
2	ease_classifier.6	3	302.3277209861639
2	ease_classifier.6	4	307.12484969940436
2	ease_classifier.6	5	299.1783567134137
2	rel_ease_classifier.6	0	316.7687675632239
2	rel_ease_classifier.6	1	312.6607788036808
2	rel_ease_classifier.6	2	310.03251706142464
2	rel_ease_classifier.6	3	306.84684865515874
2	rel_ease_classifier.6	4	303.2902448815629
2	rel_ease_classifier.6	5	299.3879967884347
3	ease_classifier.6	0	285.83382730686003
3	ease_classifier.6	1	281.9589014028852
3	ease_classifier.6	2	276.55305275636874
3	ease_classifier.6	3	277.91581027667144
3	ease_classifier.6	4	275.4119739181885
3	ease_classifier.6	5	274.3534874530924
3	rel_ease_classifier.6	0	285.0961995249425
3	rel_ease_classifier.6	1	284.0900633412499
3	rel_ease_classifier.6	2	277.9257719714978
3	rel_ease_classifier.6	3	274.7060570071229
3	rel_ease_classifier.6	4	277.0694774346745
3	rel_ease_classifier.6	5	272.93626286619804
4	ease_classifier.6	0	321.98260370867683
4	ease_classifier.6	1	312.8426687057956
4	ease_classifier.6	2	307.7394379659621
4	ease_classifier.6	3	303.0082217973321
4	ease_classifier.6	4	301.03995411967514
4	ease_classifier.6	5	296.6815140508458
4	rel_ease_classifier.6	0	317.49338700402865
4	rel_ease_classifier.6	1	318.6869848572031
4	rel_ease_classifier.6	2	306.2928886333192
4	rel_ease_classifier.6	3	301.14491086831566
4	rel_ease_classifier.6	4	297.8134943454106
4	rel_ease_classifier.6	5	298.7640406363836
5	ease_classifier.6	0	256.6059232396409
5	ease_classifier.6	1	250.74811121185292
5	ease_classifier.6	2	248.72030825022017
5	ease_classifier.6	3	244.80915684497833
5	ease_classifier.6	4	244.68268359020777
5	ease_classifier.6	5	238.678452704746
5	rel_ease_classifier.6	0	256.2665860661903
5	rel_ease_classifier.6	1	250.6452539298691
5	rel_ease_classifier.6	2	246.7760314341818
5	rel_ease_classifier.6	3	245.70798065296052
5	rel_ease_classifier.6	4	241.19649334946058
5	rel_ease_classifier.6	5	243.64258727520337
