# Supplementary material for: Fixation duration on natural scenes is explained by memory encoding not processing demand
Source: Nat Neurosci. 2026 May 25;29(6):1488–97. doi: 10.1038/s41593-026-02285-1 (PMC13246442; doi:10.1038/s41593-026-02285-1)
Supplement: Supplementary file 4 — Statistical Source Data for Figs. 1–4. [file 41593_2026_2285_MOESM4_ESM.zip › source_data/manuscript/fig3/fig3d/sourcedata_duration_per_memorability_quartile.csv]

subject	memscore_type	quartile_mem	duration
1	mem_score	0	295.0692035068023
1	mem_score	1	298.82220149251765
1	mem_score	2	303.3878731343291
1	mem_score	3	306.1177238806046
1	mem_score	4	315.4152985074599
1	mem_score	5	322.36355157617277
1	mem_score_relative	0	294.73290997385095
1	mem_score_relative	1	300.8255509899083
1	mem_score_relative	2	302.72319760927314
1	mem_score_relative	3	307.27255744442647
1	mem_score_relative	4	316.4942099364586
1	mem_score_relative	5	318.28221890174325
2	mem_score	0	298.92001538164834
2	mem_score	1	299.7655769230772
2	mem_score	2	302.75427802344404
2	mem_score	3	308.387499999994
2	mem_score	4	314.3091713132188
2	mem_score	5	321.62968659872024
2	mem_score_relative	0	296.68264049267793
2	mem_score_relative	1	302.0725837504824
2	mem_score_relative	2	306.1722478829733
2	mem_score_relative	3	308.3084328070799
2	mem_score_relative	4	315.79903753608875
2	mem_score_relative	5	315.98133179368887
3	mem_score	0	271.39355450236707
3	mem_score	1	273.1245497630355
3	mem_score	2	275.10805687204504
3	mem_score	3	279.6329161926378
3	mem_score	4	285.2839810426411
3	mem_score	5	287.20701421802124
3	mem_score_relative	0	270.7118451025065
3	mem_score_relative	1	271.92082779571393
3	mem_score_relative	2	276.40831435078877
3	mem_score_relative	3	280.36985000949704
3	mem_score_relative	4	285.3472565027569
3	mem_score_relative	5	286.75227790432217
4	mem_score	0	292.80638063806316
4	mem_score	1	295.1729006233888
4	mem_score	2	299.35105407883105
4	mem_score	3	305.78690629012766
4	mem_score	4	318.6870187018752
4	mem_score	5	327.7393217231964
4	mem_score_relative	0	289.1782432929097
4	mem_score_relative	1	298.1188901139268
4	mem_score_relative	2	298.85464902610767
4	mem_score_relative	3	305.84252113193395
4	mem_score_relative	4	322.2721425946368
4	mem_score_relative	5	322.6637265711195
5	mem_score	0	237.66623188406092
5	mem_score	1	242.65386287867625
5	mem_score	2	243.81289855072723
5	mem_score	3	245.81808957820786
5	mem_score	4	253.56072463768007
5	mem_score	5	257.6494202898465
5	mem_score_relative	0	241.42411943759768
5	mem_score_relative	1	240.82461226265565
5	mem_score_relative	2	241.80898550724913
5	mem_score_relative	3	247.48079431801946
5	mem_score_relative	4	253.27786635744062
5	mem_score_relative	5	256.3210610233295
