# Supplementary material for: Fixation duration on natural scenes is explained by memory encoding not processing demand
Source: Nat Neurosci. 2026 May 25;29(6):1488–97. doi: 10.1038/s41593-026-02285-1 (PMC13246442; doi:10.1038/s41593-026-02285-1)
Supplement: Supplementary file 4 — Statistical Source Data for Figs. 1–4. [file 41593_2026_2285_MOESM4_ESM.zip › source_data/manuscript/fig3/fig3c/sourcedata_memorability_histogram.csv]

subject	memscore_value
1	0.5539021250615997
1	0.4531691547062054
1	0.21812838617683228
1	-2.467906802192466
1	0.26002102848211844
1	-1.324774953289278
1	-1.7904987938015418
1	-0.2738846052313573
1	-0.3067262954886384
1	0.45583665254724326
1	0.7301547926155791
1	0.3804599269656889
1	1.225661122483728
1	0.23161733389869332
1	0.4343941741848134
1	1.0223104372141836
1	-0.7582091184031537
1	0.9954911815099063
1	0.6188784815522157
1	1.0009782885470877
1	-0.9328649431477404
1	0.013573213996686977
1	-0.2851082035874814
1	0.34169176940519164
1	-0.06266721683295669
1	-0.6048521475655324
1	-1.0529140970862547
1	-0.9710866749390383
1	-0.37501776554675076
1	0.2891271772204522
1	-0.38224925687939304
1	-0.10970487883604495
1	0.12319980233750931
1	0.39297026987508893
1	0.2414405938140376
1	0.2466711353466845
1	1.5344843851389998
1	1.1751209822826054
1	0.5560147102337971
1	-0.12981752530855947
1	-0.7347389238649373
1	1.0803954311962347
1	1.0317916097901485
1	1.1972065065024564
1	0.052797052784067426
1	1.3997992463502082
1	-0.4878811268429979
1	0.7017870041460201
1	-1.2488211185321296
1	-1.2234022012686323
1	-1.5774599861724765
1	-2.0086068918700732
1	-1.108424296284886
1	-1.8824634911508227
1	-0.5335439111042296
1	-0.8965553751294233
1	0.15788184414003895
1	0.7010949954060544
1	0.6166921256369843
1	-0.7229917490848015
1	0.2569840240874762
1	-0.11224311466716468
1	0.6279398790151637
1	0.7938000115394118
1	-0.6730580957887999
1	0.2752491377919689
1	-0.5309175420845293
1	0.9479221090215991
1	-0.16062758235945046
1	0.4496053096953817
1	-0.3314584267196414
1	0.7573226640435747
1	-0.4494583208140495
1	1.0150671947897305
1	0.6566895779685717
1	-0.06686757931686212
1	-0.6254550757019283
1	0.069403956866378
1	0.02951618139169077
1	-0.15636193603215204
1	0.6280946017240051
1	-0.9666506377804842
1	0.14183899246464388
1	-0.6541479777115844
1	-1.2582383129415695
1	-1.0176157758020952
1	-0.36616462354422646
1	-0.06775413391013901
1	-0.8399941060521646
1	0.9869318168026505
1	-1.138721875165142
1	-1.3468154316571879
1	-1.160517539120328
1	-1.1624042421943857
1	-1.531523662607428
1	-0.11947917586884446
1	-1.6361534255749504
1	0.43315182264504465
1	0.578202730087775
1	0.027440155171793466
1	0.09158544833601659
1	-0.3666973397063133
1	0.491618074272511
1	0.4636472115707814
1	-0.3136137409665996
1	-0.6057426191894129
1	1.219451323300186
1	0.5963705708656122
1	0.9955101138244904
1	0.8785697765083506
1	-0.14572066955909352
1	1.124309914131402
1	1.23041574479804
1	0.6151951671079828
1	-1.080886918303286
1	-0.740130063652331
1	0.7594998802207312
1	0.8920887547981724
1	0.6915393992486214
1	-1.0534853307159433
1	-0.13474188561569322
1	-0.055281002791473015
1	-0.9991900638428557
1	-1.8318802636130607
1	0.6280214838194049
1	-0.20124914823387496
1	1.1414279907074798
1	1.2305143234015634
1	1.33376268024289
1	0.5392778913031345
1	0.10136170388411789
1	1.3149811713371586
1	0.802841171010908
1	1.1362451063805097
1	0.8474000054803642
1	1.3567197437720373
1	0.6222915208848016
1	1.6535914932173519
1	1.9822205682811884
1	0.713049119969746
1	1.6593012181605034
1	0.8155969811714657
1	2.072288769979904
1	0.7391071660600608
1	1.2870096557969952
1	0.1972519187366197
1	0.32971348981944454
1	0.584626007439212
1	1.4878906532709837
1	-0.04936041103416212
1	1.0442203478953072
1	-1.107089894525933
1	0.4584708556281507
1	0.11617852498059247
1	-0.07010369943385297
1	-2.5068597130297654
1	-2.5631363445498305
1	-1.5737897284969222
1	-2.6627816860742977
1	-2.139838515343374
1	-1.6173516786777673
1	-1.0719312806666346
1	-1.6082178161486531
1	-0.6062387763991997
1	-0.8659039578179772
1	-0.5026731400789831
1	0.08493367753270412
1	0.988997397607605
1	-1.4214420458781565
1	0.30167212056685055
1	1.0953043025118934
1	-1.8377590737106002
1	-0.9654481093851851
1	-2.3888656944812627
1	0.3277497518101832
1	-0.24408448923775602
1	-2.060133470944864
1	0.5972173023144193
1	0.25494129262770937
1	-0.6679424538205246
1	-1.2157861880984053
1	0.7130327990088977
1	-1.1030755909956977
1	-0.4255663926475144
1	-0.019743089802061176
1	0.006636152797747117
1	-0.5556287824856466
1	-0.495123716429017
1	-0.05095203113608338
1	-0.6714273053808428
1	-0.76866563159941
1	-0.43629775082445527
1	-1.0993968464205024
1	1.7867594354856888
1	1.561300376651107
1	-0.1988316875130323
1	-0.553154524821052
1	1.6439895455311098
1	1.3123691647630047
1	1.9003611570507108
1	0.49254771620242727
1	-1.1849839651087215
1	1.0498393282961425
1	0.25037925765140673
1	-0.09091553586910649
1	-0.33160009265980417
1	0.9117496370744074
1	0.46304268318096226
1	1.1394760037900291
1	1.1285664207206254
1	-0.3137012213167462
1	-0.24235642590314338
1	-1.9171905788052934
1	0.6432117285000875
1	1.567657717320716
1	1.182528087153975
1	-1.8861233034114342
1	-2.9985139697185113
1	0.9567654584476145
1	1.2959489724727982
1	1.6977181486435475
1	1.9480686312870112
1	1.6204547199879344
1	1.8601939667263014
1	0.26979793686865366
1	0.07718122112978573
1	0.9247450389402173
1	0.27893636926680543
1	0.5307746707011967
1	1.2784333172904572
1	1.7096513823773523
1	-0.3871279184961517
1	1.2389979588504834
1	-0.1747393379472807
1	0.6864681502938533
1	1.5526078329033295
1	0.4554978294000336
1	-1.8195037525826163
1	-0.7955775903613052
1	0.15335375676230067
1	-1.1769468711486095
1	0.16391733546172152
1	-1.1331120345023817
1	-1.6976586401123608
1	1.2164828669411065
1	-0.6054155471340139
1	1.146916403421529
1	0.9793784761220808
1	0.67238577243555
1	1.626629265896044
1	-0.4549610959736452
1	-0.7304569565767907
1	-0.9004378052960048
1	1.1909581898513126
1	0.5909866123009917
1	1.3144713045202594
1	0.24146670735139478
1	1.1949842444733587
1	0.6899086088406643
1	-0.06423011204378504
1	-0.07183045709159774
1	0.7280409017665138
1	-0.3099095356924809
1	1.3294421954871414
1	0.15616226770506741
1	-0.06812429330217731
1	-1.055800295802659
1	1.130432885803231
1	0.4885242729341169
1	0.1622134271491643
1	1.1106825646615477
1	-1.615350728877772
1	0.46370596702983513
1	-1.5759662918356447
1	0.7381566333002587
1	-0.059537509380696414
1	-1.1350731611579075
1	-0.541549015981079
1	0.18490086840509862
1	-0.390462617216666
1	0.045895244860559785
1	0.0762111032169658
1	0.8587881191218385
1	1.282154496363858
1	1.0977439597394898
1	1.2814768500694387
1	1.4889404174727432
1	1.2543017974186697
1	1.2386885134328005
1	-0.4909677469586188
1	-0.28792324291458743
1	0.12225775647734835
1	1.0085499087038077
1	-0.11725560816287899
1	-0.1400174730002813
1	1.087796007683265
1	-1.2464924438383014
1	-0.8353563418175262
1	1.9218806703483444
1	-0.38173939006249374
1	-0.14026228741300506
1	-0.6514269471189643
1	-0.12323364970237571
1	0.4344150650146992
1	0.0211259018388228
1	0.20699422668615666
1	0.43578798424125387
1	-0.22733396069998085
1	-0.5085336707003725
1	-0.14474794029253787
1	0.3425998676667882
1	1.2794086579107484
1	1.0018393824414413
1	0.8087872234671422
1	0.5994003940374811
1	0.8167041951554109
1	0.8517962194944486
1	1.1255457372868314
1	-0.9634726202841131
1	-0.049255304046299395
1	-0.0055902053928933585
1	0.11536051842287823
1	-1.1865481659964177
1	0.025627875679203868
1	0.9378050718109864
1	-0.005373463032828609
1	0.7008018709492198
1	-1.7867632522825945
1	-1.0413960685964283
1	0.225225392792085
1	-2.2651071125611586
1	-1.4791399066688873
1	1.2139922883156637
1	-1.5352970687555434
1	1.7040265264306116
1	-0.752444555031552
1	0.920198672086329
1	1.1266483814017392
1	-0.012394087551311505
1	0.6892022376551521
1	1.1327406696671736
1	-0.12746665410797764
1	-0.03390184975713436
1	1.1403938946281347
1	0.9775329018693608
1	-0.20469287097285557
1	-0.6313286630919962
1	-0.835496702080821
1	-0.09381805554635914
1	-1.4968429264817662
1	-0.5305402014697178
1	-0.06247201814121163
1	-0.06698509023496951
1	1.1833258557202373
1	-0.5623680336391057
1	-0.7201688756964884
1	-1.2779853698910832
1	-0.4164103336116466
1	-1.800787527520278
1	-0.7694196599905991
1	1.3374381606259156
1	-0.36727836591251095
1	0.031932336435665586
1	-0.7211873036534191
1	-1.2471857582551351
1	0.9513482051228636
1	0.22553614388663565
1	0.8434000643956753
1	-0.9655310198662943
1	-1.0249288719389786
1	0.20637990571982856
1	-0.2260452576314031
1	-1.7819270251640413
1	-1.3779832441698725
1	0.5168874915346383
1	-0.3241570816745686
1	0.5426706926442686
1	-1.194497779606383
1	-1.8994510000401144
1	0.1229406254792391
1	-1.785731767556985
1	-0.14365182456196945
1	-1.6711631922713128
1	-0.18079702577571688
1	-0.3120123282881694
1	-0.7136346158112833
1	-0.2585083015970048
1	-0.6736299822569226
1	-0.1660370016229942
1	-0.7864835509766607
1	-0.21172002387567776
1	-0.6883332094658934
1	-1.0559537128346326
1	-1.61335369610838
1	1.2450863300853143
1	1.2004171659205238
1	-0.16994880951910257
1	0.6486988355372689
1	1.7989662085233113
1	0.7001960368825327
1	0.6377546520308669
1	1.2724004373225102
1	-0.10793829803383045
1	0.1451116715339348
1	-0.32649685462177364
1	-1.2117973452670932
1	-0.9464022009137122
1	-0.6451531697688972
1	-0.033021823548196765
1	-1.2009517403642147
1	-0.5584725467038455
1	-0.9310520108167168
1	-0.1685660977160389
1	-1.7648174354876045
1	0.6123350819289356
1	-0.5943786605699939
1	-0.9160523949587418
1	-0.09236679570773282
1	-1.0451087607701879
1	0.5323630266109483
1	0.11213223236709452
1	0.910699220034214
1	0.4500453227998505
1	-2.2576745469908657
1	-0.7038165786034104
1	0.3923507262012894
1	-0.23185421401651196
1	-0.13289239433236963
1	-0.666578021493611
1	0.07991857268325409
1	0.11485326295971464
1	-1.0875047415080341
1	0.3507290118460842
1	-0.42384485769724106
1	-0.4538493121206625
1	-0.803811841528464
1	0.33222822346694275
1	-0.8078790249718476
1	0.1360496212325529
1	0.9392615543570841
1	-0.9341059890106412
1	0.2081412638145716
1	-0.14900836391236486
1	0.5550099918839789
1	0.20876537735740866
1	-0.09557549661049862
1	0.8045078675327312
1	-0.10836003166214922
1	1.3741903531024373
1	0.9801977883566629
1	0.4267318094857773
1	-0.24091169444885635
1	0.6165367500897089
1	1.1528957506378936
1	0.5670888085885513
1	-0.18458218301564283
1	-0.1412239184261839
1	-0.35839911037262945
1	0.1932585060362701
1	-0.9458792773281343
1	0.14902086807630746
1	0.14387127850946788
1	0.8197823283713908
1	-0.18516647341401016
1	0.2571792227792213
1	1.244465480734647
1	-1.031637439686043
1	-0.9905882646373944
1	1.328363053555855
1	-0.3439517958297592
1	-0.11129323474579657
1	-0.1682285802456971
1	-0.12348433966100482
1	-0.6112101410735763
1	-0.05737791984125608
1	1.3498492720933584
1	1.3459870799182285
1	-1.401674750937191
1	0.014763338461741311
1	-0.8639924468834304
1	1.0250157996843892
1	1.4662862709769393
1	1.3598122394335637
1	0.6894483577447437
1	0.27096455915008655
1	-1.4311778254433543
1	-1.2688658698075155
1	-0.21910884927089716
1	-0.10675600762998327
1	0.48992656989019845
1	-0.0652942386910909
1	1.3179378766044274
1	1.3293978024736341
1	1.045322339171781
1	0.4709354998471756
1	1.484492629222377
1	0.8907804665765767
1	0.8559156300125467
1	0.6508714818453878
1	0.8649450383922321
1	0.8299391887264732
1	-0.6952878973025494
1	0.207028174284721
1	-1.390768432059957
1	0.6750062659093449
1	1.0799005796633159
1	-0.5662485052903854
1	-1.551147333092929
1	-1.307920623440508
1	0.23795117238468189
1	0.6798196436827105
1	-0.9290406156017786
1	-1.0274488282939482
1	-0.29204722330172306
1	-1.4035255478973825
1	-1.303009319902053
1	-0.5638330030848445
1	0.5385728257944902
1	0.7406563516637765
1	0.029793637726111006
1	0.7467199150381182
1	0.10090732833410263
1	1.3415105667767708
1	0.581568112214684
1	0.04997940210322568
1	0.9778188451034221
1	0.617738625646574
1	0.9591365676396482
1	1.3026862651109554
1	-0.18930481624669224
1	0.05939529083579763
1	-0.805004577347254
1	-0.19412798659656685
1	0.34468829781693017
1	-0.8118881057946116
1	-0.4661246331938477
1	-0.41581102792929886
1	-0.10743757095500617
1	0.2250060390782845
1	-0.7550643956669131
1	-0.0890099004804649
1	-1.2187807579948422
1	-1.6976684326888698
1	-0.04672751363012255
1	0.196792320479133
1	0.6052452565364561
1	1.2863966405075349
1	0.6569983705478206
1	0.6838685476499442
1	0.94213469630481
1	-0.785176568431933
1	0.3432141886331163
1	0.4450550258108898
1	0.6086380578775902
1	-0.4852390897008833
1	-0.3624447501476935
1	1.7109446553149663
1	-0.6699212071137663
1	0.947670766224536
1	-0.31628711435354284
1	1.8135558418447784
1	-1.8108817153857033
1	1.0914473330442351
1	1.114745831074328
1	0.17859771332550475
1	1.0501572606134664
1	0.9516067291426998
1	0.27399046529135196
1	1.1646298686493508
1	1.017365186077164
1	0.6621923531281675
1	1.5237229963940968
1	1.613119427344296
1	1.0529833981939491
1	0.974221705332468
1	-0.8296400884900353
1	2.0989552614906417
1	0.6746563445087584
1	0.8210174986883862
1	-1.3522601041961637
1	0.4631027443168838
1	0.11995454248244343
1	-1.569324966447275
1	1.6891522555519511
1	-0.1626957745181406
1	-0.021006985010149595
1	0.8469436714150471
1	-0.22170649339950452
1	0.5632971229642859
1	1.3647124447186418
1	-0.4568380064711939
1	0.6054763613420674
1	-0.8900263379516896
1	-0.9027312267144008
1	-1.5836952460549416
1	-0.5242892734648383
1	-0.38957345126965337
1	-2.2582288068212724
1	-0.5410665683784047
1	-0.8290897456902323
1	1.1020024248440148
1	-0.21619392566339984
1	-0.7285865744635813
1	-0.5238792909283303
1	0.21243759354826475
1	0.12686418446715822
1	-1.5887286303805417
1	-0.2110391133890888
1	-0.7203732141263084
1	0.6137158352166975
1	-0.849610416183953
1	0.40137360619663554
1	0.08676358366300983
1	0.32792014264143887
1	-1.1917956813283468
1	1.0706518175698299
1	1.8088586693126534
1	1.4718974173165662
1	1.0069027973350022
1	-1.9598927407686528
1	-1.0292493566947272
1	-0.12535668028951596
1	-1.399680982359969
1	0.4472244079268391
1	-2.2316112781930797
1	0.32586304873612554
1	0.4278435933387601
1	1.046936155780456
1	-0.14660722415237043
1	1.7285928366993963
1	1.3931141807867653
1	-1.699854788604101
1	0.151831337534376
1	-0.9113336787582961
1	-0.5028709501244639
1	0.23607230337183144
1	-1.4701875332244057
1	0.7664859043022159
1	-0.23573403282935776
1	-1.0636239115948758
1	-0.3454396146206856
1	-1.1528819407970832
1	0.04694370338545131
1	0.4787081942415458
1	-0.9931943956656428
1	-0.47935375121900464
1	0.6765678554433053
1	-0.23757830140520994
1	-0.0052631333374944436
1	1.3326979007571502
1	1.4872567471516365
1	0.3475444659653738
1	0.048592120431124486
1	1.1048964576216265
1	1.0533124287646498
1	-0.35196669328311747
1	-0.7586243236471332
1	-2.762004641132012
1	-1.499195103359216
1	-0.3428654726756998
1	-0.9108949713306951
1	1.3610415342046538
1	-1.725808380544987
1	-1.4750093978974124
1	-1.3240222305749567
1	-0.15753900372852778
1	0.5259971990416972
1	0.10575530654446658
1	-1.7992024358026961
1	-0.25665162909090794
1	-0.08048905324081095
1	-1.7671957259024116
1	-0.665143082615833
1	0.6368439424155345
1	0.8515788242959499
1	0.7695849283480815
1	0.08184509890178143
1	-0.13276509083775329
1	-1.4379072840203044
1	0.6617464644777933
1	0.7476606552214112
1	-0.4416941133193204
1	0.6214421780822588
1	-0.20065637093586655
1	-0.3110389461831798
1	0.8686760100421419
1	1.3161934923089667
1	-0.5949290033697968
1	0.30693922105179755
1	0.5341674720423307
1	0.4788061200066353
1	0.14478133528636625
1	0.8290108524734248
1	0.974025200963855
1	-1.3157997304996087
1	0.15516081354741884
1	0.4163170779492925
1	-0.4708100546341631
1	1.5779222960173955
1	0.2948382078404716
1	-0.0989082368157111
1	-0.08825717776614365
1	-1.6752943538812217
1	-0.8278545753732368
1	-0.15490153645545068
1	0.40429309967317034
1	-0.2878116075423854
1	-0.6418465431010419
1	-1.1379645825817832
1	0.2613469433414302
1	-0.5708235970353667
1	-0.8552757481135974
1	-0.3184721645919064
1	0.5898715642558393
1	-0.6428466915818227
1	-0.026255806018946556
1	0.47232800422674825
1	0.7566521989719287
1	0.8579564029570118
1	0.2067011022293221
1	-1.131683624008943
1	-0.29285217309075867
1	-0.7821780815048925
1	-0.5124892187715542
1	-1.773410094954991
1	-1.1870351834681294
1	1.2877956732714468
1	-0.6875648186291577
1	0.581344188631846
1	1.7630392038272784
1	-0.6865457378337931
1	-0.21106065705740848
1	0.000603925668234195
1	-1.1075044469314788
1	1.8884429386008865
1	0.992315122528837
1	0.5583453434429271
1	0.9478999125148455
1	-0.7935250663250294
1	1.604668433817075
1	1.8608076348541958
1	1.3467424139862856
1	-0.5790565425256575
1	-0.45587180558897755
1	-0.4987704719209498
1	-1.5264498022989244
1	-1.325055020977434
1	-0.03388226460411646
1	-0.015665460943734583
1	-2.036586894309878
1	-0.7178552162866405
1	-1.2372267079455335
1	0.18510390115805084
1	0.3547877083898268
1	-0.1864786786662094
1	-0.8418207479903007
1	0.5119513801356939
1	-0.6079479074192283
1	-0.11609420858891757
1	-0.17248900386552407
1	-0.08017569079252455
1	-0.17456633576228925
1	0.6952527442608151
1	-0.14819949709272562
1	-0.8703256325309849
1	0.28796251345432117
1	-1.4816840180459123
1	-0.41227460213270023
1	0.6453745822316975
1	-1.474200531077773
1	-1.1712267007905153
1	-0.4651349301280099
1	1.044677334799058
1	-0.03393449167883086
1	0.530837343190854
1	1.1488507637012635
1	-0.5181042821417858
1	0.6050370010760325
1	0.827526297874668
1	0.28487132346966276
1	0.22645077053257154
1	-0.5661793044163889
1	1.7923444682879597
1	1.3687228312182738
1	1.6903978712838896
1	-0.5566426405735398
1	-0.37222688124170017
1	1.9761243629851528
1	1.1534957091586753
1	1.2597288433199296
1	0.23554480991721602
1	0.45183018307821504
1	1.4964173760565407
1	1.8566666806677767
1	1.4368517445063376
1	0.528766539678428
1	1.1543124100395217
1	1.5279449025463219
1	1.8446126718236937
1	0.16208090094707653
1	0.9112371589037723
1	0.17571086177066642
1	0.5927388306576598
1	0.9276155695342074
1	0.618270036131793
1	0.976766469547927
1	0.6213657959854889
1	-0.931964026108917
1	0.5014321944497803
1	0.3911286126529725
1	0.28156469680180746
1	-0.38197702325244426
1	0.753190849595232
1	0.2752641530759493
1	0.5795723851221601
1	0.3655288591432766
1	0.002126997734592815
1	1.6911421070985686
1	0.6566615059159128
1	0.4633691023979273
1	0.633949909637923
1	-0.27358625806705134
1	1.5285618348663859
1	1.6302283641823012
1	-0.13328018036212402
1	-0.29915141113974897
1	1.2778274832237702
1	2.1219998053699345
1	1.5292003108547705
1	1.9367588582576083
1	1.8468303639837538
1	0.853974088510039
1	0.12865753164516386
1	-0.697948213920814
1	-1.7206039525496974
1	-1.6933812426932515
1	-1.2101378299680432
1	-1.0773185034234247
1	-1.7124473891561764
1	-1.9664198194310847
1	-0.6993002423174829
1	0.9185535192328255
1	0.7182463667422625
1	-1.51211477596669
1	0.42061993606732495
1	1.6507823294361523
1	1.5331858894939117
1	1.086611105925682
1	0.13386522383262323
1	0.31225006171181785
1	1.8563252461668325
1	1.4856448890582634
1	0.0028705807108390506
1	-0.06924521689323507
1	1.5491836953173657
1	1.6161283596862817
1	-1.3454836412519706
1	-0.5266825791636256
1	0.6788691109229085
1	0.5504858215368442
1	-0.10410809494196333
1	0.5632690509116269
1	0.9540835981610302
1	-0.6386104229840511
1	-0.21649292566613976
1	1.3040944376129424
1	1.554333937722638
1	1.0245548957500348
1	1.0126784589599807
1	1.4386248536928914
1	0.1960010802972099
1	1.4921980812580538
1	0.5856620620338588
1	1.4723041356609057
1	-1.8899397968961886
1	0.3077728957319261
1	0.34715994412778906
1	0.1291399792478381
1	1.5106544766236867
1	0.4430371022116123
1	-0.51418790437664
1	-0.5649154092083004
1	0.2980279764286534
1	-0.2409691442310422
1	-0.025303967582276658
1	-0.16026003432114788
1	0.23117797363265846
1	-1.0849358222705197
1	0.6581049316933318
1	1.1953615850881703
1	1.2434444414239805
1	0.33267672347105265
1	-0.38297260186418747
1	0.4361907855549887
1	0.0706652407207307
1	-0.4669726703195227
1	0.6102394705560205
1	-0.7805440269047659
1	-0.007471032921045602
1	0.461441923340966
1	-0.5965454313322074
1	1.8194849205017292
1	0.43225873966742845
1	0.862373507800982
1	-2.3653817903359338
1	1.0744428503556611
1	1.5120437168110896
1	1.6883518756319518
1	1.267693472213875
1	-1.3381933944602746
1	0.17961548844400158
1	1.3059282607738518
1	0.8754746694930886
1	0.6161372129681438
1	0.5302236750629598
1	-0.8627703333351134
1	0.2644022272122225
1	-0.016321563569834205
1	0.4154599010855425
1	0.04269633653430293
1	0.4075657787424613
1	1.5769267174056536
1	-1.534255791453425
1	0.007497899530534677
1	-1.165394242221785
1	0.7502015024062667
1	-0.4658367314444846
1	-0.3230851209660556
1	0.6341438026528002
1	-1.807099169499513
1	-0.6106023484915876
1	0.6228816868290743
1	-0.23515561797689583
1	-0.07645908158816124
1	-1.380597862097762
1	0.1607034118514843
1	0.6894313839454614
1	1.1104135952267686
1	-0.5350154089343078
1	1.6002461062656321
1	-0.7781611666209215
1	0.20752172014077208
1	1.4556123625821842
1	-0.5830995709469858
1	1.3705821150781063
1	0.4891392467388789
1	1.4313463579930061
1	1.1822904539640244
1	1.1572508358306404
1	1.634527958108164
1	-0.14895221980704687
1	1.128420837749859
1	1.5302154746195304
1	1.3770341173206362
1	2.0531292676209283
1	0.8069462190834596
1	1.4294505151808734
1	0.10354153141501005
1	0.7480393015130906
1	1.0041288868292337
1	0.8570933505473564
1	1.7129377710537546
1	1.1406295693027833
1	0.4259268596967417
1	0.1865257832671503
1	-1.2238023912286313
1	-1.7759855425768445
1	0.6105071343139317
1	0.342144839278339
1	0.958280043614332
1	0.8523250186259319
1	-1.0254211121181618
1	0.2113147114419052
1	0.32007694169620426
1	-1.1849826594318535
1	1.100863221776807
1	0.6625272592447735
1	-1.1165978334776894
1	0.7002626264027936
1	0.21073629658944323
1	1.0989399597504494
1	-0.2868819656124691
1	-0.1751166785620922
1	-0.47097000005047596
1	-0.19811682942787898
1	-0.6670480651660406
1	-0.35537777410040156
1	0.2780276181667749
1	-1.1782407969246589
1	1.174436154765413
1	1.3262250076847344
1	1.529658603435388
1	1.630535198246247
1	-1.3815875651635998
1	-0.6397098029067891
1	0.025531255590982235
1	1.526088882878659
1	1.1551682812264037
1	0.8085659112380399
1	-0.9884456488972362
1	-0.011309722912553825
1	0.29537484103316203
1	0.7090576657846982
1	0.3497203764656624
1	-0.28993920799856315
1	-0.7988470052384264
1	0.1303490360274764
1	-1.4786920595032114
1	0.38520802089566164
1	-1.4672151598347225
1	-1.4525119326257516
1	-2.418592692570264
1	-1.1711581527549526
1	-2.2160782933345837
1	1.1691559975117873
1	0.8221841209698191
1	1.4104483468844737
1	1.3505314882568151
1	1.7915982739579766
1	1.7027907032751821
1	1.5620948810251998
1	0.8554899793536244
1	0.2566804542156988
1	1.1167879096956608
1	0.15199258862755669
1	0.49990194116064834
1	0.3724665731806504
1	0.21405793854127894
1	0.7429399805056636
1	0.9687261113956455
1	0.22819646050490028
1	0.29437012268334384
1	-1.0226374090358845
1	0.07478726259256453
1	0.2745297098377781
1	-1.0123754416929391
1	-0.7193214914092472
1	0.07048048744392851
1	-0.2269122270716621
1	0.7390621202081196
1	-1.1523714211417497
1	-0.3617214051628991
1	-0.29101051586864224
1	0.19850993839880277
1	-0.2717184873075777
1	0.44701419395111364
1	0.7086189583570972
1	0.44405618300697697
1	2.068124966448299
1	1.6443473009929022
1	-0.7507471751033342
1	-0.8099948743362146
1	0.668936826989098
1	1.112330328868787
1	1.0144156620326683
1	1.1299347700781426
1	0.14766818684120459
1	-0.196354818494702
1	0.3750935950387846
1	-0.06805509242818074
1	0.3656352718080072
1	0.3554366297931532
1	-0.36369167155649973
1	-0.672068392722962
1	0.1111340424016156
1	-0.39683040330121894
1	0.5723748413880821
1	0.5735297125777042
1	1.6270229274717039
1	1.1361328181698738
1	0.6697234973019836
1	1.7418448040697407
1	1.0641854528817536
1	0.9483882356634251
1	1.088111328646853
1	1.8226080995696514
1	1.7045487971777555
1	-0.387609713260392
1	0.23851848898376704
1	1.2542913520037269
1	1.5580498940885685
1	-0.46710127949100694
1	0.8092801164847593
1	-0.25150203952406835
1	-0.3568035732401046
1	0.843849870076653
1	0.303634552899244
1	-0.5569031231086778
1	0.7144357488034133
1	0.7712979763987137
1	-0.75244586070842
1	0.9307629036241838
1	0.2808929260532935
1	-0.013526762234180003
1	0.4199076893359074
1	-0.15947597536199798
1	-0.6528906108878353
1	-1.2029500788104743
1	0.3788448046801462
1	-1.399064702878339
1	-1.6934008278462696
1	-0.9225788207827398
1	-0.4496620064054357
1	-0.7931470728717839
1	1.0735340992556306
1	1.4346836680672561
1	-0.1498374687234559
1	1.794132592758494
1	0.7183358056077109
1	-0.33039364723390163
1	-0.7118595481094276
1	1.7909767717688765
1	1.6779351855801665
1	0.6806787790617624
1	-0.07894900737517015
1	1.0036470920649936
1	0.9576565829099289
1	-0.32537723670758373
1	1.1827813884663396
1	0.5926324179929291
1	0.3184330945195686
1	-0.9190293382174625
1	1.2638286686850098
1	-0.29355919711470485
1	1.4055083184549257
1	1.0499065706548372
1	-0.502981932658232
1	-1.6832106727310565
1	1.4158140259729441
1	-1.9566435638829833
1	-0.6729849778841998
1	0.7956318761850193
1	0.49683229484430963
1	1.0810900512899362
1	0.14993745323754515
1	0.2781150985169215
1	-0.6741215695976718
1	-1.1418692092551184
1	0.8217754441101789
1	-0.6328589163811281
1	-0.03968730395862175
1	0.3582314311288074
1	0.22329233818921834
1	-1.1348479318982017
1	1.4662151115876396
1	-0.6559641742347776
1	0.4020786717052799
1	1.7482511076218956
1	0.7847758258671979
1	1.3768134579299678
1	-1.1647205129579692
1	-1.0369946318748724
1	-1.9729925967838915
1	-0.5608710751101043
1	-0.9624744303186341
1	-2.61754651098729
1	-0.653880966792107
1	-0.4190863183523255
1	-0.25829939329814716
1	1.5094878543422539
1	1.339465876801702
1	-0.5451814090274653
1	-2.466778044540201
1	1.1279312089244116
1	-1.750623422257099
1	0.14060708633981803
1	1.514119743030987
1	0.5926774638448703
1	-0.9354887008137049
1	0.7955692036953621
1	0.9769969215151043
1	-0.3394831167495086
1	0.9905217753508314
1	0.32161307053124144
1	-0.22238413969392382
1	0.02495936912285958
1	0.4437957004718389
1	-1.539979226003689
1	-0.9873084043453302
1	1.3391525143534158
1	-1.0410787891175382
1	0.7189566549583783
1	1.410578261732826
1	0.1335818919522976
1	0.5129463059090031
1	0.8987770845537849
1	0.40082261055839863
1	1.7164102186838293
1	0.9522099518556512
1	1.5809919423337355
1	-0.6031005820472982
1	-1.8699218119965941
1	0.9120257877319597
1	1.3657400124136476
1	0.9686556048447811
1	1.9530047426859556
1	-0.36936026767831365
1	-2.2959517700490477
1	0.6378225472279956
1	-0.6123473856254824
1	1.1203785210822756
1	0.1664653638693502
1	0.665030894638895
1	-0.008275329871647325
1	0.41885988364944976
1	0.031197240359060442
1	-0.13444614980512296
1	-2.0107854137240975
1	-1.3841251481562855
1	0.2572125175393517
1	-1.83863779424267
1	-2.5600059842591367
1	-1.068962824307555
1	-0.1410411236646835
1	-1.8528781590019843
1	-0.6642800302061775
1	0.7497765045857783
1	0.050907738356274095
1	0.8441495229178269
1	0.31219130625276414
1	0.6884096917963611
1	1.1009546191575572
1	-1.6299710456056336
1	-1.5764872569059207
1	-0.4308889843993455
1	-0.6315760888584557
1	-0.6194868267389405
1	-0.17832472662642407
1	-0.8157267957861198
1	-1.1087859687772832
1	-0.04491915116813653
1	0.26327542807525933
1	0.7980199591763352
1	-0.4621978100137589
1	-0.8697165342721282
1	0.8929191652861314
1	0.181774425145008
1	-0.19041398874593926
1	-1.4064424300201817
1	0.8469201692314257
1	0.8899657242110321
1	-0.9734871618605988
1	0.49766792803974
1	-1.639169539139707
1	-0.9917222449971307
1	-0.326446586062361
1	-1.5058579724159054
1	-0.8254338504602245
1	-0.66459273981603
1	-0.6892054016136238
1	1.0391105814729373
1	-0.8942423685580094
1	0.8816035167108232
1	0.55887740676658
1	0.2224873884001827
1	-1.8384256217516426
1	0.2317152596637828
1	1.2747343347238098
1	1.1831123775523422
1	1.4287141134274004
1	1.0488907540516421
1	1.678544936677457
1	0.48643975981457843
1	-0.5055397536423697
1	1.4844586816238114
1	0.3073994721477182
1	0.39735016292832515
1	-0.3566403636316221
1	-0.6141518310568648
1	-0.1990386372965881
1	0.6135349989704989
1	0.02888815081825014
1	-0.7310007709922544
1	0.35133615158963905
1	0.14692329818809047
1	-0.4745331922228657
1	-0.3904750211469107
1	-0.6530159558671498
1	-0.8844817811323225
1	-1.694421867156936
1	-0.14973301457402713
1	-0.10063891150405946
1	0.26639730146631246
1	-0.39516827664843324
1	-0.14549870449155733
1	-0.5072384392474554
1	-1.0066461315967699
1	0.24862181658726726
1	-1.2631692016330425
1	1.2710196840347483
1	-1.2627566077427987
1	-1.2509017146210644
1	0.1553866956455586
1	-0.3251931362692155
1	-0.4209266698975741
1	-0.8328651103536494
1	0.8045032976636937
1	0.588802867739496
1	0.006549978124468361
1	-0.6334268858186471
1	0.32959010335543176
1	-0.4328128992641371
1	-0.6655824428818679
1	0.399308678230115
1	0.5429729568391781
1	-0.5782835818198844
1	-0.3709192458585384
1	0.24141839730728396
1	-1.174238897324668
1	-2.1044742573773876
1	-0.32231673012932
1	-0.7506309698620947
1	-1.2428358957698598
1	-0.8112052367927208
1	-0.2031423796922719
1	-0.08146374102266839
1	-0.1293912218112032
1	-0.2410742512189049
1	-0.06525245703131938
1	-0.34749213865696144
1	-0.06410150287230083
1	-0.3797332175550269
1	-0.2361355284662247
1	-1.7877242304573393
1	-0.2757171227153988
1	-1.3381509599620691
1	-0.6920445959627852
1	-0.6965256789732805
1	-3.100999158430574
1	0.34261814714293826
1	-1.0291919069125413
1	-1.3656080388162959
1	-1.1389856218924497
1	0.4187776260067746
1	0.5222596990074481
1	-1.0664598417518676
1	-0.493706404188955
1	-1.120990783299604
1	-0.5545764069301514
1	0.586630221431377
1	-0.5649330358460165
1	0.2696171006224551
1	-0.06972766449590932
1	0.15178890303617054
1	0.23361371382965118
1	0.8694137174724827
1	-0.2994151578670567
1	-0.03093926894396016
1	-0.03183039340627457
1	0.5569913565309563
1	1.03106761196692
1	0.2541206747162594
1	1.1408404361169426
1	1.3111294245769718
1	1.234860921694669
1	-1.1961775328968847
1	0.3848378615036233
1	1.3234204137725714
1	0.978565692271838
1	1.782656345928439
1	0.9115648837976051
1	1.1092554598449769
1	1.6251616850965682
1	1.4989020791360794
1	1.0330241687534083
1	0.12881486570774098
1	0.25243831007202183
1	0.4085900822452974
1	-0.8822497265267158
1	0.793938413287405
1	-0.7973389484560482
1	-1.0071129110770298
1	-0.9794671619153973
1	-0.05926723426904941
1	-0.6049206956010951
1	-0.5637122279745674
1	-0.30535076490834795
1	-1.8978038886713091
1	-1.6934530549209839
1	-0.8620593922805637
1	-0.44156028144036474
1	1.4504275197399101
1	0.7839669590475586
1	-1.785594018647426
1	0.15574249259205045
1	0.1106855423975057
1	1.2454506139314472
1	0.39274569345381705
1	1.154897353276323
1	-1.0345321253020885
1	-0.7039908864652697
1	0.5466530070912413
1	1.3170212914431898
1	0.7864262014281729
1	1.20304614629396
1	1.5213793064162895
1	1.279853240884255
1	0.925661624101455
1	-1.4704388760214686
1	1.6975092403446874
1	0.28921596324746673
1	-1.0668802697033184
1	1.3205015731344705
1	1.3204539159287936
1	0.8370277084420849
1	1.4464334542011277
1	0.9986600592682024
1	1.71173393698159
1	0.5032901726327449
1	0.9846259914540099
1	0.4466335891441325
1	0.5047877840001803
1	-0.23399748259510406
1	1.1994111418938378
1	1.2259535941021287
1	0.2943022274862151
1	1.537824959405418
1	0.23295304133451405
1	-0.28855780187236735
1	-0.49430179284069914
1	-0.8794947483355314
1	-0.23015226421925652
1	-0.752845397829985
1	-0.8265952500341859
1	-0.5084409676427545
1	0.6241122872770323
1	-1.1426813402669274
1	-0.6833990565822506
1	0.8534028548803503
1	-0.353285426919656
1	-0.16945656933991937
1	-0.4860264128522028
1	1.080895505436625
1	0.3565373153927591
1	-0.554357053216351
1	-1.1168537461437897
1	-0.49914715969732737
1	-0.2104835478818144
1	-0.31457341346447665
1	-0.08340593536361005
1	-0.30852682388941727
1	-0.46722140176285004
1	-0.2527574478325157
1	-0.5776366189318598
1	0.7645606837605563
1	-0.06735851381917746
1	-0.43963963076774276
1	-0.092150706186102
1	0.15917838126982387
1	-0.5085552143686922
1	-1.1695430304694099
1	0.12806475434715545
1	0.3967397589926006
1	-0.5430335705798357
1	-0.11775307104953361
1	0.32638793083700524
1	-0.9897193366818335
1	-0.47747879923675773
1	0.0994710837794567
1	-0.638219372762127
1	-0.334417090502212
1	-1.1570914430190635
1	0.37559954482508034
1	-0.6364638902132894
1	-0.43117166344123714
1	-0.8048805380448073
1	-0.6250862219867579
1	1.232037395467922
1	0.9332306329044391
1	1.5153092146576086
1	1.4075125324470907
1	0.14936817812315822
1	0.012302790404259255
1	1.565195863586366
1	1.0190077275769318
1	0.5693926754218901
1	-2.291013700134801
1	-1.745600483346442
1	-2.4058257841563293
1	0.4664544168366803
1	-2.1071711329479523
1	0.07224837392301088
1	-2.4300650223697153
1	-2.476147581743964
1	-1.7675972215392783
1	-1.7055286074333866
1	0.09184984790175822
1	0.7567684042131683
1	-0.4217368423940812
1	0.847559950896677
1	0.4395829340576888
1	1.5341135729085273
1	0.2469871091487066
1	0.007968596041398185
1	-0.4844374041040173
1	0.25489689961420214
1	1.8630795126042718
1	-0.9257202793268108
1	0.28717062043396413
1	-0.3257447847458863
1	-3.254832701324964
1	-3.221325115865074
1	-2.856292137629216
1	-0.7379619872132497
1	-1.7155092014113078
1	0.670809820456043
1	-0.1075798897336029
1	-0.2539371268826271
1	-0.7631171577494392
1	-0.5260068913845082
1	-1.5290937979563408
1	-0.8905107440696657
1	-1.085762968566309
1	-0.15980370025583085
1	-1.388112032472296
1	-1.3894333774625702
1	1.1831495893430761
1	0.999502873686406
1	-0.14741347961827395
1	-0.24060681890021107
1	0.49718678611393363
1	0.22326426613655936
1	1.1048350908088371
1	0.21391627260111612
1	0.9761397446513542
1	-0.5101194152563884
1	1.0848158002323744
1	0.3862819401194764
1	0.9525996964007074
1	-0.034156456746367046
1	0.24407349121807714
1	0.5578602844865171
1	0.29938979740183136
1	0.3683275775095344
1	0.23190784700179215
1	1.0426633282303843
1	0.1430421736983768
1	1.374936547432419
1	-0.12140047937990037
1	1.0150371642217697
1	0.18036690548145498
1	-0.9034356393846112
1	-0.5384277954284598
1	-0.4162432069725605
1	-1.0905391345489406
1	-0.9246953229855407
1	-1.471798085640911
1	-0.7392572186661667
1	-1.0366982432258682
1	-2.2625649596994353
1	-2.2582999662105707
1	-0.811706616709979
1	-1.343065527692694
1	-0.3561807653741354
1	0.2057446939236147
1	1.5092639307594158
1	-0.6772813076178928
1	0.8929753093914493
1	0.5535215202546185
1	-0.8956799187895232
1	-0.5013948824253482
1	0.8128609352948651
1	-0.5193394524587813
1	1.0262431359401776
1	-1.0328745685183403
1	-0.39322216527688797
1	-0.9466346113961913
1	-2.0188871386891685
1	-0.6572110956435838
1	-0.4088217396556446
1	-2.05163090318136
1	-0.7346103146934532
1	-2.239315424551887
1	-0.8031622672867036
1	-2.0381295515292543
1	-0.24568655475462017
1	0.07320217087498256
1	-0.5124010855829736
1	-0.3933096456270346
1	-0.3946238093945356
1	-0.15006726785219926
1	-1.372645637134061
1	-1.4617802798722555
1	-0.26639132568670915
1	0.4801868732943972
1	0.3545866341521764
1	-1.4021944103305992
1	0.10620380654857647
1	-0.5164206118206804
1	-0.0010928014215497966
1	-0.5328212189578692
1	0.6744755082625599
1	-1.5997145955467151
1	0.055999225302493925
1	-0.7647962582015071
1	0.40222751886821595
1	-1.3097165819722494
1	-1.3421384971165136
1	-1.3444123333818916
1	-0.49556960507939113
1	-0.818289186639295
1	-0.11614578282519804
1	0.02559523375750737
1	-2.335948569542201
1	-1.3417650735323055
1	-1.087832466401867
1	-1.1714316920587693
1	-1.9432734327560977
1	-0.1471836804895306
1	-1.1977352054002417
1	-1.1774626135114143
1	0.9652921812331738
1	0.230865264022806
1	-1.4352378276639648
1	-0.9192526089618666
1	-1.2052950744651507
1	1.0132274960829157
1	-0.14619332458525883
1	0.8317299245507431
1	-0.7002089934175134
1	-0.784467585892685
1	0.3714742587610768
1	-0.45035858501443893
1	0.75925049593897
1	0.909207484212684
1	-0.021004373656413878
1	1.2878067715248236
1	-1.5242275402698267
1	0.2009939886399063
1	0.4916291725258878
1	-1.056697295810879
1	0.1867040081596132
1	0.4184538181435453
1	0.11554984156871792
1	-0.5152951183605852
1	0.7895970377017707
1	0.6911581416032062
1	0.3051289000745097
1	0.27931501555848476
1	0.9489490238781709
1	1.5080757648096632
1	0.9936384260344131
1	0.517962716435321
1	0.5137812862659995
1	0.9804713276604796
1	0.7184383012418379
1	0.5151803190299115
1	0.8596361562475135
1	0.5612276251287279
1	-1.1767418798803557
1	-0.18247351487404903
1	-0.415455230982807
1	-0.16495981820700975
1	0.15488205153613074
1	0.07169868396164185
1	0.6347176476362246
1	-0.01551791945766641
1	-1.0321172759349815
1	-0.1010449770099639
1	0.7407490547213946
1	0.28916895888022376
1	-0.725746074437552
1	-2.0801560257134963
1	-0.40181351906740637
1	-1.6938081990290417
1	0.7933253979979448
1	0.6879788184299673
1	0.46516375525280074
1	-0.365721346247588
1	-0.36159279599141486
1	0.43461744492921744
1	-1.2642444265337252
1	-0.5863722500162767
1	-1.052585066515554
1	-0.7571149611878871
1	0.3822519684668267
1	0.5098498932168732
1	0.11293848783299804
1	-0.15171764341317423
1	-0.29609286307678706
1	-0.0861171733797212
1	-0.47991127524158084
1	1.2339182229960743
1	0.6751420563036024
1	1.1288451827319135
1	0.6520178661353688
1	-0.23549574680097332
1	0.9691667773385482
1	1.033501393648611
1	1.1570824035146865
1	0.5520898455690102
1	0.8946955386648547
1	1.7153043103767507
1	1.4269201134109608
1	0.9546998776426601
1	1.4007771983242352
1	-1.1375167354161073
1	1.047578548799443
1	1.236250814720506
1	1.6375264450352032
1	1.2892789221933356
1	1.3344089902924805
1	-0.5637944856172427
1	1.0799201648163337
1	0.9790272490446265
1	0.21699636433239772
1	1.171162822857688
1	1.2189453735138904
1	0.5993527368318042
1	1.2244559827346932
1	0.4251715256286847
1	0.3855781802876999
1	0.8470716277480974
1	-1.0578097325022955
1	0.7698806641586516
1	-1.7533888458632265
1	1.3802016894020643
1	-0.27687982796622806
1	1.169083532445621
1	-0.5962666693209193
1	1.6935771944571285
1	0.4575040019075004
1	1.161645744167857
1	-0.16277803216081577
1	0.733632462953124
1	-0.9114642464450821
1	1.3027208655479539
1	1.6707761593136916
1	-0.2637303562300106
1	1.0695204485638292
1	1.2513588017585133
1	1.1124491454637622
1	0.9555883907512388
1	0.9581083471062084
1	1.3155967979803547
1	0.06697605073059244
1	1.5642962522244093
1	0.6588811565912747
1	0.8497358613969656
1	0.07032054202761567
1	0.9723807009487855
1	-1.0967574206321236
1	-2.337096912347484
1	0.2879860156379426
1	-0.38540768922274626
1	1.0211882079462578
1	-0.2821064524682714
1	0.9766411245686124
1	1.579429047122906
1	1.6140281784443278
1	0.15679878517814913
1	1.8527561784485385
1	-2.3149154208778455
1	0.6781418489075105
1	0.050662271105116424
1	-0.6412909775937675
1	-1.4393513626361574
1	-0.6763973643783517
1	-1.2583408085756964
1	-0.23398246731112365
1	-0.5029408038368944
1	-0.8360587959724348
1	0.7449383189519233
1	0.7292708493760379
1	-0.07879428466632873
1	-0.19191421146711032
1	0.15756587033801683
1	0.6794925716273116
1	0.7601775265151506
1	-0.20539206093559456
1	0.6454979686957102
1	1.286432546621401
1	1.6386552026874692
1	1.2824169374142977
1	0.3442273938825756
1	1.739364018020807
1	-0.03002137810585462
1	-0.9533484018507271
1	-0.5107735593671862
1	-0.2108014801991383
1	-0.6099867218483915
1	-1.5907922526701943
1	-1.2752917585126882
1	-1.8669683709214948
1	-2.394351495841576
1	-1.047149533714653
1	-2.532770217634012
1	-1.0934148878504022
1	-0.9581278320255284
1	-1.1975119346558376
1	-0.886388069359398
1	-2.0006997127583133
1	-0.8778848487574601
1	1.3689852722687135
1	1.8238471869172492
1	0.7327772446046757
1	0.5567465421182326
1	-0.8241497172606843
1	1.9709937057328948
1	1.764759433100684
1	1.7899328831130212
1	0.29020762482860635
1	0.5640903216615109
1	0.7803606795385295
1	0.4642073469470933
1	-0.1952985259086033
1	-1.4778159503248773
1	1.0154040594216382
1	1.0858387980583428
1	-0.7609314546726417
1	1.3916126523887262
1	-2.6637341773494017
1	-1.5649777153157354
1	1.3992077747290677
1	1.3887969602231864
1	-1.5497802894122796
1	0.18012209106873123
1	-0.432328493146161
1	0.08626873213009091
1	-0.7321282229676515
1	-0.6294151936421475
1	-0.1406859795566256
1	-2.4768702738903245
1	-1.19131780359471
1	-0.8063487716827158
1	-2.304429529952062
1	-1.1612611220965743
1	-1.1461766372421884
1	-2.502093339623643
1	0.4793460173914954
1	-0.5814061080493714
1	-1.2067130395436465
1	0.5923738939730929
1	1.0591873218315857
1	0.059891448045584404
1	0.31864004430312437
1	0.893640551755624
1	1.2806960553024584
1	1.3989727528928528
1	1.2208262010420425
1	-0.4778633210743425
1	1.2638756730522527
1	0.2172679451209126
1	0.8700685144217145
1	0.3887555449456371
1	1.158988038903328
1	0.763137495974589
1	0.9165114406114926
1	0.13778225443620304
1	0.8140347387990713
1	1.115117948981668
1	0.2282793709860094
1	-1.455072364963625
1	0.1819271893385476
1	0.11398890487319135
1	-1.1228265649758151
1	0.8793825603585934
1	0.7700588890511145
1	0.8394327652326828
1	0.17398867398195916
1	-0.7314538408654018
1	-0.30108968845008705
1	-0.8326118090412845
1	-1.0745073811269223
1	-0.05918628230324209
1	-0.17072895144764888
1	-0.6057896235566558
1	0.7618703365743309
1	0.3538358699531569
1	0.9330132377059404
1	0.2499842903988791
1	-0.13478236159859688
1	0.22871677273674246
1	1.073289937681341
1	1.328299728227764
1	0.284869364954361
1	-0.4139060453790912
1	-1.3372317634470958
1	0.7223892794439821
1	1.0180402210178476
1	0.9864415351387691
1	-0.16593320031199932
1	0.18211390113065157
1	-1.5575157720159158
1	-0.6770521613275835
1	-3.1126265373580835
1	-2.8286809889045816
1	-1.8643922704612073
1	-1.2782811057016534
1	-2.9453866308037244
1	-1.33130203195171
1	-1.005666221107441
1	0.28324901996134677
1	0.7342004323906431
1	0.09991697242983086
1	-1.152827102368633
1	-0.9414693537069374
1	-0.04313559656663986
1	0.7579591815166565
1	0.2665239521224949
1	-0.7567761380406774
1	-0.06442531073553011
1	-0.32990532408532197
1	-1.7155712210625313
1	0.08523528888917976
1	-0.7534218541671452
1	-1.9738262714640202
1	-0.12963146635488942
1	1.4562697708851517
1	-1.3408217219952767
1	0.18911689901141837
1	-0.992157688232562
1	-1.181193585161324
1	1.3152547106409753
1	-1.8342500671282265
1	-1.1979963407738137
1	0.31846312508752933
1	-0.29084273639112224
1	1.070344330667449
1	1.2791279373841586
1	0.8476552653080308
1	-2.0583923508415727
1	0.4423509690175519
1	-0.7590003585850769
1	-0.030091231818285127
1	-1.4510058343586751
1	-1.6718728276489947
1	0.2521471441304891
1	1.1305171019612081
1	1.346551785163578
1	0.4230256456963569
1	0.5499204634530609
1	0.4983736463868183
1	0.3769750754053708
1	-0.6650810629646096
1	-0.8983023707786199
1	1.4353019060641878
1	0.45952649537581547
1	-0.7370617230128602
1	-0.026583530912779398
1	0.14485380035253248
1	0.8574550230397535
1	1.3172236713577081
1	-2.080408674187427
1	-1.1921403800214618
1	0.29904705722401814
1	0.601191782700185
1	0.7013091264123834
1	1.2172160045024099
1	0.7270094170409045
1	0.3258917736272185
1	0.9312773403101207
1	1.1107426257974693
1	1.0280319132491458
1	0.14176913875221336
1	0.41332707792189327
1	0.8895681456047688
1	0.5759132256999826
1	-1.002616812782554
1	0.7111363033583312
1	0.9973739675533604
1	0.6737756654613869
1	-1.0303715859626528
1	-0.33094137867996887
1	0.2775249325726488
1	0.8046162387127636
1	1.3348117916062154
1	1.4360931462461108
1	-1.097526464307293
1	-1.316879525269329
1	0.47570252609173225
1	1.0962378614724133
1	-0.6208506062274202
1	-1.3447028464849904
1	1.4969252843581382
1	-2.0400599947783853
1	-0.7230668255047035
1	-1.874752163569242
1	-1.4118616418602343
1	-0.4387837595808606
1	-0.9192780696607898
1	-1.4190023886505603
1	-1.2394143695376327
1	-1.2625372540289983
1	0.26105708307676534
1	0.7651443213204897
1	0.6308215078625306
1	-0.9852349894791687
1	0.52432984968144
1	-0.48266298924059564
1	-0.7880209854885658
1	0.37846681122690073
1	0.8107019985938587
1	-2.6109508842892954
1	0.4181260932497125
1	-1.2247444370887923
1	-0.3439844377514557
1	0.5092479761807898
1	0.788792740751169
[truncated: 167,139 more rows]
