# Supplementary material for: Fixation duration on natural scenes is explained by memory encoding not processing demand
Source: Nat Neurosci. 2026 May 25;29(6):1488–97. doi: 10.1038/s41593-026-02285-1 (PMC13246442; doi:10.1038/s41593-026-02285-1)
Supplement: Supplementary file 4 — Statistical Source Data for Figs. 1–4. [file 41593_2026_2285_MOESM4_ESM.zip › source_data/manuscript/fig3/fig3c/sourcedata_memorability_histogram_stats.txt]

Figure: Memorability score histogram
Plot type: histogram with KDE overlay (25 bins)
N subjects: 5
N observations (fixations): 169138
Variable: ResMem score (absolute memorability)
