# Supplementary material for: Fixation duration on natural scenes is explained by memory encoding not processing demand
Source: Nat Neurosci. 2026 May 25;29(6):1488–97. doi: 10.1038/s41593-026-02285-1 (PMC13246442; doi:10.1038/s41593-026-02285-1)
Supplement: Supplementary file 4 — Statistical Source Data for Figs. 1–4. [file 41593_2026_2285_MOESM4_ESM.zip › source_data/manuscript/fig3/fig3b/sourcedata_fix2cap_duration_by_condition_all_stats.txt]

Figure: Fix2cap duration by caption condition (point plot)
Estimator: mean
Error bars: bootstrapped 95% CI (seaborn default, n_boot=1000)
N subjects: 5
N observations (fixations): 86738
N fixations (self): 71722
N fixations (false): 3599
N fixations (other): 11417
Conditions: self (in own caption), false (not in any caption), other (in other participant's caption)
