# Supplementary material for: Fixation duration on natural scenes is explained by memory encoding not processing demand
Source: Nat Neurosci. 2026 May 25;29(6):1488–97. doi: 10.1038/s41593-026-02285-1 (PMC13246442; doi:10.1038/s41593-026-02285-1)
Supplement: Supplementary file 4 — Statistical Source Data for Figs. 1–4. [file 41593_2026_2285_MOESM4_ESM.zip › source_data/manuscript/fig3/fig3b/sourcedata_fix2cap_duration_by_condition_all.csv]

subject	none_style	duration
1	self	314.06191455330986
1	false	277.7153748411189
1	other	288.7117486337859
2	self	313.1225869450829
2	false	291.3388554216896
2	other	285.9714448886547
3	self	287.0053158863266
3	false	251.87758346584522
3	other	263.92896174861755
4	self	314.71024447890863
4	false	288.5027855153237
4	other	293.47600197921366
5	self	249.01798898394293
5	false	237.95006242198394
5	other	235.8576698432301
