# Supplementary material for: Fixation duration on natural scenes is explained by memory encoding not processing demand
Source: Nat Neurosci. 2026 May 25;29(6):1488–97. doi: 10.1038/s41593-026-02285-1 (PMC13246442; doi:10.1038/s41593-026-02285-1)
Supplement: Supplementary file 4 — Statistical Source Data for Figs. 1–4. [file 41593_2026_2285_MOESM4_ESM.zip › source_data/manuscript/fig4/fig4d/sourcedata_pac_HC_lh_long_dur_smooth_False.csv]

phase_freq_hz	amplitude_freq_hz	pac_zscore
1	40	0.2910671940694439
1	45	-0.6329149718701657
1	50	-0.9375372921610566
1	55	-0.49818351980433684
1	60	-0.1749449599360049
1	65	-0.5002083919112094
1	70	-0.6052418001729472
1	75	-0.9225660816917884
1	80	-1.4144010665124211
1	85	-1.8361614542605595
1	90	-1.7840964359114015
1	95	-1.511841372947492
1	100	-1.3436539769503935
1	105	-1.6988880426080222
1	110	-1.6402224820498856
1	115	-1.6745015760864554
1	120	-1.7928547336811336
1	125	-2.020741059051222
1	130	-2.1464634773938402
1	135	-2.153987981233528
1	140	-2.306698059715016
2	40	9.27940678048145
2	45	6.194061091322744
2	50	6.529768818567202
2	55	4.511327381929458
2	60	4.792009309692451
2	65	4.913422179901258
2	70	4.648212448011166
2	75	5.219721456210572
2	80	4.6815462329139015
2	85	4.401632327847455
2	90	3.9606015668434527
2	95	3.948063677140328
2	100	3.6648243270081857
2	105	2.701434441217253
2	110	2.0488714067834053
2	115	2.4208924567084154
2	120	2.2288712067146146
2	125	2.1108481784053987
2	130	2.079271995002265
2	135	1.9081030001645707
2	140	1.8116008481392947
3	40	2.592333225428172
3	45	2.702395824178476
3	50	2.678387076523537
3	55	1.7604775868551727
3	60	1.2166528839628974
3	65	0.8412928646716626
3	70	0.6659087229136006
3	75	0.004200757153019083
3	80	-0.3068040738554566
3	85	-0.5047000527226697
3	90	-0.41283496841185185
3	95	-0.5497850078487343
3	100	-0.8569142362153639
3	105	-1.0970684233400458
3	110	-1.2590974836114943
3	115	-1.4720026346155812
3	120	-1.619179353420766
3	125	-1.6105227314500814
3	130	-1.5750260568723036
3	135	-1.3810954580219064
3	140	-1.2068400878472765
4	40	2.082515614319486
4	45	2.0590163824318592
4	50	3.219568892281253
4	55	2.292122001808794
4	60	1.2709645664651181
4	65	1.2913558895300978
4	70	1.1479213569155178
4	75	0.9797951825397856
4	80	0.5778260790445318
4	85	0.5402948153595866
4	90	0.6661832118457118
4	95	0.5857845294726699
4	100	0.4618565752751813
4	105	0.3506478910780438
4	110	0.1972035910644927
4	115	0.3396254092416091
4	120	0.28659194014902556
4	125	0.15096767006082384
4	130	0.01121324123421627
4	135	0.01499540477333121
4	140	0.03341415609628029
5	40	3.128631413877791
5	45	3.7164384278389004
5	50	4.171910496373194
5	55	2.615015623783393
5	60	2.857448783982816
5	65	2.2506793520939414
5	70	3.15656102022724
5	75	3.335671972640033
5	80	3.10587906127941
5	85	2.4994164879418763
5	90	2.7009272550512
5	95	2.6523580049439355
5	100	2.5689017701626344
5	105	2.6821972578173483
5	110	2.6627526066524174
5	115	2.417878372135748
5	120	2.1999242371905083
5	125	2.1006763746967643
5	130	1.7568773808020608
5	135	1.4690175533696062
5	140	1.3381847035202514
6	40	0.7807596350831708
6	45	0.15792540623082538
6	50	0.7184124878471734
6	55	0.6374840843817029
6	60	0.7123792540292371
6	65	1.062481806228054
6	70	1.0802666256312328
6	75	0.799749405794224
6	80	0.9958601002217311
6	85	1.2201267326069325
6	90	1.1401799482302588
6	95	1.1801667749744449
6	100	0.7482200334046545
6	105	0.4788288610025264
6	110	0.28545265499522143
6	115	0.17313029139955277
6	120	0.22012420994904378
6	125	0.10545044897520695
6	130	0.13719200541763957
6	135	0.3177276607633366
6	140	0.39108172557557674
7	40	0.7619108475950842
7	45	1.4092754113866472
7	50	0.9044286359393134
7	55	0.4741068028720915
7	60	0.2572191792894768
7	65	0.17922034421224048
7	70	0.2794816784973938
7	75	0.5141574848619701
7	80	0.663186245054196
7	85	0.8896191484482896
7	90	1.4114647455506366
7	95	1.320946646280821
7	100	1.4261844288747971
7	105	1.309381119690857
7	110	0.9351656669634091
7	115	0.6045223644639897
7	120	0.43091674694001947
7	125	0.1881993305461214
7	130	0.07971925706400226
7	135	0.1786770324272281
7	140	0.111799588270105
8	40	0.16671799771866297
8	45	0.7497892417983956
8	50	0.695243579605851
8	55	1.3531353074633505
8	60	0.5301306152945496
8	65	0.6157912324542849
8	70	0.6673155467262859
8	75	0.7660817999726305
8	80	0.8688853562875887
8	85	1.0417499888065302
8	90	1.493486399144576
8	95	1.4897999900208343
8	100	1.2995966858960295
8	105	1.6164431991821215
8	110	1.3567961835415274
8	115	1.1198727131847188
8	120	0.5906278735013315
8	125	0.3801092863203206
8	130	0.5397802377773293
8	135	0.6599049161384082
8	140	0.6715640891082011
9	40	1.3632726704217801
9	45	1.9181978625044476
9	50	1.427631196596511
9	55	1.4853838735062599
9	60	1.8219894346955154
9	65	1.882064540907499
9	70	2.260878267890825
9	75	2.1479175273713205
9	80	1.8958712890473899
9	85	1.727711215993867
9	90	1.804044067326141
9	95	1.596096450575553
9	100	1.577470889322406
9	105	1.5290718763719235
9	110	1.0777206577529803
9	115	0.9370998910121033
9	120	0.9007777500911307
9	125	0.8090618299800014
9	130	0.7050873614280342
9	135	0.624778172596387
9	140	0.6175447597976076
10	40	2.4176440959803847
10	45	2.5183256664904476
10	50	0.8818468972294313
10	55	0.9949626358721341
10	60	0.6833415667994993
10	65	0.09865119620473611
10	70	0.951952036855966
10	75	0.6587364291863194
10	80	0.7606487546146721
10	85	1.2213128985853559
10	90	1.3525757786960315
10	95	1.5046077660038606
10	100	1.436771971927881
10	105	1.2466135668558564
10	110	1.3929054488956467
10	115	1.2613710141758447
10	120	0.9973370637814272
10	125	1.0354428878488109
10	130	1.0759612527512568
10	135	1.0451869550260247
10	140	1.2071344817644314
11	40	1.9978696385976034
11	45	2.3444868493506803
11	50	1.806374620186026
11	55	1.934593178480683
11	60	2.802837414927589
11	65	3.7202529127455026
11	70	4.299737198321841
11	75	4.131412783836312
11	80	4.381482509328579
11	85	4.048208340788126
11	90	3.6698084375321196
11	95	3.6558293338925667
11	100	3.2471627719292764
11	105	2.403015156787835
11	110	1.6254701841982717
11	115	1.4617420301098356
11	120	1.3982993007195414
11	125	1.375815224586313
11	130	1.3501976487693157
11	135	1.6248368938524065
11	140	1.8960780904208239
12	40	1.129639125895817
12	45	2.0049412556429798
12	50	1.6946509323762387
12	55	2.9183198819167817
12	60	2.9638513026008746
12	65	3.6703135833506275
12	70	5.166913813006268
12	75	5.289381573514767
12	80	4.297259718703245
12	85	3.8757520035937105
12	90	3.5972767601870057
12	95	3.1641107591112387
12	100	3.4782001203112674
12	105	2.7500075755849305
12	110	2.2611233283013044
12	115	1.9902336958317877
12	120	2.1978155353097693
12	125	2.1682259241506516
12	130	2.5912463168572524
12	135	2.6243783995745176
12	140	2.5576001495804777
13	40	3.7395638373058344
13	45	1.5280084231440614
13	50	1.102140380231109
13	55	2.6128484258339046
13	60	2.116857138754214
13	65	1.7450866229209119
13	70	1.9390856588392107
13	75	2.099283009897969
13	80	2.223488952898448
13	85	2.161698607962351
13	90	2.4203232279039653
13	95	2.9443166853602545
13	100	3.3455370219140885
13	105	2.8655202218956517
13	110	2.1803904135822307
13	115	1.8963611049651947
13	120	1.8818830641542852
13	125	1.9848637538168556
13	130	2.1700709702820618
13	135	2.352625110439859
13	140	2.7101224050866763
14	40	0.0035100669717871517
14	45	0.5332229491448514
14	50	1.1577325926904063
14	55	0.7108777055543563
14	60	0.5437084924709578
14	65	0.6594258651864802
14	70	1.5218220655835295
14	75	1.6706666879527097
14	80	1.7364062985310298
14	85	2.1383133047272107
14	90	1.7965596159445791
14	95	1.6893135272695563
14	100	1.71113080014613
14	105	1.6394354319196622
14	110	1.5413519135188931
14	115	1.3324363409705975
14	120	1.243269999774671
14	125	1.3724642389579633
14	130	1.7495852468554123
14	135	1.6861104798306545
14	140	1.4682071162961634
