# Supplementary material for: Fixation duration on natural scenes is explained by memory encoding not processing demand
Source: Nat Neurosci. 2026 May 25;29(6):1488–97. doi: 10.1038/s41593-026-02285-1 (PMC13246442; doi:10.1038/s41593-026-02285-1)
Supplement: Supplementary file 4 — Statistical Source Data for Figs. 1–4. [file 41593_2026_2285_MOESM4_ESM.zip › source_data/manuscript/fig4/fig4d/sourcedata_pac_HC_lh_long_dur_smooth_False_stats.txt]

Figure: Cross-frequency PAC heatmap
Data: group-average PAC z-scores (surrogate-normalized)
Phase frequencies: 1.0–14.0 Hz (14 bins)
Amplitude frequencies: 40.0–140.0 Hz (21 bins)
Harmonic mask applied: True
NaN values indicate masked (harmonic contamination) entries
