# Supplementary material for: Fixation duration on natural scenes is explained by memory encoding not processing demand
Source: Nat Neurosci. 2026 May 25;29(6):1488–97. doi: 10.1038/s41593-026-02285-1 (PMC13246442; doi:10.1038/s41593-026-02285-1)
Supplement: Supplementary file 4 — Statistical Source Data for Figs. 1–4. [file 41593_2026_2285_MOESM4_ESM.zip › source_data/manuscript/fig4/fig4c/sourcedata_fig4c_pac_per_roi.csv]

subject	area	PAC
1	early	2.2929975253229533
1	dlPFC	1.0997376635068008
1	lateral	2.2902347897619997
1	parietal	1.8758449064054354
1	FEF	2.2457346352217584
1	infFC	0.8456322589629957
1	ventral	2.9083702930828204
1	mPFC	1.6963731082565352
1	OFC	2.5248181574484323
1	HC	1.6761420192007703
2	early	3.813966781605121
2	dlPFC	4.104820456219203
2	lateral	4.20886492109927
2	parietal	4.914487488647829
2	FEF	4.009329877047427
2	infFC	5.253505858926387
2	ventral	4.927539070705335
2	mPFC	5.807418414246486
2	OFC	6.076708569957186
2	HC	7.365119759418454
3	early	3.548980115764372
3	dlPFC	5.625124050831913
3	lateral	4.836714015246638
3	parietal	4.531133878929982
3	FEF	4.97831435169342
3	infFC	6.780460035435226
3	ventral	4.532096037032417
3	mPFC	7.092064267504957
3	OFC	6.665829532852199
3	HC	4.328114633783082
4	early	6.052843256969086
4	dlPFC	6.840660523971125
4	lateral	6.333734847411721
4	parietal	6.6667684277853425
4	FEF	7.762026535275112
4	infFC	7.265990299388176
4	ventral	8.442846338489273
4	mPFC	8.575804981787305
4	OFC	8.248055953687071
4	HC	11.832032363803851
5	early	3.537921429599221
5	dlPFC	2.6445160213741676
5	lateral	3.029354439595264
5	parietal	2.6616708911733036
5	FEF	2.9478793705185904
5	infFC	3.4071149132232033
5	ventral	3.236226067411446
5	mPFC	3.7015623205756785
5	OFC	3.7665815248417607
5	HC	2.7882253263191727
