# Supplementary material for: Fixation duration on natural scenes is explained by memory encoding not processing demand
Source: Nat Neurosci. 2026 May 25;29(6):1488–97. doi: 10.1038/s41593-026-02285-1 (PMC13246442; doi:10.1038/s41593-026-02285-1)
Supplement: Supplementary file 4 — Statistical Source Data for Figs. 1–4. [file 41593_2026_2285_MOESM4_ESM.zip › source_data/manuscript/fig4/fig4e/sourcedata_fig4e_right_pac_diff_per_roi.csv]

subject	area	pac_diff
1	FEF	0.5797961322189455
1	HC	-0.7984133399534886
1	OFC	2.076347769806441
1	dlPFC	-0.21135458637048954
1	early	0.21894189947237885
1	infFC	-0.2232105757238646
1	lateral	0.2635259352826902
1	mPFC	0.9504787581139319
1	parietal	-0.26116076001974675
1	ventral	0.5102453917298567
2	FEF	1.8213329134147371
2	HC	4.713633256222479
2	OFC	2.0003536208531094
2	dlPFC	0.8911727202580564
2	early	-0.28408550953293155
2	infFC	0.7958519937848676
2	lateral	0.09893756412767873
2	mPFC	2.118295538449318
2	parietal	0.9417347187015914
2	ventral	1.167639786090277
3	FEF	2.2550655694056716
3	HC	0.7666878253000828
3	OFC	0.744824025538215
3	dlPFC	1.0734992577413096
3	early	0.11782490968158665
3	infFC	1.154340745693577
3	lateral	0.423083734977083
3	mPFC	1.281626788304996
3	parietal	-0.0002985477973123096
3	ventral	0.4359498418899834
4	FEF	-0.27937166823334714
4	HC	-1.193481535353237
4	OFC	2.6300075101586264
4	dlPFC	0.29638755274218076
4	early	-0.16776220932329777
4	infFC	1.4111924362259542
4	lateral	-0.4353597909840716
4	mPFC	-1.4261490081899364
4	parietal	-0.7984681226941932
4	ventral	-0.2138662793478474
5	FEF	0.5366481167408824
5	HC	1.208456052440268
5	OFC	1.6734197343241461
5	dlPFC	1.3589578132718276
5	early	0.37850808936968083
5	infFC	0.9086600459353597
5	lateral	1.2510938289999254
5	mPFC	1.3633716629249033
5	parietal	0.3817047955513917
5	ventral	1.216935283896854
