# Supplementary material for: Fixation duration on natural scenes is explained by memory encoding not processing demand
Source: Nat Neurosci. 2026 May 25;29(6):1488–97. doi: 10.1038/s41593-026-02285-1 (PMC13246442; doi:10.1038/s41593-026-02285-1)
Supplement: Supplementary file 4 — Statistical Source Data for Figs. 1–4. [file 41593_2026_2285_MOESM4_ESM.zip › source_data/manuscript/fig4/fig4e/sourcedata_fig4e_left_pac_dur_comparison_stats.txt]

Figure 4E left: PAC shorter vs longer duration (whole brain)
Estimator: median (np.median)
Error bars: bootstrapped 99% CI (seaborn default, n_boot=1000)
N subjects: 5
N observations (source vertices × 2 groups): 81958
Individual subject lines shown in grey (dashed)
Data: PAC z-scores, median per subject × duration group
