# Supplementary material for: Fixation duration on natural scenes is explained by memory encoding not processing demand
Source: Nat Neurosci. 2026 May 25;29(6):1488–97. doi: 10.1038/s41593-026-02285-1 (PMC13246442; doi:10.1038/s41593-026-02285-1)
Supplement: Supplementary file 4 — Statistical Source Data for Figs. 1–4. [file 41593_2026_2285_MOESM4_ESM.zip › source_data/manuscript/fig4/fig4e/sourcedata_fig4e_right_pac_diff_per_roi_stats.txt]

Figure 4E right: PAC difference (longer - shorter) per ROI
Estimator: median (np.median)
Error bars: bootstrapped 95% CI (seaborn default, n_boot=1000)
N subjects: 5
N ROIs: 10
N observations (source vertices): 17681
Data: PAC difference z-scores, median per subject × ROI
