# Supplementary material for: Fixation duration on natural scenes is explained by memory encoding not processing demand
Source: Nat Neurosci. 2026 May 25;29(6):1488–97. doi: 10.1038/s41593-026-02285-1 (PMC13246442; doi:10.1038/s41593-026-02285-1)
Supplement: Supplementary file 4 — Statistical Source Data for Figs. 1–4. [file 41593_2026_2285_MOESM4_ESM.zip › source_data/manuscript/fig4/fig4e/sourcedata_fig4e_left_pac_dur_comparison.csv]

subject	dur_group	pac
1	longer	1.2970592714477376
1	shorter	0.9406281371337034
2	longer	4.54976385609978
2	shorter	3.358619241214952
3	longer	4.888174249910245
3	shorter	4.238437525245239
4	longer	6.3937356321210155
4	shorter	5.750637867412961
5	longer	2.6180971676967584
5	shorter	1.492872620695363
