# Supplementary material for: Fixation duration on natural scenes is explained by memory encoding not processing demand
Source: Nat Neurosci. 2026 May 25;29(6):1488–97. doi: 10.1038/s41593-026-02285-1 (PMC13246442; doi:10.1038/s41593-026-02285-1)
Supplement: Supplementary file 4 — Statistical Source Data for Figs. 1–4. [file 41593_2026_2285_MOESM4_ESM.zip › source_data/manuscript/fig2/fig2e/fig2e_right/sourcedata_t_halfway_by_roi_quartile_filt50Hz_bilateral.csv]

subject	roi	duration_quantile	t_halfway
01	(mid)lateral	very short	110.0
01	(mid)lateral	very short	118.0
01	(mid)lateral	short	100.0
01	(mid)lateral	short	124.0
01	(mid)lateral	medium	156.0
01	(mid)lateral	medium	120.0
01	(mid)lateral	long	102.0
01	(mid)lateral	long	134.0
01	(mid)parietal	very short	104.0
01	(mid)parietal	very short	128.0
01	(mid)parietal	short	100.0
01	(mid)parietal	short	128.0
01	(mid)parietal	medium	120.0
01	(mid)parietal	medium	142.0
01	(mid)parietal	long	98.0
01	(mid)parietal	long	150.0
01	(mid)ventral	very short	154.0
01	(mid)ventral	very short	122.0
01	(mid)ventral	short	118.0
01	(mid)ventral	short	130.0
01	(mid)ventral	medium	120.0
01	(mid)ventral	medium	132.0
01	(mid)ventral	long	164.0
01	(mid)ventral	long	120.0
01	early	very short	134.0
01	early	very short	136.0
01	early	short	146.0
01	early	short	134.0
01	early	medium	146.0
01	early	medium	138.0
01	early	long	146.0
01	early	long	140.0
02	(mid)lateral	very short	86.0
02	(mid)lateral	very short	112.0
02	(mid)lateral	short	86.0
02	(mid)lateral	short	120.0
02	(mid)lateral	medium	86.0
02	(mid)lateral	medium	120.0
02	(mid)lateral	long	84.0
02	(mid)lateral	long	126.0
02	(mid)parietal	very short	126.0
02	(mid)parietal	very short	106.0
02	(mid)parietal	short	128.0
02	(mid)parietal	short	100.0
02	(mid)parietal	medium	126.0
02	(mid)parietal	medium	102.0
02	(mid)parietal	long	126.0
02	(mid)parietal	long	98.0
02	(mid)ventral	very short	126.0
02	(mid)ventral	very short	132.0
02	(mid)ventral	short	128.0
02	(mid)ventral	short	130.0
02	(mid)ventral	medium	126.0
02	(mid)ventral	medium	130.0
02	(mid)ventral	long	126.0
02	(mid)ventral	long	128.0
02	early	very short	130.0
02	early	very short	124.0
02	early	short	132.0
02	early	short	124.0
02	early	medium	128.0
02	early	medium	124.0
02	early	long	132.0
02	early	long	128.0
03	(mid)lateral	very short	116.0
03	(mid)lateral	very short	112.0
03	(mid)lateral	short	114.0
03	(mid)lateral	short	116.0
03	(mid)lateral	medium	114.0
03	(mid)lateral	medium	130.0
03	(mid)lateral	long	108.0
03	(mid)lateral	long	118.0
03	(mid)parietal	very short	118.0
03	(mid)parietal	very short	112.0
03	(mid)parietal	short	112.0
03	(mid)parietal	short	116.0
03	(mid)parietal	medium	110.0
03	(mid)parietal	medium	112.0
03	(mid)parietal	long	118.0
03	(mid)parietal	long	120.0
03	(mid)ventral	very short	124.0
03	(mid)ventral	very short	120.0
03	(mid)ventral	short	120.0
03	(mid)ventral	short	116.0
03	(mid)ventral	medium	136.0
03	(mid)ventral	medium	122.0
03	(mid)ventral	long	126.0
03	(mid)ventral	long	130.0
03	early	very short	112.0
03	early	very short	112.0
03	early	short	110.0
03	early	short	110.0
03	early	medium	112.0
03	early	medium	112.0
03	early	long	112.0
03	early	long	112.0
04	(mid)lateral	very short	112.0
04	(mid)lateral	very short	108.0
04	(mid)lateral	short	114.0
04	(mid)lateral	short	110.0
04	(mid)lateral	medium	114.0
04	(mid)lateral	medium	110.0
04	(mid)lateral	long	114.0
04	(mid)lateral	long	112.0
04	(mid)parietal	very short	106.0
04	(mid)parietal	very short	108.0
04	(mid)parietal	short	108.0
04	(mid)parietal	short	108.0
04	(mid)parietal	medium	108.0
04	(mid)parietal	medium	110.0
04	(mid)parietal	long	110.0
04	(mid)parietal	long	110.0
04	(mid)ventral	very short	112.0
04	(mid)ventral	very short	108.0
04	(mid)ventral	short	116.0
04	(mid)ventral	short	110.0
04	(mid)ventral	medium	116.0
04	(mid)ventral	medium	110.0
04	(mid)ventral	long	118.0
04	(mid)ventral	long	110.0
04	early	very short	112.0
04	early	very short	110.0
04	early	short	116.0
04	early	short	112.0
04	early	medium	114.0
04	early	medium	110.0
04	early	long	116.0
04	early	long	114.0
05	(mid)lateral	very short	100.0
05	(mid)lateral	very short	104.0
05	(mid)lateral	short	106.0
05	(mid)lateral	short	106.0
05	(mid)lateral	medium	136.0
05	(mid)lateral	medium	104.0
05	(mid)lateral	long	102.0
05	(mid)lateral	long	108.0
05	(mid)parietal	very short	128.0
05	(mid)parietal	very short	102.0
05	(mid)parietal	short	144.0
05	(mid)parietal	short	140.0
05	(mid)parietal	medium	104.0
05	(mid)parietal	medium	104.0
05	(mid)parietal	long	130.0
05	(mid)parietal	long	98.0
05	(mid)ventral	very short	106.0
05	(mid)ventral	very short	102.0
05	(mid)ventral	short	110.0
05	(mid)ventral	short	104.0
05	(mid)ventral	medium	106.0
05	(mid)ventral	medium	136.0
05	(mid)ventral	long	104.0
05	(mid)ventral	long	104.0
05	early	very short	102.0
05	early	very short	138.0
05	early	short	102.0
05	early	short	130.0
05	early	medium	100.0
05	early	medium	100.0
05	early	long	130.0
05	early	long	130.0
