# Supplementary material for: Fixation duration on natural scenes is explained by memory encoding not processing demand
Source: Nat Neurosci. 2026 May 25;29(6):1488–97. doi: 10.1038/s41593-026-02285-1 (PMC13246442; doi:10.1038/s41593-026-02285-1)
Supplement: Supplementary file 4 — Statistical Source Data for Figs. 1–4. [file 41593_2026_2285_MOESM4_ESM.zip › source_data/manuscript/fig2/fig2e/fig2e_left/sourcedata_duration_by_quartile_filt50Hz_bilateral.csv]

subject	duration_quantile	duration_post
01	very short	190.8973139339323
01	very short	190.8973139339323
01	short	253.66055431128814
01	short	253.66055431128814
01	medium	322.20561403509254
01	medium	322.20561403509254
01	long	486.35107873353263
01	long	486.35107873353263
02	very short	190.030571857512
02	very short	190.030571857512
02	short	260.4949494949494
02	short	260.4949494949494
02	medium	329.4105758582418
02	medium	329.4105758582418
02	long	496.23107679580784
02	long	496.23107679580784
03	very short	165.72208180147558
03	very short	165.72208180147558
03	short	221.39381658175463
03	short	221.39381658175463
03	medium	285.7162882298435
03	medium	285.7162882298435
03	long	458.21680342076894
03	long	458.21680342076894
04	very short	166.49909035779905
04	very short	166.49909035779905
04	short	227.46594502554893
04	short	227.46594502554893
04	medium	311.7311893203891
04	medium	311.7311893203891
04	long	545.4691718350988
04	long	545.4691718350988
05	very short	142.7230753159987
05	very short	142.7230753159987
05	short	195.59249074563553
05	short	195.59249074563553
05	medium	255.71481286242565
05	medium	255.71481286242565
05	long	422.9243351625104
05	long	422.9243351625104
