# Supplementary material for: Fixation duration on natural scenes is explained by memory encoding not processing demand
Source: Nat Neurosci. 2026 May 25;29(6):1488–97. doi: 10.1038/s41593-026-02285-1 (PMC13246442; doi:10.1038/s41593-026-02285-1)
Supplement: Supplementary file 4 — Statistical Source Data for Figs. 1–4. [file 41593_2026_2285_MOESM4_ESM.zip › source_data/manuscript/fig3/fig3e/fig3e_left/sourcedata_memorability_timepoint_decoding_baseline_mag.csv]

subject	target	time	scores
0	ResMem score	-0.5	-0.000822970376390364
0	ResMem score	-0.498	-0.000822970376390364
0	ResMem score	-0.496	-0.000822970376390364
0	ResMem score	-0.494	-0.000822970376390364
0	ResMem score	-0.492	-0.000822970376390364
0	ResMem score	-0.49	-0.000822970376390364
0	ResMem score	-0.488	-0.000822970376390364
0	ResMem score	-0.486	-0.000822970376390364
0	ResMem score	-0.484	-0.000822970376390364
0	ResMem score	-0.482	-0.000822970376390364
0	ResMem score	-0.48	-0.000822970376390364
0	ResMem score	-0.478	-0.000822970376390364
0	ResMem score	-0.476	-0.000822970376390364
0	ResMem score	-0.474	-0.000822970376390364
0	ResMem score	-0.472	-0.000822970376390364
0	ResMem score	-0.47	-0.000822970376390364
0	ResMem score	-0.468	-0.000822970376390364
0	ResMem score	-0.466	-0.000822970376390364
0	ResMem score	-0.464	-0.000822970376390364
0	ResMem score	-0.462	-0.000822970376390364
0	ResMem score	-0.46	-0.000822970376390364
0	ResMem score	-0.458	-0.000822970376390364
0	ResMem score	-0.456	-0.000822970376390364
0	ResMem score	-0.454	-0.000822970376390364
0	ResMem score	-0.452	-0.000822970376390364
0	ResMem score	-0.45	-0.000822970376390364
0	ResMem score	-0.448	-0.000822970376390364
0	ResMem score	-0.446	-0.000822970376390364
0	ResMem score	-0.444	-0.000822970376390364
0	ResMem score	-0.442	-0.000822970376390364
0	ResMem score	-0.44	-0.000822970376390364
0	ResMem score	-0.438	-0.000822970376390364
0	ResMem score	-0.436	-0.000822970376390364
0	ResMem score	-0.434	-0.000822970376390364
0	ResMem score	-0.432	-0.000822970376390364
0	ResMem score	-0.43	-0.000822970376390364
0	ResMem score	-0.428	-0.000822970376390364
0	ResMem score	-0.426	-0.000822970376390364
0	ResMem score	-0.424	-0.000822970376390364
0	ResMem score	-0.422	-0.000822970376390364
0	ResMem score	-0.42	-0.000822970376390364
0	ResMem score	-0.418	-0.000822970376390364
0	ResMem score	-0.416	-0.000822970376390364
0	ResMem score	-0.414	-0.000822970376390364
0	ResMem score	-0.412	-0.000822970376390364
0	ResMem score	-0.41	-0.000822970376390364
0	ResMem score	-0.408	-0.000822970376390364
0	ResMem score	-0.406	-0.000822970376390364
0	ResMem score	-0.404	-0.000822970376390364
0	ResMem score	-0.402	-0.000822970376390364
0	ResMem score	-0.4	-0.000822970376390364
0	ResMem score	-0.398	-0.000822970376390364
0	ResMem score	-0.396	-0.000822970376390364
0	ResMem score	-0.394	-0.000822970376390364
0	ResMem score	-0.392	-0.000822970376390364
0	ResMem score	-0.39	-0.000822970376390364
0	ResMem score	-0.388	-0.000822970376390364
0	ResMem score	-0.386	-0.000822970376390364
0	ResMem score	-0.384	-0.000822970376390364
0	ResMem score	-0.382	-0.000822970376390364
0	ResMem score	-0.38	-0.000822970376390364
0	ResMem score	-0.378	-0.000822970376390364
0	ResMem score	-0.376	-0.000822970376390364
0	ResMem score	-0.374	-0.000822970376390364
0	ResMem score	-0.372	-0.000822970376390364
0	ResMem score	-0.37	-0.000822970376390364
0	ResMem score	-0.368	-0.000822970376390364
0	ResMem score	-0.366	-0.000822970376390364
0	ResMem score	-0.364	-0.000822970376390364
0	ResMem score	-0.362	-0.000822970376390364
0	ResMem score	-0.36	-0.000822970376390364
0	ResMem score	-0.358	-0.000822970376390364
0	ResMem score	-0.356	-0.000822970376390364
0	ResMem score	-0.354	-0.000822970376390364
0	ResMem score	-0.352	-0.000822970376390364
0	ResMem score	-0.35	-0.000822970376390364
0	ResMem score	-0.348	-0.000822970376390364
0	ResMem score	-0.346	-0.000822970376390364
0	ResMem score	-0.344	-0.000822970376390364
0	ResMem score	-0.342	-0.000822970376390364
0	ResMem score	-0.34	-0.000822970376390364
0	ResMem score	-0.338	-0.000822970376390364
0	ResMem score	-0.336	-0.000822970376390364
0	ResMem score	-0.334	-0.000822970376390364
0	ResMem score	-0.332	-0.000822970376390364
0	ResMem score	-0.33	-0.000822970376390364
0	ResMem score	-0.328	-0.000822970376390364
0	ResMem score	-0.326	-0.000822970376390364
0	ResMem score	-0.324	-0.000822970376390364
0	ResMem score	-0.322	-0.000822970376390364
0	ResMem score	-0.32	-0.000822970376390364
0	ResMem score	-0.318	-0.000822970376390364
0	ResMem score	-0.316	-0.000822970376390364
0	ResMem score	-0.314	-0.000822970376390364
0	ResMem score	-0.312	-0.000822970376390364
0	ResMem score	-0.31	-0.000822970376390364
0	ResMem score	-0.308	-0.000822970376390364
0	ResMem score	-0.306	-0.000822970376390364
0	ResMem score	-0.304	-0.000822970376390364
0	ResMem score	-0.302	-0.000822970376390364
0	ResMem score	-0.3	-0.000822970376390364
0	ResMem score	-0.298	-0.000822970376390364
0	ResMem score	-0.296	-0.000822970376390364
0	ResMem score	-0.294	-0.000822970376390364
0	ResMem score	-0.292	-0.000822970376390364
0	ResMem score	-0.29	-0.000822970376390364
0	ResMem score	-0.288	-0.000822970376390364
0	ResMem score	-0.286	-0.000822970376390364
0	ResMem score	-0.284	-0.000822970376390364
0	ResMem score	-0.282	-0.000822970376390364
0	ResMem score	-0.28	-0.000822970376390364
0	ResMem score	-0.278	-0.000822970376390364
0	ResMem score	-0.276	-0.000822970376390364
0	ResMem score	-0.274	-0.000822970376390364
0	ResMem score	-0.272	-0.000822970376390364
0	ResMem score	-0.27	-0.000822970376390364
0	ResMem score	-0.268	-0.000822970376390364
0	ResMem score	-0.266	-0.000822970376390364
0	ResMem score	-0.264	-0.000822970376390364
0	ResMem score	-0.262	-0.000822970376390364
0	ResMem score	-0.26	-0.000822970376390364
0	ResMem score	-0.258	-0.000822970376390364
0	ResMem score	-0.256	-0.000822970376390364
0	ResMem score	-0.254	-0.000822970376390364
0	ResMem score	-0.252	-0.000822970376390364
0	ResMem score	-0.25	-0.000822970376390364
0	ResMem score	-0.248	-0.000822970376390364
0	ResMem score	-0.246	-0.000822970376390364
0	ResMem score	-0.244	-0.000822970376390364
0	ResMem score	-0.242	-0.000822970376390364
0	ResMem score	-0.24	-0.000822970376390364
0	ResMem score	-0.238	-0.000822970376390364
0	ResMem score	-0.236	-0.000822970376390364
0	ResMem score	-0.234	-0.000822970376390364
0	ResMem score	-0.232	-0.000822970376390364
0	ResMem score	-0.23	-0.000822970376390364
0	ResMem score	-0.228	-0.000822970376390364
0	ResMem score	-0.226	-0.000822970376390364
0	ResMem score	-0.224	-0.000822970376390364
0	ResMem score	-0.222	-0.000822970376390364
0	ResMem score	-0.22	-0.000822970376390364
0	ResMem score	-0.218	-0.000822970376390364
0	ResMem score	-0.216	-0.000822970376390364
0	ResMem score	-0.214	-0.000822970376390364
0	ResMem score	-0.212	-0.000822970376390364
0	ResMem score	-0.21	-0.000822970376390364
0	ResMem score	-0.208	-0.000822970376390364
0	ResMem score	-0.206	-0.000822970376390364
0	ResMem score	-0.204	-0.000822970376390364
0	ResMem score	-0.202	-0.000822970376390364
0	ResMem score	-0.2	-0.000822970376390364
0	ResMem score	-0.198	-0.000822970376390364
0	ResMem score	-0.196	-0.000822970376390364
0	ResMem score	-0.194	-0.000822970376390364
0	ResMem score	-0.192	-0.000822970376390364
0	ResMem score	-0.19	-0.000822970376390364
0	ResMem score	-0.188	-0.000822970376390364
0	ResMem score	-0.186	-0.000822970376390364
0	ResMem score	-0.184	-0.000822970376390364
0	ResMem score	-0.182	-0.000822970376390364
0	ResMem score	-0.18	-0.000822970376390364
0	ResMem score	-0.178	-0.000822970376390364
0	ResMem score	-0.176	-0.000822970376390364
0	ResMem score	-0.174	-0.000822970376390364
0	ResMem score	-0.172	-0.000822970376390364
0	ResMem score	-0.17	-0.000822970376390364
0	ResMem score	-0.168	-0.000822970376390364
0	ResMem score	-0.166	-0.000822970376390364
0	ResMem score	-0.164	-0.000822970376390364
0	ResMem score	-0.162	-0.000822970376390364
0	ResMem score	-0.16	-0.000822970376390364
0	ResMem score	-0.158	-0.000822970376390364
0	ResMem score	-0.156	-0.000822970376390364
0	ResMem score	-0.154	-0.000822970376390364
0	ResMem score	-0.152	-0.000822970376390364
0	ResMem score	-0.15	-0.000822970376390364
0	ResMem score	-0.148	-0.000822970376390364
0	ResMem score	-0.146	-0.000822970376390364
0	ResMem score	-0.144	-0.000822970376390364
0	ResMem score	-0.142	-0.000822970376390364
0	ResMem score	-0.14	-0.000822970376390364
0	ResMem score	-0.138	-0.000822970376390364
0	ResMem score	-0.136	-0.000822970376390364
0	ResMem score	-0.134	-0.000822970376390364
0	ResMem score	-0.132	-0.000822970376390364
0	ResMem score	-0.13	-0.000822970376390364
0	ResMem score	-0.128	-0.000822970376390364
0	ResMem score	-0.126	-0.000822970376390364
0	ResMem score	-0.124	-0.000822970376390364
0	ResMem score	-0.122	-0.000822970376390364
0	ResMem score	-0.12	-0.000822970376390364
0	ResMem score	-0.118	-0.000822970376390364
0	ResMem score	-0.116	-0.000822970376390364
0	ResMem score	-0.114	-0.000822970376390364
0	ResMem score	-0.112	-0.000822970376390364
0	ResMem score	-0.11	-0.000822970376390364
0	ResMem score	-0.108	-0.000822970376390364
0	ResMem score	-0.106	-0.000822970376390364
0	ResMem score	-0.104	-0.000822970376390364
0	ResMem score	-0.102	-0.000822970376390364
0	ResMem score	-0.1	-0.000822970376390364
0	ResMem score	-0.098	-0.000822970376390364
0	ResMem score	-0.096	-0.000822970376390364
0	ResMem score	-0.094	-0.000822970376390364
0	ResMem score	-0.092	-0.000822970376390364
0	ResMem score	-0.09	-0.000822970376390364
0	ResMem score	-0.088	-0.000822970376390364
0	ResMem score	-0.086	-0.000822970376390364
0	ResMem score	-0.084	-0.000822970376390364
0	ResMem score	-0.082	-0.000822970376390364
0	ResMem score	-0.08	-0.000822970376390364
0	ResMem score	-0.078	-0.000822970376390364
0	ResMem score	-0.076	-0.000822970376390364
0	ResMem score	-0.074	-0.000822970376390364
0	ResMem score	-0.072	-0.000822970376390364
0	ResMem score	-0.07	-0.000822970376390364
0	ResMem score	-0.068	-0.000822970376390364
0	ResMem score	-0.066	-0.000822970376390364
0	ResMem score	-0.064	-0.000822970376390364
0	ResMem score	-0.062	-0.000822970376390364
0	ResMem score	-0.06	-0.000822970376390364
0	ResMem score	-0.058	-0.000822970376390364
0	ResMem score	-0.056	-0.000822970376390364
0	ResMem score	-0.054	-0.000822970376390364
0	ResMem score	-0.052	-0.000822970376390364
0	ResMem score	-0.05	-0.000822970376390364
0	ResMem score	-0.048	-0.000822970376390364
0	ResMem score	-0.046	-0.000822970376390364
0	ResMem score	-0.044	-0.000822970376390364
0	ResMem score	-0.042	-0.000822970376390364
0	ResMem score	-0.04	-0.000822970376390364
0	ResMem score	-0.038	-0.000822970376390364
0	ResMem score	-0.036	-0.000822970376390364
0	ResMem score	-0.034	-0.000822970376390364
0	ResMem score	-0.032	-0.000822970376390364
0	ResMem score	-0.03	-0.000822970376390364
0	ResMem score	-0.028	-0.000822970376390364
0	ResMem score	-0.026	-0.000822970376390364
0	ResMem score	-0.024	-0.000822970376390364
0	ResMem score	-0.022	-0.000822970376390364
0	ResMem score	-0.02	-0.000822970376390364
0	ResMem score	-0.018	-0.000822970376390364
0	ResMem score	-0.016	-0.000822970376390364
0	ResMem score	-0.014	-0.000822970376390364
0	ResMem score	-0.012	-0.000822970376390364
0	ResMem score	-0.01	-0.000822970376390364
0	ResMem score	-0.008	-0.000822970376390364
0	ResMem score	-0.006	-0.000822970376390364
0	ResMem score	-0.004	-0.000822970376390364
0	ResMem score	-0.002	-0.000822970376390364
0	ResMem score	0.0	-0.000822970376390364
0	ResMem score	0.002	-0.000822970376390364
0	ResMem score	0.004	-0.000822970376390364
0	ResMem score	0.006	-0.000822970376390364
0	ResMem score	0.008	-0.000822970376390364
0	ResMem score	0.01	-0.000822970376390364
0	ResMem score	0.012	-0.000822970376390364
0	ResMem score	0.014	-0.000822970376390364
0	ResMem score	0.016	-0.000822970376390364
0	ResMem score	0.018	-0.000822970376390364
0	ResMem score	0.02	-0.000822970376390364
0	ResMem score	0.022	-0.000822970376390364
0	ResMem score	0.024	-0.000822970376390364
0	ResMem score	0.026	-0.000822970376390364
0	ResMem score	0.028	-0.000822970376390364
0	ResMem score	0.03	-0.000822970376390364
0	ResMem score	0.032	-0.000822970376390364
0	ResMem score	0.034	-0.000822970376390364
0	ResMem score	0.036	-0.000822970376390364
0	ResMem score	0.038	-0.000822970376390364
0	ResMem score	0.04	-0.000822970376390364
0	ResMem score	0.042	-0.000822970376390364
0	ResMem score	0.044	-0.000822970376390364
0	ResMem score	0.046	-0.000822970376390364
0	ResMem score	0.048	-0.000822970376390364
0	ResMem score	0.05	-0.000822970376390364
0	ResMem score	0.052	-0.000822970376390364
0	ResMem score	0.054	-0.000822970376390364
0	ResMem score	0.056	-0.000822970376390364
0	ResMem score	0.058	-0.000822970376390364
0	ResMem score	0.06	-0.000822970376390364
0	ResMem score	0.062	-0.000822970376390364
0	ResMem score	0.064	-0.000822970376390364
0	ResMem score	0.066	-0.000822970376390364
0	ResMem score	0.068	-0.000822970376390364
0	ResMem score	0.07	-0.000822970376390364
0	ResMem score	0.072	-0.000822970376390364
0	ResMem score	0.074	-0.000822970376390364
0	ResMem score	0.076	-0.000822970376390364
0	ResMem score	0.078	-0.000822970376390364
0	ResMem score	0.08	-0.000822970376390364
0	ResMem score	0.082	-0.000822970376390364
0	ResMem score	0.084	-0.000822970376390364
0	ResMem score	0.086	-0.000822970376390364
0	ResMem score	0.088	-0.000822970376390364
0	ResMem score	0.09	-0.000822970376390364
0	ResMem score	0.092	-0.000822970376390364
0	ResMem score	0.094	-0.000822970376390364
0	ResMem score	0.096	-0.000822970376390364
0	ResMem score	0.098	-0.000822970376390364
0	ResMem score	0.1	-0.000822970376390364
0	ResMem score	0.102	-0.000822970376390364
0	ResMem score	0.104	-0.000822970376390364
0	ResMem score	0.106	-0.000822970376390364
0	ResMem score	0.108	-0.000822970376390364
0	ResMem score	0.11	-0.000822970376390364
0	ResMem score	0.112	-0.000822970376390364
0	ResMem score	0.114	-0.000822970376390364
0	ResMem score	0.116	-0.000822970376390364
0	ResMem score	0.118	-0.000822970376390364
0	ResMem score	0.12	-0.000822970376390364
0	ResMem score	0.122	-0.000822970376390364
0	ResMem score	0.124	-0.000822970376390364
0	ResMem score	0.126	-0.000822970376390364
0	ResMem score	0.128	-0.000822970376390364
0	ResMem score	0.13	-0.000822970376390364
0	ResMem score	0.132	-0.000822970376390364
0	ResMem score	0.134	-0.000822970376390364
0	ResMem score	0.136	-0.000822970376390364
0	ResMem score	0.138	-0.000822970376390364
0	ResMem score	0.14	-0.000822970376390364
0	ResMem score	0.142	-0.000822970376390364
0	ResMem score	0.144	-0.000822970376390364
0	ResMem score	0.146	-0.000822970376390364
0	ResMem score	0.148	-0.000822970376390364
0	ResMem score	0.15	-0.000822970376390364
0	ResMem score	0.152	-0.000822970376390364
0	ResMem score	0.154	-0.000822970376390364
0	ResMem score	0.156	-0.000822970376390364
0	ResMem score	0.158	-0.000822970376390364
0	ResMem score	0.16	-0.000822970376390364
0	ResMem score	0.162	-0.000822970376390364
0	ResMem score	0.164	-0.000822970376390364
0	ResMem score	0.166	-0.000822970376390364
0	ResMem score	0.168	-0.000822970376390364
0	ResMem score	0.17	-0.000822970376390364
0	ResMem score	0.172	-0.000822970376390364
0	ResMem score	0.174	-0.000822970376390364
0	ResMem score	0.176	-0.000822970376390364
0	ResMem score	0.178	-0.000822970376390364
0	ResMem score	0.18	-0.000822970376390364
0	ResMem score	0.182	-0.000822970376390364
0	ResMem score	0.184	-0.000822970376390364
0	ResMem score	0.186	-0.000822970376390364
0	ResMem score	0.188	-0.000822970376390364
0	ResMem score	0.19	-0.000822970376390364
0	ResMem score	0.192	-0.000822970376390364
0	ResMem score	0.194	-0.000822970376390364
0	ResMem score	0.196	-0.000822970376390364
0	ResMem score	0.198	-0.000822970376390364
0	ResMem score	0.2	-0.000822970376390364
0	ResMem score	0.202	-0.000822970376390364
0	ResMem score	0.204	-0.000822970376390364
0	ResMem score	0.206	-0.000822970376390364
0	ResMem score	0.208	-0.000822970376390364
0	ResMem score	0.21	-0.000822970376390364
0	ResMem score	0.212	-0.000822970376390364
0	ResMem score	0.214	-0.000822970376390364
0	ResMem score	0.216	-0.000822970376390364
0	ResMem score	0.218	-0.000822970376390364
0	ResMem score	0.22	-0.000822970376390364
0	ResMem score	0.222	-0.000822970376390364
0	ResMem score	0.224	-0.000822970376390364
0	ResMem score	0.226	-0.000822970376390364
0	ResMem score	0.228	-0.000822970376390364
0	ResMem score	0.23	-0.000822970376390364
0	ResMem score	0.232	-0.000822970376390364
0	ResMem score	0.234	-0.000822970376390364
0	ResMem score	0.236	-0.000822970376390364
0	ResMem score	0.238	-0.000822970376390364
0	ResMem score	0.24	-0.000822970376390364
0	ResMem score	0.242	-0.000822970376390364
0	ResMem score	0.244	-0.000822970376390364
0	ResMem score	0.246	-0.000822970376390364
0	ResMem score	0.248	-0.000822970376390364
0	ResMem score	0.25	-0.000822970376390364
0	ResMem score	0.252	-0.000822970376390364
0	ResMem score	0.254	-0.000822970376390364
0	ResMem score	0.256	-0.000822970376390364
0	ResMem score	0.258	-0.000822970376390364
0	ResMem score	0.26	-0.000822970376390364
0	ResMem score	0.262	-0.000822970376390364
0	ResMem score	0.264	-0.000822970376390364
0	ResMem score	0.266	-0.000822970376390364
0	ResMem score	0.268	-0.000822970376390364
0	ResMem score	0.27	-0.000822970376390364
0	ResMem score	0.272	-0.000822970376390364
0	ResMem score	0.274	-0.000822970376390364
0	ResMem score	0.276	-0.000822970376390364
0	ResMem score	0.278	-0.000822970376390364
0	ResMem score	0.28	-0.000822970376390364
0	ResMem score	0.282	-0.000822970376390364
0	ResMem score	0.284	-0.000822970376390364
0	ResMem score	0.286	-0.000822970376390364
0	ResMem score	0.288	-0.000822970376390364
0	ResMem score	0.29	-0.000822970376390364
0	ResMem score	0.292	-0.000822970376390364
0	ResMem score	0.294	-0.000822970376390364
0	ResMem score	0.296	-0.000822970376390364
0	ResMem score	0.298	-0.000822970376390364
0	ResMem score	0.3	-0.000822970376390364
0	ResMem score	0.302	-0.000822970376390364
0	ResMem score	0.304	-0.000822970376390364
0	ResMem score	0.306	-0.000822970376390364
0	ResMem score	0.308	-0.000822970376390364
0	ResMem score	0.31	-0.000822970376390364
0	ResMem score	0.312	-0.000822970376390364
0	ResMem score	0.314	-0.000822970376390364
0	ResMem score	0.316	-0.000822970376390364
0	ResMem score	0.318	-0.000822970376390364
0	ResMem score	0.32	-0.000822970376390364
0	ResMem score	0.322	-0.000822970376390364
0	ResMem score	0.324	-0.000822970376390364
0	ResMem score	0.326	-0.000822970376390364
0	ResMem score	0.328	-0.000822970376390364
0	ResMem score	0.33	-0.000822970376390364
0	ResMem score	0.332	-0.000822970376390364
0	ResMem score	0.334	-0.000822970376390364
0	ResMem score	0.336	-0.000822970376390364
0	ResMem score	0.338	-0.000822970376390364
0	ResMem score	0.34	-0.000822970376390364
0	ResMem score	0.342	-0.000822970376390364
0	ResMem score	0.344	-0.000822970376390364
0	ResMem score	0.346	-0.000822970376390364
0	ResMem score	0.348	-0.000822970376390364
0	ResMem score	0.35	-0.000822970376390364
0	ResMem score	0.352	-0.000822970376390364
0	ResMem score	0.354	-0.000822970376390364
0	ResMem score	0.356	-0.000822970376390364
0	ResMem score	0.358	-0.000822970376390364
0	ResMem score	0.36	-0.000822970376390364
0	ResMem score	0.362	-0.000822970376390364
0	ResMem score	0.364	-0.000822970376390364
0	ResMem score	0.366	-0.000822970376390364
0	ResMem score	0.368	-0.000822970376390364
0	ResMem score	0.37	-0.000822970376390364
0	ResMem score	0.372	-0.000822970376390364
0	ResMem score	0.374	-0.000822970376390364
0	ResMem score	0.376	-0.000822970376390364
0	ResMem score	0.378	-0.000822970376390364
0	ResMem score	0.38	-0.000822970376390364
0	ResMem score	0.382	-0.000822970376390364
0	ResMem score	0.384	-0.000822970376390364
0	ResMem score	0.386	-0.000822970376390364
0	ResMem score	0.388	-0.000822970376390364
0	ResMem score	0.39	-0.000822970376390364
0	ResMem score	0.392	-0.000822970376390364
0	ResMem score	0.394	-0.000822970376390364
0	ResMem score	0.396	-0.000822970376390364
0	ResMem score	0.398	-0.000822970376390364
0	ResMem score	0.4	-0.000822970376390364
0	ResMem score	0.402	-0.000822970376390364
0	ResMem score	0.404	-0.000822970376390364
0	ResMem score	0.406	-0.000822970376390364
0	ResMem score	0.408	-0.000822970376390364
0	ResMem score	0.41	-0.000822970376390364
0	ResMem score	0.412	-0.000822970376390364
0	ResMem score	0.414	-0.000822970376390364
0	ResMem score	0.416	-0.000822970376390364
0	ResMem score	0.418	-0.000822970376390364
0	ResMem score	0.42	-0.000822970376390364
0	ResMem score	0.422	-0.000822970376390364
0	ResMem score	0.424	-0.000822970376390364
0	ResMem score	0.426	-0.000822970376390364
0	ResMem score	0.428	-0.000822970376390364
0	ResMem score	0.43	-0.000822970376390364
0	ResMem score	0.432	-0.000822970376390364
0	ResMem score	0.434	-0.000822970376390364
0	ResMem score	0.436	-0.000822970376390364
0	ResMem score	0.438	-0.000822970376390364
0	ResMem score	0.44	-0.000822970376390364
0	ResMem score	0.442	-0.000822970376390364
0	ResMem score	0.444	-0.000822970376390364
0	ResMem score	0.446	-0.000822970376390364
0	ResMem score	0.448	-0.000822970376390364
0	ResMem score	0.45	-0.000822970376390364
0	ResMem score	0.452	-0.000822970376390364
0	ResMem score	0.454	-0.000822970376390364
0	ResMem score	0.456	-0.000822970376390364
0	ResMem score	0.458	-0.000822970376390364
0	ResMem score	0.46	-0.000822970376390364
0	ResMem score	0.462	-0.000822970376390364
0	ResMem score	0.464	-0.000822970376390364
0	ResMem score	0.466	-0.000822970376390364
0	ResMem score	0.468	-0.000822970376390364
0	ResMem score	0.47	-0.000822970376390364
0	ResMem score	0.472	-0.000822970376390364
0	ResMem score	0.474	-0.000822970376390364
0	ResMem score	0.476	-0.000822970376390364
0	ResMem score	0.478	-0.000822970376390364
0	ResMem score	0.48	-0.000822970376390364
0	ResMem score	0.482	-0.000822970376390364
0	ResMem score	0.484	-0.000822970376390364
0	ResMem score	0.486	-0.000822970376390364
0	ResMem score	0.488	-0.000822970376390364
0	ResMem score	0.49	-0.000822970376390364
0	ResMem score	0.492	-0.000822970376390364
0	ResMem score	0.494	-0.000822970376390364
0	ResMem score	0.496	-0.000822970376390364
0	ResMem score	0.498	-0.000822970376390364
0	ResMem score	0.5	-0.000822970376390364
0	ResMem score	0.502	-0.000822970376390364
0	ResMem score	0.504	-0.000822970376390364
0	ResMem score	0.506	-0.000822970376390364
0	ResMem score	0.508	-0.000822970376390364
0	ResMem score	0.51	-0.000822970376390364
0	ResMem score	0.512	-0.000822970376390364
0	ResMem score	0.514	-0.000822970376390364
0	ResMem score	0.516	-0.000822970376390364
0	ResMem score	0.518	-0.000822970376390364
0	ResMem score	0.52	-0.000822970376390364
0	ResMem score	0.522	-0.000822970376390364
0	ResMem score	0.524	-0.000822970376390364
0	ResMem score	0.526	-0.000822970376390364
0	ResMem score	0.528	-0.000822970376390364
0	ResMem score	0.53	-0.000822970376390364
0	ResMem score	0.532	-0.000822970376390364
0	ResMem score	0.534	-0.000822970376390364
0	ResMem score	0.536	-0.000822970376390364
0	ResMem score	0.538	-0.000822970376390364
0	ResMem score	0.54	-0.000822970376390364
0	ResMem score	0.542	-0.000822970376390364
0	ResMem score	0.544	-0.000822970376390364
0	ResMem score	0.546	-0.000822970376390364
0	ResMem score	0.548	-0.000822970376390364
0	ResMem score	0.55	-0.000822970376390364
0	ResMem score	0.552	-0.000822970376390364
0	ResMem score	0.554	-0.000822970376390364
0	ResMem score	0.556	-0.000822970376390364
0	ResMem score	0.558	-0.000822970376390364
0	ResMem score	0.56	-0.000822970376390364
0	ResMem score	0.562	-0.000822970376390364
0	ResMem score	0.564	-0.000822970376390364
0	ResMem score	0.566	-0.000822970376390364
0	ResMem score	0.568	-0.000822970376390364
0	ResMem score	0.57	-0.000822970376390364
0	ResMem score	0.572	-0.000822970376390364
0	ResMem score	0.574	-0.000822970376390364
0	ResMem score	0.576	-0.000822970376390364
0	ResMem score	0.578	-0.000822970376390364
0	ResMem score	0.58	-0.000822970376390364
0	ResMem score	0.582	-0.000822970376390364
0	ResMem score	0.584	-0.000822970376390364
0	ResMem score	0.586	-0.000822970376390364
0	ResMem score	0.588	-0.000822970376390364
0	ResMem score	0.59	-0.000822970376390364
0	ResMem score	0.592	-0.000822970376390364
0	ResMem score	0.594	-0.000822970376390364
0	ResMem score	0.596	-0.000822970376390364
0	ResMem score	0.598	-0.000822970376390364
0	ResMem score	0.6	-0.000822970376390364
0	ResMem score	0.602	-0.000822970376390364
0	ResMem score	0.604	-0.000822970376390364
0	ResMem score	0.606	-0.000822970376390364
0	ResMem score	0.608	-0.000822970376390364
0	ResMem score	0.61	-0.000822970376390364
0	ResMem score	0.612	-0.000822970376390364
0	ResMem score	0.614	-0.000822970376390364
0	ResMem score	0.616	-0.000822970376390364
0	ResMem score	0.618	-0.000822970376390364
0	ResMem score	0.62	-0.000822970376390364
0	ResMem score	0.622	-0.000822970376390364
0	ResMem score	0.624	-0.000822970376390364
0	ResMem score	0.626	-0.000822970376390364
0	ResMem score	0.628	-0.000822970376390364
0	ResMem score	0.63	-0.000822970376390364
0	ResMem score	0.632	-0.000822970376390364
0	ResMem score	0.634	-0.000822970376390364
0	ResMem score	0.636	-0.000822970376390364
0	ResMem score	0.638	-0.000822970376390364
0	ResMem score	0.64	-0.000822970376390364
0	ResMem score	0.642	-0.000822970376390364
0	ResMem score	0.644	-0.000822970376390364
0	ResMem score	0.646	-0.000822970376390364
0	ResMem score	0.648	-0.000822970376390364
0	ResMem score	0.65	-0.000822970376390364
0	ResMem score	0.652	-0.000822970376390364
0	ResMem score	0.654	-0.000822970376390364
0	ResMem score	0.656	-0.000822970376390364
0	ResMem score	0.658	-0.000822970376390364
0	ResMem score	0.66	-0.000822970376390364
0	ResMem score	0.662	-0.000822970376390364
0	ResMem score	0.664	-0.000822970376390364
0	ResMem score	0.666	-0.000822970376390364
0	ResMem score	0.668	-0.000822970376390364
0	ResMem score	0.67	-0.000822970376390364
0	ResMem score	0.672	-0.000822970376390364
0	ResMem score	0.674	-0.000822970376390364
0	ResMem score	0.676	-0.000822970376390364
0	ResMem score	0.678	-0.000822970376390364
0	ResMem score	0.68	-0.000822970376390364
0	ResMem score	0.682	-0.000822970376390364
0	ResMem score	0.684	-0.000822970376390364
0	ResMem score	0.686	-0.000822970376390364
0	ResMem score	0.688	-0.000822970376390364
0	ResMem score	0.69	-0.000822970376390364
0	ResMem score	0.692	-0.000822970376390364
0	ResMem score	0.694	-0.000822970376390364
0	ResMem score	0.696	-0.000822970376390364
0	ResMem score	0.698	-0.000822970376390364
0	ResMem score	0.7	-0.000822970376390364
0	ResMem score	0.702	-0.000822970376390364
0	ResMem score	0.704	-0.000822970376390364
0	ResMem score	0.706	-0.000822970376390364
0	ResMem score	0.708	-0.000822970376390364
0	ResMem score	0.71	-0.000822970376390364
0	ResMem score	0.712	-0.000822970376390364
0	ResMem score	0.714	-0.000822970376390364
0	ResMem score	0.716	-0.000822970376390364
0	ResMem score	0.718	-0.000822970376390364
0	ResMem score	0.72	-0.000822970376390364
0	ResMem score	0.722	-0.000822970376390364
0	ResMem score	0.724	-0.000822970376390364
0	ResMem score	0.726	-0.000822970376390364
0	ResMem score	0.728	-0.000822970376390364
0	ResMem score	0.73	-0.000822970376390364
0	ResMem score	0.732	-0.000822970376390364
0	ResMem score	0.734	-0.000822970376390364
0	ResMem score	0.736	-0.000822970376390364
0	ResMem score	0.738	-0.000822970376390364
0	ResMem score	0.74	-0.000822970376390364
0	ResMem score	0.742	-0.000822970376390364
0	ResMem score	0.744	-0.000822970376390364
0	ResMem score	0.746	-0.000822970376390364
0	ResMem score	0.748	-0.000822970376390364
0	ResMem score	0.75	-0.000822970376390364
0	ResMem score	0.752	-0.000822970376390364
0	ResMem score	0.754	-0.000822970376390364
0	ResMem score	0.756	-0.000822970376390364
0	ResMem score	0.758	-0.000822970376390364
0	ResMem score	0.76	-0.000822970376390364
0	ResMem score	0.762	-0.000822970376390364
0	ResMem score	0.764	-0.000822970376390364
0	ResMem score	0.766	-0.000822970376390364
0	ResMem score	0.768	-0.000822970376390364
0	ResMem score	0.77	-0.000822970376390364
0	ResMem score	0.772	-0.000822970376390364
0	ResMem score	0.774	-0.000822970376390364
0	ResMem score	0.776	-0.000822970376390364
0	ResMem score	0.778	-0.000822970376390364
0	ResMem score	0.78	-0.000822970376390364
0	ResMem score	0.782	-0.000822970376390364
0	ResMem score	0.784	-0.000822970376390364
0	ResMem score	0.786	-0.000822970376390364
0	ResMem score	0.788	-0.000822970376390364
0	ResMem score	0.79	-0.000822970376390364
0	ResMem score	0.792	-0.000822970376390364
0	ResMem score	0.794	-0.000822970376390364
0	ResMem score	0.796	-0.000822970376390364
0	ResMem score	0.798	-0.000822970376390364
0	ResMem score	0.8	-0.000822970376390364
0	relative ResMem score [z-scored per scene]	-0.5	0.0
0	relative ResMem score [z-scored per scene]	-0.498	0.0
0	relative ResMem score [z-scored per scene]	-0.496	0.0
0	relative ResMem score [z-scored per scene]	-0.494	0.0
0	relative ResMem score [z-scored per scene]	-0.492	0.0
0	relative ResMem score [z-scored per scene]	-0.49	0.0
0	relative ResMem score [z-scored per scene]	-0.488	0.0
0	relative ResMem score [z-scored per scene]	-0.486	0.0
0	relative ResMem score [z-scored per scene]	-0.484	0.0
0	relative ResMem score [z-scored per scene]	-0.482	0.0
0	relative ResMem score [z-scored per scene]	-0.48	0.0
0	relative ResMem score [z-scored per scene]	-0.478	0.0
0	relative ResMem score [z-scored per scene]	-0.476	0.0
0	relative ResMem score [z-scored per scene]	-0.474	0.0
0	relative ResMem score [z-scored per scene]	-0.472	0.0
0	relative ResMem score [z-scored per scene]	-0.47	0.0
0	relative ResMem score [z-scored per scene]	-0.468	0.0
0	relative ResMem score [z-scored per scene]	-0.466	0.0
0	relative ResMem score [z-scored per scene]	-0.464	0.0
0	relative ResMem score [z-scored per scene]	-0.462	0.0
0	relative ResMem score [z-scored per scene]	-0.46	0.0
0	relative ResMem score [z-scored per scene]	-0.458	0.0
0	relative ResMem score [z-scored per scene]	-0.456	0.0
0	relative ResMem score [z-scored per scene]	-0.454	0.0
0	relative ResMem score [z-scored per scene]	-0.452	0.0
0	relative ResMem score [z-scored per scene]	-0.45	0.0
0	relative ResMem score [z-scored per scene]	-0.448	0.0
0	relative ResMem score [z-scored per scene]	-0.446	0.0
0	relative ResMem score [z-scored per scene]	-0.444	0.0
0	relative ResMem score [z-scored per scene]	-0.442	0.0
0	relative ResMem score [z-scored per scene]	-0.44	0.0
0	relative ResMem score [z-scored per scene]	-0.438	0.0
0	relative ResMem score [z-scored per scene]	-0.436	0.0
0	relative ResMem score [z-scored per scene]	-0.434	0.0
0	relative ResMem score [z-scored per scene]	-0.432	0.0
0	relative ResMem score [z-scored per scene]	-0.43	0.0
0	relative ResMem score [z-scored per scene]	-0.428	0.0
0	relative ResMem score [z-scored per scene]	-0.426	0.0
0	relative ResMem score [z-scored per scene]	-0.424	0.0
0	relative ResMem score [z-scored per scene]	-0.422	0.0
0	relative ResMem score [z-scored per scene]	-0.42	0.0
0	relative ResMem score [z-scored per scene]	-0.418	0.0
0	relative ResMem score [z-scored per scene]	-0.416	0.0
0	relative ResMem score [z-scored per scene]	-0.414	0.0
0	relative ResMem score [z-scored per scene]	-0.412	0.0
0	relative ResMem score [z-scored per scene]	-0.41	0.0
0	relative ResMem score [z-scored per scene]	-0.408	0.0
0	relative ResMem score [z-scored per scene]	-0.406	0.0
0	relative ResMem score [z-scored per scene]	-0.404	0.0
0	relative ResMem score [z-scored per scene]	-0.402	0.0
0	relative ResMem score [z-scored per scene]	-0.4	0.0
0	relative ResMem score [z-scored per scene]	-0.398	0.0
0	relative ResMem score [z-scored per scene]	-0.396	0.0
0	relative ResMem score [z-scored per scene]	-0.394	0.0
0	relative ResMem score [z-scored per scene]	-0.392	0.0
0	relative ResMem score [z-scored per scene]	-0.39	0.0
0	relative ResMem score [z-scored per scene]	-0.388	0.0
0	relative ResMem score [z-scored per scene]	-0.386	0.0
0	relative ResMem score [z-scored per scene]	-0.384	0.0
0	relative ResMem score [z-scored per scene]	-0.382	0.0
0	relative ResMem score [z-scored per scene]	-0.38	0.0
0	relative ResMem score [z-scored per scene]	-0.378	0.0
0	relative ResMem score [z-scored per scene]	-0.376	0.0
0	relative ResMem score [z-scored per scene]	-0.374	0.0
0	relative ResMem score [z-scored per scene]	-0.372	0.0
0	relative ResMem score [z-scored per scene]	-0.37	0.0
0	relative ResMem score [z-scored per scene]	-0.368	0.0
0	relative ResMem score [z-scored per scene]	-0.366	0.0
0	relative ResMem score [z-scored per scene]	-0.364	0.0
0	relative ResMem score [z-scored per scene]	-0.362	0.0
0	relative ResMem score [z-scored per scene]	-0.36	0.0
0	relative ResMem score [z-scored per scene]	-0.358	0.0
0	relative ResMem score [z-scored per scene]	-0.356	0.0
0	relative ResMem score [z-scored per scene]	-0.354	0.0
0	relative ResMem score [z-scored per scene]	-0.352	0.0
0	relative ResMem score [z-scored per scene]	-0.35	0.0
0	relative ResMem score [z-scored per scene]	-0.348	0.0
0	relative ResMem score [z-scored per scene]	-0.346	0.0
0	relative ResMem score [z-scored per scene]	-0.344	0.0
0	relative ResMem score [z-scored per scene]	-0.342	0.0
0	relative ResMem score [z-scored per scene]	-0.34	0.0
0	relative ResMem score [z-scored per scene]	-0.338	0.0
0	relative ResMem score [z-scored per scene]	-0.336	0.0
0	relative ResMem score [z-scored per scene]	-0.334	0.0
0	relative ResMem score [z-scored per scene]	-0.332	0.0
0	relative ResMem score [z-scored per scene]	-0.33	0.0
0	relative ResMem score [z-scored per scene]	-0.328	0.0
0	relative ResMem score [z-scored per scene]	-0.326	0.0
0	relative ResMem score [z-scored per scene]	-0.324	0.0
0	relative ResMem score [z-scored per scene]	-0.322	0.0
0	relative ResMem score [z-scored per scene]	-0.32	0.0
0	relative ResMem score [z-scored per scene]	-0.318	0.0
0	relative ResMem score [z-scored per scene]	-0.316	0.0
0	relative ResMem score [z-scored per scene]	-0.314	0.0
0	relative ResMem score [z-scored per scene]	-0.312	0.0
0	relative ResMem score [z-scored per scene]	-0.31	0.0
0	relative ResMem score [z-scored per scene]	-0.308	0.0
0	relative ResMem score [z-scored per scene]	-0.306	0.0
0	relative ResMem score [z-scored per scene]	-0.304	0.0
0	relative ResMem score [z-scored per scene]	-0.302	0.0
0	relative ResMem score [z-scored per scene]	-0.3	0.0
0	relative ResMem score [z-scored per scene]	-0.298	0.0
0	relative ResMem score [z-scored per scene]	-0.296	0.0
0	relative ResMem score [z-scored per scene]	-0.294	0.0
0	relative ResMem score [z-scored per scene]	-0.292	0.0
0	relative ResMem score [z-scored per scene]	-0.29	0.0
0	relative ResMem score [z-scored per scene]	-0.288	0.0
0	relative ResMem score [z-scored per scene]	-0.286	0.0
0	relative ResMem score [z-scored per scene]	-0.284	0.0
0	relative ResMem score [z-scored per scene]	-0.282	0.0
0	relative ResMem score [z-scored per scene]	-0.28	0.0
0	relative ResMem score [z-scored per scene]	-0.278	0.0
0	relative ResMem score [z-scored per scene]	-0.276	0.0
0	relative ResMem score [z-scored per scene]	-0.274	0.0
0	relative ResMem score [z-scored per scene]	-0.272	0.0
0	relative ResMem score [z-scored per scene]	-0.27	0.0
0	relative ResMem score [z-scored per scene]	-0.268	0.0
0	relative ResMem score [z-scored per scene]	-0.266	0.0
0	relative ResMem score [z-scored per scene]	-0.264	0.0
0	relative ResMem score [z-scored per scene]	-0.262	0.0
0	relative ResMem score [z-scored per scene]	-0.26	0.0
0	relative ResMem score [z-scored per scene]	-0.258	0.0
0	relative ResMem score [z-scored per scene]	-0.256	0.0
0	relative ResMem score [z-scored per scene]	-0.254	0.0
0	relative ResMem score [z-scored per scene]	-0.252	0.0
0	relative ResMem score [z-scored per scene]	-0.25	0.0
0	relative ResMem score [z-scored per scene]	-0.248	0.0
0	relative ResMem score [z-scored per scene]	-0.246	0.0
0	relative ResMem score [z-scored per scene]	-0.244	0.0
0	relative ResMem score [z-scored per scene]	-0.242	0.0
0	relative ResMem score [z-scored per scene]	-0.24	0.0
0	relative ResMem score [z-scored per scene]	-0.238	0.0
0	relative ResMem score [z-scored per scene]	-0.236	0.0
0	relative ResMem score [z-scored per scene]	-0.234	0.0
0	relative ResMem score [z-scored per scene]	-0.232	0.0
0	relative ResMem score [z-scored per scene]	-0.23	0.0
0	relative ResMem score [z-scored per scene]	-0.228	0.0
0	relative ResMem score [z-scored per scene]	-0.226	0.0
0	relative ResMem score [z-scored per scene]	-0.224	0.0
0	relative ResMem score [z-scored per scene]	-0.222	0.0
0	relative ResMem score [z-scored per scene]	-0.22	0.0
0	relative ResMem score [z-scored per scene]	-0.218	0.0
0	relative ResMem score [z-scored per scene]	-0.216	0.0
0	relative ResMem score [z-scored per scene]	-0.214	0.0
0	relative ResMem score [z-scored per scene]	-0.212	0.0
0	relative ResMem score [z-scored per scene]	-0.21	0.0
0	relative ResMem score [z-scored per scene]	-0.208	0.0
0	relative ResMem score [z-scored per scene]	-0.206	0.0
0	relative ResMem score [z-scored per scene]	-0.204	0.0
0	relative ResMem score [z-scored per scene]	-0.202	0.0
0	relative ResMem score [z-scored per scene]	-0.2	0.0
0	relative ResMem score [z-scored per scene]	-0.198	0.0
0	relative ResMem score [z-scored per scene]	-0.196	0.0
0	relative ResMem score [z-scored per scene]	-0.194	0.0
0	relative ResMem score [z-scored per scene]	-0.192	0.0
0	relative ResMem score [z-scored per scene]	-0.19	0.0
0	relative ResMem score [z-scored per scene]	-0.188	0.0
0	relative ResMem score [z-scored per scene]	-0.186	0.0
0	relative ResMem score [z-scored per scene]	-0.184	0.0
0	relative ResMem score [z-scored per scene]	-0.182	0.0
0	relative ResMem score [z-scored per scene]	-0.18	0.0
0	relative ResMem score [z-scored per scene]	-0.178	0.0
0	relative ResMem score [z-scored per scene]	-0.176	0.0
0	relative ResMem score [z-scored per scene]	-0.174	0.0
0	relative ResMem score [z-scored per scene]	-0.172	0.0
0	relative ResMem score [z-scored per scene]	-0.17	0.0
0	relative ResMem score [z-scored per scene]	-0.168	0.0
0	relative ResMem score [z-scored per scene]	-0.166	0.0
0	relative ResMem score [z-scored per scene]	-0.164	0.0
0	relative ResMem score [z-scored per scene]	-0.162	0.0
0	relative ResMem score [z-scored per scene]	-0.16	0.0
0	relative ResMem score [z-scored per scene]	-0.158	0.0
0	relative ResMem score [z-scored per scene]	-0.156	0.0
0	relative ResMem score [z-scored per scene]	-0.154	0.0
0	relative ResMem score [z-scored per scene]	-0.152	0.0
0	relative ResMem score [z-scored per scene]	-0.15	0.0
0	relative ResMem score [z-scored per scene]	-0.148	0.0
0	relative ResMem score [z-scored per scene]	-0.146	0.0
0	relative ResMem score [z-scored per scene]	-0.144	0.0
0	relative ResMem score [z-scored per scene]	-0.142	0.0
0	relative ResMem score [z-scored per scene]	-0.14	0.0
0	relative ResMem score [z-scored per scene]	-0.138	0.0
0	relative ResMem score [z-scored per scene]	-0.136	0.0
0	relative ResMem score [z-scored per scene]	-0.134	0.0
0	relative ResMem score [z-scored per scene]	-0.132	0.0
0	relative ResMem score [z-scored per scene]	-0.13	0.0
0	relative ResMem score [z-scored per scene]	-0.128	0.0
0	relative ResMem score [z-scored per scene]	-0.126	0.0
0	relative ResMem score [z-scored per scene]	-0.124	0.0
0	relative ResMem score [z-scored per scene]	-0.122	0.0
0	relative ResMem score [z-scored per scene]	-0.12	0.0
0	relative ResMem score [z-scored per scene]	-0.118	0.0
0	relative ResMem score [z-scored per scene]	-0.116	0.0
0	relative ResMem score [z-scored per scene]	-0.114	0.0
0	relative ResMem score [z-scored per scene]	-0.112	0.0
0	relative ResMem score [z-scored per scene]	-0.11	0.0
0	relative ResMem score [z-scored per scene]	-0.108	0.0
0	relative ResMem score [z-scored per scene]	-0.106	0.0
0	relative ResMem score [z-scored per scene]	-0.104	0.0
0	relative ResMem score [z-scored per scene]	-0.102	0.0
0	relative ResMem score [z-scored per scene]	-0.1	0.0
0	relative ResMem score [z-scored per scene]	-0.098	0.0
0	relative ResMem score [z-scored per scene]	-0.096	0.0
0	relative ResMem score [z-scored per scene]	-0.094	0.0
0	relative ResMem score [z-scored per scene]	-0.092	0.0
0	relative ResMem score [z-scored per scene]	-0.09	0.0
0	relative ResMem score [z-scored per scene]	-0.088	0.0
0	relative ResMem score [z-scored per scene]	-0.086	0.0
0	relative ResMem score [z-scored per scene]	-0.084	0.0
0	relative ResMem score [z-scored per scene]	-0.082	0.0
0	relative ResMem score [z-scored per scene]	-0.08	0.0
0	relative ResMem score [z-scored per scene]	-0.078	0.0
0	relative ResMem score [z-scored per scene]	-0.076	0.0
0	relative ResMem score [z-scored per scene]	-0.074	0.0
0	relative ResMem score [z-scored per scene]	-0.072	0.0
0	relative ResMem score [z-scored per scene]	-0.07	0.0
0	relative ResMem score [z-scored per scene]	-0.068	0.0
0	relative ResMem score [z-scored per scene]	-0.066	0.0
0	relative ResMem score [z-scored per scene]	-0.064	0.0
0	relative ResMem score [z-scored per scene]	-0.062	0.0
0	relative ResMem score [z-scored per scene]	-0.06	0.0
0	relative ResMem score [z-scored per scene]	-0.058	0.0
0	relative ResMem score [z-scored per scene]	-0.056	0.0
0	relative ResMem score [z-scored per scene]	-0.054	0.0
0	relative ResMem score [z-scored per scene]	-0.052	0.0
0	relative ResMem score [z-scored per scene]	-0.05	0.0
0	relative ResMem score [z-scored per scene]	-0.048	0.0
0	relative ResMem score [z-scored per scene]	-0.046	0.0
0	relative ResMem score [z-scored per scene]	-0.044	0.0
0	relative ResMem score [z-scored per scene]	-0.042	0.0
0	relative ResMem score [z-scored per scene]	-0.04	0.0
0	relative ResMem score [z-scored per scene]	-0.038	0.0
0	relative ResMem score [z-scored per scene]	-0.036	0.0
0	relative ResMem score [z-scored per scene]	-0.034	0.0
0	relative ResMem score [z-scored per scene]	-0.032	0.0
0	relative ResMem score [z-scored per scene]	-0.03	0.0
0	relative ResMem score [z-scored per scene]	-0.028	0.0
0	relative ResMem score [z-scored per scene]	-0.026	0.0
0	relative ResMem score [z-scored per scene]	-0.024	0.0
0	relative ResMem score [z-scored per scene]	-0.022	0.0
0	relative ResMem score [z-scored per scene]	-0.02	0.0
0	relative ResMem score [z-scored per scene]	-0.018	0.0
0	relative ResMem score [z-scored per scene]	-0.016	0.0
0	relative ResMem score [z-scored per scene]	-0.014	0.0
0	relative ResMem score [z-scored per scene]	-0.012	0.0
0	relative ResMem score [z-scored per scene]	-0.01	0.0
0	relative ResMem score [z-scored per scene]	-0.008	0.0
0	relative ResMem score [z-scored per scene]	-0.006	0.0
0	relative ResMem score [z-scored per scene]	-0.004	0.0
0	relative ResMem score [z-scored per scene]	-0.002	0.0
0	relative ResMem score [z-scored per scene]	0.0	0.0
0	relative ResMem score [z-scored per scene]	0.002	0.0
0	relative ResMem score [z-scored per scene]	0.004	0.0
0	relative ResMem score [z-scored per scene]	0.006	0.0
0	relative ResMem score [z-scored per scene]	0.008	0.0
0	relative ResMem score [z-scored per scene]	0.01	0.0
0	relative ResMem score [z-scored per scene]	0.012	0.0
0	relative ResMem score [z-scored per scene]	0.014	0.0
0	relative ResMem score [z-scored per scene]	0.016	0.0
0	relative ResMem score [z-scored per scene]	0.018	0.0
0	relative ResMem score [z-scored per scene]	0.02	0.0
0	relative ResMem score [z-scored per scene]	0.022	0.0
0	relative ResMem score [z-scored per scene]	0.024	0.0
0	relative ResMem score [z-scored per scene]	0.026	0.0
0	relative ResMem score [z-scored per scene]	0.028	0.0
0	relative ResMem score [z-scored per scene]	0.03	0.0
0	relative ResMem score [z-scored per scene]	0.032	0.0
0	relative ResMem score [z-scored per scene]	0.034	0.0
0	relative ResMem score [z-scored per scene]	0.036	0.0
0	relative ResMem score [z-scored per scene]	0.038	0.0
0	relative ResMem score [z-scored per scene]	0.04	0.0
0	relative ResMem score [z-scored per scene]	0.042	0.0
0	relative ResMem score [z-scored per scene]	0.044	0.0
0	relative ResMem score [z-scored per scene]	0.046	0.0
0	relative ResMem score [z-scored per scene]	0.048	0.0
0	relative ResMem score [z-scored per scene]	0.05	0.0
0	relative ResMem score [z-scored per scene]	0.052	0.0
0	relative ResMem score [z-scored per scene]	0.054	0.0
0	relative ResMem score [z-scored per scene]	0.056	0.0
0	relative ResMem score [z-scored per scene]	0.058	0.0
0	relative ResMem score [z-scored per scene]	0.06	0.0
0	relative ResMem score [z-scored per scene]	0.062	0.0
0	relative ResMem score [z-scored per scene]	0.064	0.0
0	relative ResMem score [z-scored per scene]	0.066	0.0
0	relative ResMem score [z-scored per scene]	0.068	0.0
0	relative ResMem score [z-scored per scene]	0.07	0.0
0	relative ResMem score [z-scored per scene]	0.072	0.0
0	relative ResMem score [z-scored per scene]	0.074	0.0
0	relative ResMem score [z-scored per scene]	0.076	0.0
0	relative ResMem score [z-scored per scene]	0.078	0.0
0	relative ResMem score [z-scored per scene]	0.08	0.0
0	relative ResMem score [z-scored per scene]	0.082	0.0
0	relative ResMem score [z-scored per scene]	0.084	0.0
0	relative ResMem score [z-scored per scene]	0.086	0.0
0	relative ResMem score [z-scored per scene]	0.088	0.0
0	relative ResMem score [z-scored per scene]	0.09	0.0
0	relative ResMem score [z-scored per scene]	0.092	0.0
0	relative ResMem score [z-scored per scene]	0.094	0.0
0	relative ResMem score [z-scored per scene]	0.096	0.0
0	relative ResMem score [z-scored per scene]	0.098	0.0
0	relative ResMem score [z-scored per scene]	0.1	0.0
0	relative ResMem score [z-scored per scene]	0.102	0.0
0	relative ResMem score [z-scored per scene]	0.104	0.0
0	relative ResMem score [z-scored per scene]	0.106	0.0
0	relative ResMem score [z-scored per scene]	0.108	0.0
0	relative ResMem score [z-scored per scene]	0.11	0.0
0	relative ResMem score [z-scored per scene]	0.112	0.0
0	relative ResMem score [z-scored per scene]	0.114	0.0
0	relative ResMem score [z-scored per scene]	0.116	0.0
0	relative ResMem score [z-scored per scene]	0.118	0.0
0	relative ResMem score [z-scored per scene]	0.12	0.0
0	relative ResMem score [z-scored per scene]	0.122	0.0
0	relative ResMem score [z-scored per scene]	0.124	0.0
0	relative ResMem score [z-scored per scene]	0.126	0.0
0	relative ResMem score [z-scored per scene]	0.128	0.0
0	relative ResMem score [z-scored per scene]	0.13	0.0
0	relative ResMem score [z-scored per scene]	0.132	0.0
0	relative ResMem score [z-scored per scene]	0.134	0.0
0	relative ResMem score [z-scored per scene]	0.136	0.0
0	relative ResMem score [z-scored per scene]	0.138	0.0
0	relative ResMem score [z-scored per scene]	0.14	0.0
0	relative ResMem score [z-scored per scene]	0.142	0.0
0	relative ResMem score [z-scored per scene]	0.144	0.0
0	relative ResMem score [z-scored per scene]	0.146	0.0
0	relative ResMem score [z-scored per scene]	0.148	0.0
0	relative ResMem score [z-scored per scene]	0.15	0.0
0	relative ResMem score [z-scored per scene]	0.152	0.0
0	relative ResMem score [z-scored per scene]	0.154	0.0
0	relative ResMem score [z-scored per scene]	0.156	0.0
0	relative ResMem score [z-scored per scene]	0.158	0.0
0	relative ResMem score [z-scored per scene]	0.16	0.0
0	relative ResMem score [z-scored per scene]	0.162	0.0
0	relative ResMem score [z-scored per scene]	0.164	0.0
0	relative ResMem score [z-scored per scene]	0.166	0.0
0	relative ResMem score [z-scored per scene]	0.168	0.0
0	relative ResMem score [z-scored per scene]	0.17	0.0
0	relative ResMem score [z-scored per scene]	0.172	0.0
0	relative ResMem score [z-scored per scene]	0.174	0.0
0	relative ResMem score [z-scored per scene]	0.176	0.0
0	relative ResMem score [z-scored per scene]	0.178	0.0
0	relative ResMem score [z-scored per scene]	0.18	0.0
0	relative ResMem score [z-scored per scene]	0.182	0.0
0	relative ResMem score [z-scored per scene]	0.184	0.0
0	relative ResMem score [z-scored per scene]	0.186	0.0
0	relative ResMem score [z-scored per scene]	0.188	0.0
0	relative ResMem score [z-scored per scene]	0.19	0.0
0	relative ResMem score [z-scored per scene]	0.192	0.0
0	relative ResMem score [z-scored per scene]	0.194	0.0
0	relative ResMem score [z-scored per scene]	0.196	0.0
0	relative ResMem score [z-scored per scene]	0.198	0.0
0	relative ResMem score [z-scored per scene]	0.2	0.0
0	relative ResMem score [z-scored per scene]	0.202	0.0
0	relative ResMem score [z-scored per scene]	0.204	0.0
0	relative ResMem score [z-scored per scene]	0.206	0.0
0	relative ResMem score [z-scored per scene]	0.208	0.0
0	relative ResMem score [z-scored per scene]	0.21	0.0
0	relative ResMem score [z-scored per scene]	0.212	0.0
0	relative ResMem score [z-scored per scene]	0.214	0.0
0	relative ResMem score [z-scored per scene]	0.216	0.0
0	relative ResMem score [z-scored per scene]	0.218	0.0
0	relative ResMem score [z-scored per scene]	0.22	0.0
0	relative ResMem score [z-scored per scene]	0.222	0.0
0	relative ResMem score [z-scored per scene]	0.224	0.0
0	relative ResMem score [z-scored per scene]	0.226	0.0
0	relative ResMem score [z-scored per scene]	0.228	0.0
0	relative ResMem score [z-scored per scene]	0.23	0.0
0	relative ResMem score [z-scored per scene]	0.232	0.0
0	relative ResMem score [z-scored per scene]	0.234	0.0
0	relative ResMem score [z-scored per scene]	0.236	0.0
0	relative ResMem score [z-scored per scene]	0.238	0.0
0	relative ResMem score [z-scored per scene]	0.24	0.0
0	relative ResMem score [z-scored per scene]	0.242	0.0
0	relative ResMem score [z-scored per scene]	0.244	0.0
0	relative ResMem score [z-scored per scene]	0.246	0.0
0	relative ResMem score [z-scored per scene]	0.248	0.0
0	relative ResMem score [z-scored per scene]	0.25	0.0
0	relative ResMem score [z-scored per scene]	0.252	0.0
0	relative ResMem score [z-scored per scene]	0.254	0.0
0	relative ResMem score [z-scored per scene]	0.256	0.0
0	relative ResMem score [z-scored per scene]	0.258	0.0
0	relative ResMem score [z-scored per scene]	0.26	0.0
0	relative ResMem score [z-scored per scene]	0.262	0.0
0	relative ResMem score [z-scored per scene]	0.264	0.0
0	relative ResMem score [z-scored per scene]	0.266	0.0
0	relative ResMem score [z-scored per scene]	0.268	0.0
0	relative ResMem score [z-scored per scene]	0.27	0.0
0	relative ResMem score [z-scored per scene]	0.272	0.0
0	relative ResMem score [z-scored per scene]	0.274	0.0
0	relative ResMem score [z-scored per scene]	0.276	0.0
0	relative ResMem score [z-scored per scene]	0.278	0.0
0	relative ResMem score [z-scored per scene]	0.28	0.0
0	relative ResMem score [z-scored per scene]	0.282	0.0
0	relative ResMem score [z-scored per scene]	0.284	0.0
0	relative ResMem score [z-scored per scene]	0.286	0.0
0	relative ResMem score [z-scored per scene]	0.288	0.0
0	relative ResMem score [z-scored per scene]	0.29	0.0
0	relative ResMem score [z-scored per scene]	0.292	0.0
0	relative ResMem score [z-scored per scene]	0.294	0.0
0	relative ResMem score [z-scored per scene]	0.296	0.0
0	relative ResMem score [z-scored per scene]	0.298	0.0
0	relative ResMem score [z-scored per scene]	0.3	0.0
0	relative ResMem score [z-scored per scene]	0.302	0.0
0	relative ResMem score [z-scored per scene]	0.304	0.0
0	relative ResMem score [z-scored per scene]	0.306	0.0
0	relative ResMem score [z-scored per scene]	0.308	0.0
0	relative ResMem score [z-scored per scene]	0.31	0.0
0	relative ResMem score [z-scored per scene]	0.312	0.0
0	relative ResMem score [z-scored per scene]	0.314	0.0
0	relative ResMem score [z-scored per scene]	0.316	0.0
0	relative ResMem score [z-scored per scene]	0.318	0.0
0	relative ResMem score [z-scored per scene]	0.32	0.0
0	relative ResMem score [z-scored per scene]	0.322	0.0
0	relative ResMem score [z-scored per scene]	0.324	0.0
0	relative ResMem score [z-scored per scene]	0.326	0.0
0	relative ResMem score [z-scored per scene]	0.328	0.0
0	relative ResMem score [z-scored per scene]	0.33	0.0
0	relative ResMem score [z-scored per scene]	0.332	0.0
0	relative ResMem score [z-scored per scene]	0.334	0.0
0	relative ResMem score [z-scored per scene]	0.336	0.0
0	relative ResMem score [z-scored per scene]	0.338	0.0
0	relative ResMem score [z-scored per scene]	0.34	0.0
0	relative ResMem score [z-scored per scene]	0.342	0.0
0	relative ResMem score [z-scored per scene]	0.344	0.0
0	relative ResMem score [z-scored per scene]	0.346	0.0
0	relative ResMem score [z-scored per scene]	0.348	0.0
0	relative ResMem score [z-scored per scene]	0.35	0.0
0	relative ResMem score [z-scored per scene]	0.352	0.0
0	relative ResMem score [z-scored per scene]	0.354	0.0
0	relative ResMem score [z-scored per scene]	0.356	0.0
0	relative ResMem score [z-scored per scene]	0.358	0.0
0	relative ResMem score [z-scored per scene]	0.36	0.0
0	relative ResMem score [z-scored per scene]	0.362	0.0
0	relative ResMem score [z-scored per scene]	0.364	0.0
0	relative ResMem score [z-scored per scene]	0.366	0.0
0	relative ResMem score [z-scored per scene]	0.368	0.0
0	relative ResMem score [z-scored per scene]	0.37	0.0
0	relative ResMem score [z-scored per scene]	0.372	0.0
0	relative ResMem score [z-scored per scene]	0.374	0.0
0	relative ResMem score [z-scored per scene]	0.376	0.0
0	relative ResMem score [z-scored per scene]	0.378	0.0
0	relative ResMem score [z-scored per scene]	0.38	0.0
0	relative ResMem score [z-scored per scene]	0.382	0.0
0	relative ResMem score [z-scored per scene]	0.384	0.0
0	relative ResMem score [z-scored per scene]	0.386	0.0
0	relative ResMem score [z-scored per scene]	0.388	0.0
0	relative ResMem score [z-scored per scene]	0.39	0.0
0	relative ResMem score [z-scored per scene]	0.392	0.0
0	relative ResMem score [z-scored per scene]	0.394	0.0
0	relative ResMem score [z-scored per scene]	0.396	0.0
0	relative ResMem score [z-scored per scene]	0.398	0.0
0	relative ResMem score [z-scored per scene]	0.4	0.0
0	relative ResMem score [z-scored per scene]	0.402	0.0
0	relative ResMem score [z-scored per scene]	0.404	0.0
0	relative ResMem score [z-scored per scene]	0.406	0.0
0	relative ResMem score [z-scored per scene]	0.408	0.0
0	relative ResMem score [z-scored per scene]	0.41	0.0
0	relative ResMem score [z-scored per scene]	0.412	0.0
0	relative ResMem score [z-scored per scene]	0.414	0.0
0	relative ResMem score [z-scored per scene]	0.416	0.0
0	relative ResMem score [z-scored per scene]	0.418	0.0
0	relative ResMem score [z-scored per scene]	0.42	0.0
0	relative ResMem score [z-scored per scene]	0.422	0.0
0	relative ResMem score [z-scored per scene]	0.424	0.0
0	relative ResMem score [z-scored per scene]	0.426	0.0
0	relative ResMem score [z-scored per scene]	0.428	0.0
0	relative ResMem score [z-scored per scene]	0.43	0.0
0	relative ResMem score [z-scored per scene]	0.432	0.0
0	relative ResMem score [z-scored per scene]	0.434	0.0
0	relative ResMem score [z-scored per scene]	0.436	0.0
0	relative ResMem score [z-scored per scene]	0.438	0.0
0	relative ResMem score [z-scored per scene]	0.44	0.0
0	relative ResMem score [z-scored per scene]	0.442	0.0
0	relative ResMem score [z-scored per scene]	0.444	0.0
0	relative ResMem score [z-scored per scene]	0.446	0.0
0	relative ResMem score [z-scored per scene]	0.448	0.0
0	relative ResMem score [z-scored per scene]	0.45	0.0
0	relative ResMem score [z-scored per scene]	0.452	0.0
0	relative ResMem score [z-scored per scene]	0.454	0.0
0	relative ResMem score [z-scored per scene]	0.456	0.0
0	relative ResMem score [z-scored per scene]	0.458	0.0
0	relative ResMem score [z-scored per scene]	0.46	0.0
0	relative ResMem score [z-scored per scene]	0.462	0.0
0	relative ResMem score [z-scored per scene]	0.464	0.0
0	relative ResMem score [z-scored per scene]	0.466	0.0
0	relative ResMem score [z-scored per scene]	0.468	0.0
0	relative ResMem score [z-scored per scene]	0.47	0.0
0	relative ResMem score [z-scored per scene]	0.472	0.0
0	relative ResMem score [z-scored per scene]	0.474	0.0
0	relative ResMem score [z-scored per scene]	0.476	0.0
0	relative ResMem score [z-scored per scene]	0.478	0.0
0	relative ResMem score [z-scored per scene]	0.48	0.0
0	relative ResMem score [z-scored per scene]	0.482	0.0
0	relative ResMem score [z-scored per scene]	0.484	0.0
0	relative ResMem score [z-scored per scene]	0.486	0.0
0	relative ResMem score [z-scored per scene]	0.488	0.0
0	relative ResMem score [z-scored per scene]	0.49	0.0
0	relative ResMem score [z-scored per scene]	0.492	0.0
0	relative ResMem score [z-scored per scene]	0.494	0.0
0	relative ResMem score [z-scored per scene]	0.496	0.0
0	relative ResMem score [z-scored per scene]	0.498	0.0
0	relative ResMem score [z-scored per scene]	0.5	0.0
0	relative ResMem score [z-scored per scene]	0.502	0.0
0	relative ResMem score [z-scored per scene]	0.504	0.0
0	relative ResMem score [z-scored per scene]	0.506	0.0
0	relative ResMem score [z-scored per scene]	0.508	0.0
0	relative ResMem score [z-scored per scene]	0.51	0.0
0	relative ResMem score [z-scored per scene]	0.512	0.0
0	relative ResMem score [z-scored per scene]	0.514	0.0
0	relative ResMem score [z-scored per scene]	0.516	0.0
0	relative ResMem score [z-scored per scene]	0.518	0.0
0	relative ResMem score [z-scored per scene]	0.52	0.0
0	relative ResMem score [z-scored per scene]	0.522	0.0
0	relative ResMem score [z-scored per scene]	0.524	0.0
0	relative ResMem score [z-scored per scene]	0.526	0.0
0	relative ResMem score [z-scored per scene]	0.528	0.0
0	relative ResMem score [z-scored per scene]	0.53	0.0
0	relative ResMem score [z-scored per scene]	0.532	0.0
0	relative ResMem score [z-scored per scene]	0.534	0.0
0	relative ResMem score [z-scored per scene]	0.536	0.0
0	relative ResMem score [z-scored per scene]	0.538	0.0
0	relative ResMem score [z-scored per scene]	0.54	0.0
0	relative ResMem score [z-scored per scene]	0.542	0.0
0	relative ResMem score [z-scored per scene]	0.544	0.0
0	relative ResMem score [z-scored per scene]	0.546	0.0
0	relative ResMem score [z-scored per scene]	0.548	0.0
0	relative ResMem score [z-scored per scene]	0.55	0.0
0	relative ResMem score [z-scored per scene]	0.552	0.0
0	relative ResMem score [z-scored per scene]	0.554	0.0
0	relative ResMem score [z-scored per scene]	0.556	0.0
0	relative ResMem score [z-scored per scene]	0.558	0.0
0	relative ResMem score [z-scored per scene]	0.56	0.0
0	relative ResMem score [z-scored per scene]	0.562	0.0
0	relative ResMem score [z-scored per scene]	0.564	0.0
0	relative ResMem score [z-scored per scene]	0.566	0.0
0	relative ResMem score [z-scored per scene]	0.568	0.0
0	relative ResMem score [z-scored per scene]	0.57	0.0
0	relative ResMem score [z-scored per scene]	0.572	0.0
0	relative ResMem score [z-scored per scene]	0.574	0.0
0	relative ResMem score [z-scored per scene]	0.576	0.0
0	relative ResMem score [z-scored per scene]	0.578	0.0
0	relative ResMem score [z-scored per scene]	0.58	0.0
0	relative ResMem score [z-scored per scene]	0.582	0.0
0	relative ResMem score [z-scored per scene]	0.584	0.0
0	relative ResMem score [z-scored per scene]	0.586	0.0
0	relative ResMem score [z-scored per scene]	0.588	0.0
0	relative ResMem score [z-scored per scene]	0.59	0.0
0	relative ResMem score [z-scored per scene]	0.592	0.0
0	relative ResMem score [z-scored per scene]	0.594	0.0
0	relative ResMem score [z-scored per scene]	0.596	0.0
0	relative ResMem score [z-scored per scene]	0.598	0.0
0	relative ResMem score [z-scored per scene]	0.6	0.0
0	relative ResMem score [z-scored per scene]	0.602	0.0
0	relative ResMem score [z-scored per scene]	0.604	0.0
0	relative ResMem score [z-scored per scene]	0.606	0.0
0	relative ResMem score [z-scored per scene]	0.608	0.0
0	relative ResMem score [z-scored per scene]	0.61	0.0
0	relative ResMem score [z-scored per scene]	0.612	0.0
0	relative ResMem score [z-scored per scene]	0.614	0.0
0	relative ResMem score [z-scored per scene]	0.616	0.0
0	relative ResMem score [z-scored per scene]	0.618	0.0
0	relative ResMem score [z-scored per scene]	0.62	0.0
0	relative ResMem score [z-scored per scene]	0.622	0.0
0	relative ResMem score [z-scored per scene]	0.624	0.0
0	relative ResMem score [z-scored per scene]	0.626	0.0
0	relative ResMem score [z-scored per scene]	0.628	0.0
0	relative ResMem score [z-scored per scene]	0.63	0.0
0	relative ResMem score [z-scored per scene]	0.632	0.0
0	relative ResMem score [z-scored per scene]	0.634	0.0
0	relative ResMem score [z-scored per scene]	0.636	0.0
0	relative ResMem score [z-scored per scene]	0.638	0.0
0	relative ResMem score [z-scored per scene]	0.64	0.0
0	relative ResMem score [z-scored per scene]	0.642	0.0
0	relative ResMem score [z-scored per scene]	0.644	0.0
0	relative ResMem score [z-scored per scene]	0.646	0.0
0	relative ResMem score [z-scored per scene]	0.648	0.0
0	relative ResMem score [z-scored per scene]	0.65	0.0
0	relative ResMem score [z-scored per scene]	0.652	0.0
0	relative ResMem score [z-scored per scene]	0.654	0.0
0	relative ResMem score [z-scored per scene]	0.656	0.0
0	relative ResMem score [z-scored per scene]	0.658	0.0
0	relative ResMem score [z-scored per scene]	0.66	0.0
0	relative ResMem score [z-scored per scene]	0.662	0.0
0	relative ResMem score [z-scored per scene]	0.664	0.0
0	relative ResMem score [z-scored per scene]	0.666	0.0
0	relative ResMem score [z-scored per scene]	0.668	0.0
0	relative ResMem score [z-scored per scene]	0.67	0.0
0	relative ResMem score [z-scored per scene]	0.672	0.0
0	relative ResMem score [z-scored per scene]	0.674	0.0
0	relative ResMem score [z-scored per scene]	0.676	0.0
0	relative ResMem score [z-scored per scene]	0.678	0.0
0	relative ResMem score [z-scored per scene]	0.68	0.0
0	relative ResMem score [z-scored per scene]	0.682	0.0
0	relative ResMem score [z-scored per scene]	0.684	0.0
0	relative ResMem score [z-scored per scene]	0.686	0.0
0	relative ResMem score [z-scored per scene]	0.688	0.0
0	relative ResMem score [z-scored per scene]	0.69	0.0
0	relative ResMem score [z-scored per scene]	0.692	0.0
0	relative ResMem score [z-scored per scene]	0.694	0.0
0	relative ResMem score [z-scored per scene]	0.696	0.0
0	relative ResMem score [z-scored per scene]	0.698	0.0
0	relative ResMem score [z-scored per scene]	0.7	0.0
0	relative ResMem score [z-scored per scene]	0.702	0.0
0	relative ResMem score [z-scored per scene]	0.704	0.0
0	relative ResMem score [z-scored per scene]	0.706	0.0
0	relative ResMem score [z-scored per scene]	0.708	0.0
0	relative ResMem score [z-scored per scene]	0.71	0.0
0	relative ResMem score [z-scored per scene]	0.712	0.0
0	relative ResMem score [z-scored per scene]	0.714	0.0
0	relative ResMem score [z-scored per scene]	0.716	0.0
0	relative ResMem score [z-scored per scene]	0.718	0.0
0	relative ResMem score [z-scored per scene]	0.72	0.0
0	relative ResMem score [z-scored per scene]	0.722	0.0
0	relative ResMem score [z-scored per scene]	0.724	0.0
0	relative ResMem score [z-scored per scene]	0.726	0.0
0	relative ResMem score [z-scored per scene]	0.728	0.0
0	relative ResMem score [z-scored per scene]	0.73	0.0
0	relative ResMem score [z-scored per scene]	0.732	0.0
0	relative ResMem score [z-scored per scene]	0.734	0.0
0	relative ResMem score [z-scored per scene]	0.736	0.0
0	relative ResMem score [z-scored per scene]	0.738	0.0
0	relative ResMem score [z-scored per scene]	0.74	0.0
0	relative ResMem score [z-scored per scene]	0.742	0.0
0	relative ResMem score [z-scored per scene]	0.744	0.0
0	relative ResMem score [z-scored per scene]	0.746	0.0
0	relative ResMem score [z-scored per scene]	0.748	0.0
0	relative ResMem score [z-scored per scene]	0.75	0.0
0	relative ResMem score [z-scored per scene]	0.752	0.0
0	relative ResMem score [z-scored per scene]	0.754	0.0
0	relative ResMem score [z-scored per scene]	0.756	0.0
0	relative ResMem score [z-scored per scene]	0.758	0.0
0	relative ResMem score [z-scored per scene]	0.76	0.0
0	relative ResMem score [z-scored per scene]	0.762	0.0
0	relative ResMem score [z-scored per scene]	0.764	0.0
0	relative ResMem score [z-scored per scene]	0.766	0.0
0	relative ResMem score [z-scored per scene]	0.768	0.0
0	relative ResMem score [z-scored per scene]	0.77	0.0
0	relative ResMem score [z-scored per scene]	0.772	0.0
0	relative ResMem score [z-scored per scene]	0.774	0.0
0	relative ResMem score [z-scored per scene]	0.776	0.0
0	relative ResMem score [z-scored per scene]	0.778	0.0
0	relative ResMem score [z-scored per scene]	0.78	0.0
0	relative ResMem score [z-scored per scene]	0.782	0.0
0	relative ResMem score [z-scored per scene]	0.784	0.0
0	relative ResMem score [z-scored per scene]	0.786	0.0
0	relative ResMem score [z-scored per scene]	0.788	0.0
0	relative ResMem score [z-scored per scene]	0.79	0.0
0	relative ResMem score [z-scored per scene]	0.792	0.0
0	relative ResMem score [z-scored per scene]	0.794	0.0
0	relative ResMem score [z-scored per scene]	0.796	0.0
0	relative ResMem score [z-scored per scene]	0.798	0.0
0	relative ResMem score [z-scored per scene]	0.8	0.0
1	ResMem score	-0.5	-0.00022854565952670213
1	ResMem score	-0.498	-0.00022854565952670213
1	ResMem score	-0.496	-0.00022854565952670213
1	ResMem score	-0.494	-0.00022854565952670213
1	ResMem score	-0.492	-0.00022854565952670213
1	ResMem score	-0.49	-0.00022854565952670213
1	ResMem score	-0.488	-0.00022854565952670213
1	ResMem score	-0.486	-0.00022854565952670213
1	ResMem score	-0.484	-0.00022854565952670213
1	ResMem score	-0.482	-0.00022854565952670213
1	ResMem score	-0.48	-0.00022854565952670213
1	ResMem score	-0.478	-0.00022854565952670213
1	ResMem score	-0.476	-0.00022854565952670213
1	ResMem score	-0.474	-0.00022854565952670213
1	ResMem score	-0.472	-0.00022854565952670213
1	ResMem score	-0.47	-0.00022854565952670213
1	ResMem score	-0.468	-0.00022854565952670213
1	ResMem score	-0.466	-0.00022854565952670213
1	ResMem score	-0.464	-0.00022854565952670213
1	ResMem score	-0.462	-0.00022854565952670213
1	ResMem score	-0.46	-0.00022854565952670213
1	ResMem score	-0.458	-0.00022854565952670213
1	ResMem score	-0.456	-0.00022854565952670213
1	ResMem score	-0.454	-0.00022854565952670213
1	ResMem score	-0.452	-0.00022854565952670213
1	ResMem score	-0.45	-0.00022854565952670213
1	ResMem score	-0.448	-0.00022854565952670213
1	ResMem score	-0.446	-0.00022854565952670213
1	ResMem score	-0.444	-0.00022854565952670213
1	ResMem score	-0.442	-0.00022854565952670213
1	ResMem score	-0.44	-0.00022854565952670213
1	ResMem score	-0.438	-0.00022854565952670213
1	ResMem score	-0.436	-0.00022854565952670213
1	ResMem score	-0.434	-0.00022854565952670213
1	ResMem score	-0.432	-0.00022854565952670213
1	ResMem score	-0.43	-0.00022854565952670213
1	ResMem score	-0.428	-0.00022854565952670213
1	ResMem score	-0.426	-0.00022854565952670213
1	ResMem score	-0.424	-0.00022854565952670213
1	ResMem score	-0.422	-0.00022854565952670213
1	ResMem score	-0.42	-0.00022854565952670213
1	ResMem score	-0.418	-0.00022854565952670213
1	ResMem score	-0.416	-0.00022854565952670213
1	ResMem score	-0.414	-0.00022854565952670213
1	ResMem score	-0.412	-0.00022854565952670213
1	ResMem score	-0.41	-0.00022854565952670213
1	ResMem score	-0.408	-0.00022854565952670213
1	ResMem score	-0.406	-0.00022854565952670213
1	ResMem score	-0.404	-0.00022854565952670213
1	ResMem score	-0.402	-0.00022854565952670213
1	ResMem score	-0.4	-0.00022854565952670213
1	ResMem score	-0.398	-0.00022854565952670213
1	ResMem score	-0.396	-0.00022854565952670213
1	ResMem score	-0.394	-0.00022854565952670213
1	ResMem score	-0.392	-0.00022854565952670213
1	ResMem score	-0.39	-0.00022854565952670213
1	ResMem score	-0.388	-0.00022854565952670213
1	ResMem score	-0.386	-0.00022854565952670213
1	ResMem score	-0.384	-0.00022854565952670213
1	ResMem score	-0.382	-0.00022854565952670213
1	ResMem score	-0.38	-0.00022854565952670213
1	ResMem score	-0.378	-0.00022854565952670213
1	ResMem score	-0.376	-0.00022854565952670213
1	ResMem score	-0.374	-0.00022854565952670213
1	ResMem score	-0.372	-0.00022854565952670213
1	ResMem score	-0.37	-0.00022854565952670213
1	ResMem score	-0.368	-0.00022854565952670213
1	ResMem score	-0.366	-0.00022854565952670213
1	ResMem score	-0.364	-0.00022854565952670213
1	ResMem score	-0.362	-0.00022854565952670213
1	ResMem score	-0.36	-0.00022854565952670213
1	ResMem score	-0.358	-0.00022854565952670213
1	ResMem score	-0.356	-0.00022854565952670213
1	ResMem score	-0.354	-0.00022854565952670213
1	ResMem score	-0.352	-0.00022854565952670213
1	ResMem score	-0.35	-0.00022854565952670213
1	ResMem score	-0.348	-0.00022854565952670213
1	ResMem score	-0.346	-0.00022854565952670213
1	ResMem score	-0.344	-0.00022854565952670213
1	ResMem score	-0.342	-0.00022854565952670213
1	ResMem score	-0.34	-0.00022854565952670213
1	ResMem score	-0.338	-0.00022854565952670213
1	ResMem score	-0.336	-0.00022854565952670213
1	ResMem score	-0.334	-0.00022854565952670213
1	ResMem score	-0.332	-0.00022854565952670213
1	ResMem score	-0.33	-0.00022854565952670213
1	ResMem score	-0.328	-0.00022854565952670213
1	ResMem score	-0.326	-0.00022854565952670213
1	ResMem score	-0.324	-0.00022854565952670213
1	ResMem score	-0.322	-0.00022854565952670213
1	ResMem score	-0.32	-0.00022854565952670213
1	ResMem score	-0.318	-0.00022854565952670213
1	ResMem score	-0.316	-0.00022854565952670213
1	ResMem score	-0.314	-0.00022854565952670213
1	ResMem score	-0.312	-0.00022854565952670213
1	ResMem score	-0.31	-0.00022854565952670213
1	ResMem score	-0.308	-0.00022854565952670213
1	ResMem score	-0.306	-0.00022854565952670213
1	ResMem score	-0.304	-0.00022854565952670213
1	ResMem score	-0.302	-0.00022854565952670213
1	ResMem score	-0.3	-0.00022854565952670213
1	ResMem score	-0.298	-0.00022854565952670213
1	ResMem score	-0.296	-0.00022854565952670213
1	ResMem score	-0.294	-0.00022854565952670213
1	ResMem score	-0.292	-0.00022854565952670213
1	ResMem score	-0.29	-0.00022854565952670213
1	ResMem score	-0.288	-0.00022854565952670213
1	ResMem score	-0.286	-0.00022854565952670213
1	ResMem score	-0.284	-0.00022854565952670213
1	ResMem score	-0.282	-0.00022854565952670213
1	ResMem score	-0.28	-0.00022854565952670213
1	ResMem score	-0.278	-0.00022854565952670213
1	ResMem score	-0.276	-0.00022854565952670213
1	ResMem score	-0.274	-0.00022854565952670213
1	ResMem score	-0.272	-0.00022854565952670213
1	ResMem score	-0.27	-0.00022854565952670213
1	ResMem score	-0.268	-0.00022854565952670213
1	ResMem score	-0.266	-0.00022854565952670213
1	ResMem score	-0.264	-0.00022854565952670213
1	ResMem score	-0.262	-0.00022854565952670213
1	ResMem score	-0.26	-0.00022854565952670213
1	ResMem score	-0.258	-0.00022854565952670213
1	ResMem score	-0.256	-0.00022854565952670213
1	ResMem score	-0.254	-0.00022854565952670213
1	ResMem score	-0.252	-0.00022854565952670213
1	ResMem score	-0.25	-0.00022854565952670213
1	ResMem score	-0.248	-0.00022854565952670213
1	ResMem score	-0.246	-0.00022854565952670213
1	ResMem score	-0.244	-0.00022854565952670213
1	ResMem score	-0.242	-0.00022854565952670213
1	ResMem score	-0.24	-0.00022854565952670213
1	ResMem score	-0.238	-0.00022854565952670213
1	ResMem score	-0.236	-0.00022854565952670213
1	ResMem score	-0.234	-0.00022854565952670213
1	ResMem score	-0.232	-0.00022854565952670213
1	ResMem score	-0.23	-0.00022854565952670213
1	ResMem score	-0.228	-0.00022854565952670213
1	ResMem score	-0.226	-0.00022854565952670213
1	ResMem score	-0.224	-0.00022854565952670213
1	ResMem score	-0.222	-0.00022854565952670213
1	ResMem score	-0.22	-0.00022854565952670213
1	ResMem score	-0.218	-0.00022854565952670213
1	ResMem score	-0.216	-0.00022854565952670213
1	ResMem score	-0.214	-0.00022854565952670213
1	ResMem score	-0.212	-0.00022854565952670213
1	ResMem score	-0.21	-0.00022854565952670213
1	ResMem score	-0.208	-0.00022854565952670213
1	ResMem score	-0.206	-0.00022854565952670213
1	ResMem score	-0.204	-0.00022854565952670213
1	ResMem score	-0.202	-0.00022854565952670213
1	ResMem score	-0.2	-0.00022854565952670213
1	ResMem score	-0.198	-0.00022854565952670213
1	ResMem score	-0.196	-0.00022854565952670213
1	ResMem score	-0.194	-0.00022854565952670213
1	ResMem score	-0.192	-0.00022854565952670213
1	ResMem score	-0.19	-0.00022854565952670213
1	ResMem score	-0.188	-0.00022854565952670213
1	ResMem score	-0.186	-0.00022854565952670213
1	ResMem score	-0.184	-0.00022854565952670213
1	ResMem score	-0.182	-0.00022854565952670213
1	ResMem score	-0.18	-0.00022854565952670213
1	ResMem score	-0.178	-0.00022854565952670213
1	ResMem score	-0.176	-0.00022854565952670213
1	ResMem score	-0.174	-0.00022854565952670213
1	ResMem score	-0.172	-0.00022854565952670213
1	ResMem score	-0.17	-0.00022854565952670213
1	ResMem score	-0.168	-0.00022854565952670213
1	ResMem score	-0.166	-0.00022854565952670213
1	ResMem score	-0.164	-0.00022854565952670213
1	ResMem score	-0.162	-0.00022854565952670213
1	ResMem score	-0.16	-0.00022854565952670213
1	ResMem score	-0.158	-0.00022854565952670213
1	ResMem score	-0.156	-0.00022854565952670213
1	ResMem score	-0.154	-0.00022854565952670213
1	ResMem score	-0.152	-0.00022854565952670213
1	ResMem score	-0.15	-0.00022854565952670213
1	ResMem score	-0.148	-0.00022854565952670213
1	ResMem score	-0.146	-0.00022854565952670213
1	ResMem score	-0.144	-0.00022854565952670213
1	ResMem score	-0.142	-0.00022854565952670213
1	ResMem score	-0.14	-0.00022854565952670213
1	ResMem score	-0.138	-0.00022854565952670213
1	ResMem score	-0.136	-0.00022854565952670213
1	ResMem score	-0.134	-0.00022854565952670213
1	ResMem score	-0.132	-0.00022854565952670213
1	ResMem score	-0.13	-0.00022854565952670213
1	ResMem score	-0.128	-0.00022854565952670213
1	ResMem score	-0.126	-0.00022854565952670213
1	ResMem score	-0.124	-0.00022854565952670213
1	ResMem score	-0.122	-0.00022854565952670213
1	ResMem score	-0.12	-0.00022854565952670213
1	ResMem score	-0.118	-0.00022854565952670213
1	ResMem score	-0.116	-0.00022854565952670213
1	ResMem score	-0.114	-0.00022854565952670213
1	ResMem score	-0.112	-0.00022854565952670213
1	ResMem score	-0.11	-0.00022854565952670213
1	ResMem score	-0.108	-0.00022854565952670213
1	ResMem score	-0.106	-0.00022854565952670213
1	ResMem score	-0.104	-0.00022854565952670213
1	ResMem score	-0.102	-0.00022854565952670213
1	ResMem score	-0.1	-0.00022854565952670213
1	ResMem score	-0.098	-0.00022854565952670213
1	ResMem score	-0.096	-0.00022854565952670213
1	ResMem score	-0.094	-0.00022854565952670213
1	ResMem score	-0.092	-0.00022854565952670213
1	ResMem score	-0.09	-0.00022854565952670213
1	ResMem score	-0.088	-0.00022854565952670213
1	ResMem score	-0.086	-0.00022854565952670213
1	ResMem score	-0.084	-0.00022854565952670213
1	ResMem score	-0.082	-0.00022854565952670213
1	ResMem score	-0.08	-0.00022854565952670213
1	ResMem score	-0.078	-0.00022854565952670213
1	ResMem score	-0.076	-0.00022854565952670213
1	ResMem score	-0.074	-0.00022854565952670213
1	ResMem score	-0.072	-0.00022854565952670213
1	ResMem score	-0.07	-0.00022854565952670213
1	ResMem score	-0.068	-0.00022854565952670213
1	ResMem score	-0.066	-0.00022854565952670213
1	ResMem score	-0.064	-0.00022854565952670213
1	ResMem score	-0.062	-0.00022854565952670213
1	ResMem score	-0.06	-0.00022854565952670213
1	ResMem score	-0.058	-0.00022854565952670213
1	ResMem score	-0.056	-0.00022854565952670213
1	ResMem score	-0.054	-0.00022854565952670213
1	ResMem score	-0.052	-0.00022854565952670213
1	ResMem score	-0.05	-0.00022854565952670213
1	ResMem score	-0.048	-0.00022854565952670213
1	ResMem score	-0.046	-0.00022854565952670213
1	ResMem score	-0.044	-0.00022854565952670213
1	ResMem score	-0.042	-0.00022854565952670213
1	ResMem score	-0.04	-0.00022854565952670213
1	ResMem score	-0.038	-0.00022854565952670213
1	ResMem score	-0.036	-0.00022854565952670213
1	ResMem score	-0.034	-0.00022854565952670213
1	ResMem score	-0.032	-0.00022854565952670213
1	ResMem score	-0.03	-0.00022854565952670213
1	ResMem score	-0.028	-0.00022854565952670213
1	ResMem score	-0.026	-0.00022854565952670213
1	ResMem score	-0.024	-0.00022854565952670213
1	ResMem score	-0.022	-0.00022854565952670213
1	ResMem score	-0.02	-0.00022854565952670213
1	ResMem score	-0.018	-0.00022854565952670213
1	ResMem score	-0.016	-0.00022854565952670213
1	ResMem score	-0.014	-0.00022854565952670213
1	ResMem score	-0.012	-0.00022854565952670213
1	ResMem score	-0.01	-0.00022854565952670213
1	ResMem score	-0.008	-0.00022854565952670213
1	ResMem score	-0.006	-0.00022854565952670213
1	ResMem score	-0.004	-0.00022854565952670213
1	ResMem score	-0.002	-0.00022854565952670213
1	ResMem score	0.0	-0.00022854565952670213
1	ResMem score	0.002	-0.00022854565952670213
1	ResMem score	0.004	-0.00022854565952670213
1	ResMem score	0.006	-0.00022854565952670213
1	ResMem score	0.008	-0.00022854565952670213
1	ResMem score	0.01	-0.00022854565952670213
1	ResMem score	0.012	-0.00022854565952670213
1	ResMem score	0.014	-0.00022854565952670213
1	ResMem score	0.016	-0.00022854565952670213
1	ResMem score	0.018	-0.00022854565952670213
1	ResMem score	0.02	-0.00022854565952670213
1	ResMem score	0.022	-0.00022854565952670213
1	ResMem score	0.024	-0.00022854565952670213
1	ResMem score	0.026	-0.00022854565952670213
1	ResMem score	0.028	-0.00022854565952670213
1	ResMem score	0.03	-0.00022854565952670213
1	ResMem score	0.032	-0.00022854565952670213
1	ResMem score	0.034	-0.00022854565952670213
1	ResMem score	0.036	-0.00022854565952670213
1	ResMem score	0.038	-0.00022854565952670213
1	ResMem score	0.04	-0.00022854565952670213
1	ResMem score	0.042	-0.00022854565952670213
1	ResMem score	0.044	-0.00022854565952670213
1	ResMem score	0.046	-0.00022854565952670213
1	ResMem score	0.048	-0.00022854565952670213
1	ResMem score	0.05	-0.00022854565952670213
1	ResMem score	0.052	-0.00022854565952670213
1	ResMem score	0.054	-0.00022854565952670213
1	ResMem score	0.056	-0.00022854565952670213
1	ResMem score	0.058	-0.00022854565952670213
1	ResMem score	0.06	-0.00022854565952670213
1	ResMem score	0.062	-0.00022854565952670213
1	ResMem score	0.064	-0.00022854565952670213
1	ResMem score	0.066	-0.00022854565952670213
1	ResMem score	0.068	-0.00022854565952670213
1	ResMem score	0.07	-0.00022854565952670213
1	ResMem score	0.072	-0.00022854565952670213
1	ResMem score	0.074	-0.00022854565952670213
1	ResMem score	0.076	-0.00022854565952670213
1	ResMem score	0.078	-0.00022854565952670213
1	ResMem score	0.08	-0.00022854565952670213
1	ResMem score	0.082	-0.00022854565952670213
1	ResMem score	0.084	-0.00022854565952670213
1	ResMem score	0.086	-0.00022854565952670213
1	ResMem score	0.088	-0.00022854565952670213
1	ResMem score	0.09	-0.00022854565952670213
1	ResMem score	0.092	-0.00022854565952670213
1	ResMem score	0.094	-0.00022854565952670213
1	ResMem score	0.096	-0.00022854565952670213
1	ResMem score	0.098	-0.00022854565952670213
1	ResMem score	0.1	-0.00022854565952670213
1	ResMem score	0.102	-0.00022854565952670213
1	ResMem score	0.104	-0.00022854565952670213
1	ResMem score	0.106	-0.00022854565952670213
1	ResMem score	0.108	-0.00022854565952670213
1	ResMem score	0.11	-0.00022854565952670213
1	ResMem score	0.112	-0.00022854565952670213
1	ResMem score	0.114	-0.00022854565952670213
1	ResMem score	0.116	-0.00022854565952670213
1	ResMem score	0.118	-0.00022854565952670213
1	ResMem score	0.12	-0.00022854565952670213
1	ResMem score	0.122	-0.00022854565952670213
1	ResMem score	0.124	-0.00022854565952670213
1	ResMem score	0.126	-0.00022854565952670213
1	ResMem score	0.128	-0.00022854565952670213
1	ResMem score	0.13	-0.00022854565952670213
1	ResMem score	0.132	-0.00022854565952670213
1	ResMem score	0.134	-0.00022854565952670213
1	ResMem score	0.136	-0.00022854565952670213
1	ResMem score	0.138	-0.00022854565952670213
1	ResMem score	0.14	-0.00022854565952670213
1	ResMem score	0.142	-0.00022854565952670213
1	ResMem score	0.144	-0.00022854565952670213
1	ResMem score	0.146	-0.00022854565952670213
1	ResMem score	0.148	-0.00022854565952670213
1	ResMem score	0.15	-0.00022854565952670213
1	ResMem score	0.152	-0.00022854565952670213
1	ResMem score	0.154	-0.00022854565952670213
1	ResMem score	0.156	-0.00022854565952670213
1	ResMem score	0.158	-0.00022854565952670213
1	ResMem score	0.16	-0.00022854565952670213
1	ResMem score	0.162	-0.00022854565952670213
1	ResMem score	0.164	-0.00022854565952670213
1	ResMem score	0.166	-0.00022854565952670213
1	ResMem score	0.168	-0.00022854565952670213
1	ResMem score	0.17	-0.00022854565952670213
1	ResMem score	0.172	-0.00022854565952670213
1	ResMem score	0.174	-0.00022854565952670213
1	ResMem score	0.176	-0.00022854565952670213
1	ResMem score	0.178	-0.00022854565952670213
1	ResMem score	0.18	-0.00022854565952670213
1	ResMem score	0.182	-0.00022854565952670213
1	ResMem score	0.184	-0.00022854565952670213
1	ResMem score	0.186	-0.00022854565952670213
1	ResMem score	0.188	-0.00022854565952670213
1	ResMem score	0.19	-0.00022854565952670213
1	ResMem score	0.192	-0.00022854565952670213
1	ResMem score	0.194	-0.00022854565952670213
1	ResMem score	0.196	-0.00022854565952670213
1	ResMem score	0.198	-0.00022854565952670213
1	ResMem score	0.2	-0.00022854565952670213
1	ResMem score	0.202	-0.00022854565952670213
1	ResMem score	0.204	-0.00022854565952670213
1	ResMem score	0.206	-0.00022854565952670213
1	ResMem score	0.208	-0.00022854565952670213
1	ResMem score	0.21	-0.00022854565952670213
1	ResMem score	0.212	-0.00022854565952670213
1	ResMem score	0.214	-0.00022854565952670213
1	ResMem score	0.216	-0.00022854565952670213
1	ResMem score	0.218	-0.00022854565952670213
1	ResMem score	0.22	-0.00022854565952670213
1	ResMem score	0.222	-0.00022854565952670213
1	ResMem score	0.224	-0.00022854565952670213
1	ResMem score	0.226	-0.00022854565952670213
1	ResMem score	0.228	-0.00022854565952670213
1	ResMem score	0.23	-0.00022854565952670213
1	ResMem score	0.232	-0.00022854565952670213
1	ResMem score	0.234	-0.00022854565952670213
1	ResMem score	0.236	-0.00022854565952670213
1	ResMem score	0.238	-0.00022854565952670213
1	ResMem score	0.24	-0.00022854565952670213
1	ResMem score	0.242	-0.00022854565952670213
1	ResMem score	0.244	-0.00022854565952670213
1	ResMem score	0.246	-0.00022854565952670213
1	ResMem score	0.248	-0.00022854565952670213
1	ResMem score	0.25	-0.00022854565952670213
1	ResMem score	0.252	-0.00022854565952670213
1	ResMem score	0.254	-0.00022854565952670213
1	ResMem score	0.256	-0.00022854565952670213
1	ResMem score	0.258	-0.00022854565952670213
1	ResMem score	0.26	-0.00022854565952670213
1	ResMem score	0.262	-0.00022854565952670213
1	ResMem score	0.264	-0.00022854565952670213
1	ResMem score	0.266	-0.00022854565952670213
1	ResMem score	0.268	-0.00022854565952670213
1	ResMem score	0.27	-0.00022854565952670213
1	ResMem score	0.272	-0.00022854565952670213
1	ResMem score	0.274	-0.00022854565952670213
1	ResMem score	0.276	-0.00022854565952670213
1	ResMem score	0.278	-0.00022854565952670213
1	ResMem score	0.28	-0.00022854565952670213
1	ResMem score	0.282	-0.00022854565952670213
1	ResMem score	0.284	-0.00022854565952670213
1	ResMem score	0.286	-0.00022854565952670213
1	ResMem score	0.288	-0.00022854565952670213
1	ResMem score	0.29	-0.00022854565952670213
1	ResMem score	0.292	-0.00022854565952670213
1	ResMem score	0.294	-0.00022854565952670213
1	ResMem score	0.296	-0.00022854565952670213
1	ResMem score	0.298	-0.00022854565952670213
1	ResMem score	0.3	-0.00022854565952670213
1	ResMem score	0.302	-0.00022854565952670213
1	ResMem score	0.304	-0.00022854565952670213
1	ResMem score	0.306	-0.00022854565952670213
1	ResMem score	0.308	-0.00022854565952670213
1	ResMem score	0.31	-0.00022854565952670213
1	ResMem score	0.312	-0.00022854565952670213
1	ResMem score	0.314	-0.00022854565952670213
1	ResMem score	0.316	-0.00022854565952670213
1	ResMem score	0.318	-0.00022854565952670213
1	ResMem score	0.32	-0.00022854565952670213
1	ResMem score	0.322	-0.00022854565952670213
1	ResMem score	0.324	-0.00022854565952670213
1	ResMem score	0.326	-0.00022854565952670213
1	ResMem score	0.328	-0.00022854565952670213
1	ResMem score	0.33	-0.00022854565952670213
1	ResMem score	0.332	-0.00022854565952670213
1	ResMem score	0.334	-0.00022854565952670213
1	ResMem score	0.336	-0.00022854565952670213
1	ResMem score	0.338	-0.00022854565952670213
1	ResMem score	0.34	-0.00022854565952670213
1	ResMem score	0.342	-0.00022854565952670213
1	ResMem score	0.344	-0.00022854565952670213
1	ResMem score	0.346	-0.00022854565952670213
1	ResMem score	0.348	-0.00022854565952670213
1	ResMem score	0.35	-0.00022854565952670213
1	ResMem score	0.352	-0.00022854565952670213
1	ResMem score	0.354	-0.00022854565952670213
1	ResMem score	0.356	-0.00022854565952670213
1	ResMem score	0.358	-0.00022854565952670213
1	ResMem score	0.36	-0.00022854565952670213
1	ResMem score	0.362	-0.00022854565952670213
1	ResMem score	0.364	-0.00022854565952670213
1	ResMem score	0.366	-0.00022854565952670213
1	ResMem score	0.368	-0.00022854565952670213
1	ResMem score	0.37	-0.00022854565952670213
1	ResMem score	0.372	-0.00022854565952670213
1	ResMem score	0.374	-0.00022854565952670213
1	ResMem score	0.376	-0.00022854565952670213
1	ResMem score	0.378	-0.00022854565952670213
1	ResMem score	0.38	-0.00022854565952670213
1	ResMem score	0.382	-0.00022854565952670213
1	ResMem score	0.384	-0.00022854565952670213
1	ResMem score	0.386	-0.00022854565952670213
1	ResMem score	0.388	-0.00022854565952670213
1	ResMem score	0.39	-0.00022854565952670213
1	ResMem score	0.392	-0.00022854565952670213
1	ResMem score	0.394	-0.00022854565952670213
1	ResMem score	0.396	-0.00022854565952670213
1	ResMem score	0.398	-0.00022854565952670213
1	ResMem score	0.4	-0.00022854565952670213
1	ResMem score	0.402	-0.00022854565952670213
1	ResMem score	0.404	-0.00022854565952670213
1	ResMem score	0.406	-0.00022854565952670213
1	ResMem score	0.408	-0.00022854565952670213
1	ResMem score	0.41	-0.00022854565952670213
1	ResMem score	0.412	-0.00022854565952670213
1	ResMem score	0.414	-0.00022854565952670213
1	ResMem score	0.416	-0.00022854565952670213
1	ResMem score	0.418	-0.00022854565952670213
1	ResMem score	0.42	-0.00022854565952670213
1	ResMem score	0.422	-0.00022854565952670213
1	ResMem score	0.424	-0.00022854565952670213
1	ResMem score	0.426	-0.00022854565952670213
1	ResMem score	0.428	-0.00022854565952670213
1	ResMem score	0.43	-0.00022854565952670213
1	ResMem score	0.432	-0.00022854565952670213
1	ResMem score	0.434	-0.00022854565952670213
1	ResMem score	0.436	-0.00022854565952670213
1	ResMem score	0.438	-0.00022854565952670213
1	ResMem score	0.44	-0.00022854565952670213
1	ResMem score	0.442	-0.00022854565952670213
1	ResMem score	0.444	-0.00022854565952670213
1	ResMem score	0.446	-0.00022854565952670213
1	ResMem score	0.448	-0.00022854565952670213
1	ResMem score	0.45	-0.00022854565952670213
1	ResMem score	0.452	-0.00022854565952670213
1	ResMem score	0.454	-0.00022854565952670213
1	ResMem score	0.456	-0.00022854565952670213
1	ResMem score	0.458	-0.00022854565952670213
1	ResMem score	0.46	-0.00022854565952670213
1	ResMem score	0.462	-0.00022854565952670213
1	ResMem score	0.464	-0.00022854565952670213
1	ResMem score	0.466	-0.00022854565952670213
1	ResMem score	0.468	-0.00022854565952670213
1	ResMem score	0.47	-0.00022854565952670213
1	ResMem score	0.472	-0.00022854565952670213
1	ResMem score	0.474	-0.00022854565952670213
1	ResMem score	0.476	-0.00022854565952670213
1	ResMem score	0.478	-0.00022854565952670213
1	ResMem score	0.48	-0.00022854565952670213
1	ResMem score	0.482	-0.00022854565952670213
1	ResMem score	0.484	-0.00022854565952670213
1	ResMem score	0.486	-0.00022854565952670213
1	ResMem score	0.488	-0.00022854565952670213
1	ResMem score	0.49	-0.00022854565952670213
1	ResMem score	0.492	-0.00022854565952670213
1	ResMem score	0.494	-0.00022854565952670213
1	ResMem score	0.496	-0.00022854565952670213
1	ResMem score	0.498	-0.00022854565952670213
1	ResMem score	0.5	-0.00022854565952670213
1	ResMem score	0.502	-0.00022854565952670213
1	ResMem score	0.504	-0.00022854565952670213
1	ResMem score	0.506	-0.00022854565952670213
1	ResMem score	0.508	-0.00022854565952670213
1	ResMem score	0.51	-0.00022854565952670213
1	ResMem score	0.512	-0.00022854565952670213
1	ResMem score	0.514	-0.00022854565952670213
1	ResMem score	0.516	-0.00022854565952670213
1	ResMem score	0.518	-0.00022854565952670213
1	ResMem score	0.52	-0.00022854565952670213
1	ResMem score	0.522	-0.00022854565952670213
1	ResMem score	0.524	-0.00022854565952670213
1	ResMem score	0.526	-0.00022854565952670213
1	ResMem score	0.528	-0.00022854565952670213
1	ResMem score	0.53	-0.00022854565952670213
1	ResMem score	0.532	-0.00022854565952670213
1	ResMem score	0.534	-0.00022854565952670213
1	ResMem score	0.536	-0.00022854565952670213
1	ResMem score	0.538	-0.00022854565952670213
1	ResMem score	0.54	-0.00022854565952670213
1	ResMem score	0.542	-0.00022854565952670213
1	ResMem score	0.544	-0.00022854565952670213
1	ResMem score	0.546	-0.00022854565952670213
1	ResMem score	0.548	-0.00022854565952670213
1	ResMem score	0.55	-0.00022854565952670213
1	ResMem score	0.552	-0.00022854565952670213
1	ResMem score	0.554	-0.00022854565952670213
1	ResMem score	0.556	-0.00022854565952670213
1	ResMem score	0.558	-0.00022854565952670213
1	ResMem score	0.56	-0.00022854565952670213
1	ResMem score	0.562	-0.00022854565952670213
1	ResMem score	0.564	-0.00022854565952670213
1	ResMem score	0.566	-0.00022854565952670213
1	ResMem score	0.568	-0.00022854565952670213
1	ResMem score	0.57	-0.00022854565952670213
1	ResMem score	0.572	-0.00022854565952670213
1	ResMem score	0.574	-0.00022854565952670213
1	ResMem score	0.576	-0.00022854565952670213
1	ResMem score	0.578	-0.00022854565952670213
1	ResMem score	0.58	-0.00022854565952670213
1	ResMem score	0.582	-0.00022854565952670213
1	ResMem score	0.584	-0.00022854565952670213
1	ResMem score	0.586	-0.00022854565952670213
1	ResMem score	0.588	-0.00022854565952670213
1	ResMem score	0.59	-0.00022854565952670213
1	ResMem score	0.592	-0.00022854565952670213
1	ResMem score	0.594	-0.00022854565952670213
1	ResMem score	0.596	-0.00022854565952670213
1	ResMem score	0.598	-0.00022854565952670213
1	ResMem score	0.6	-0.00022854565952670213
1	ResMem score	0.602	-0.00022854565952670213
1	ResMem score	0.604	-0.00022854565952670213
1	ResMem score	0.606	-0.00022854565952670213
1	ResMem score	0.608	-0.00022854565952670213
1	ResMem score	0.61	-0.00022854565952670213
1	ResMem score	0.612	-0.00022854565952670213
1	ResMem score	0.614	-0.00022854565952670213
1	ResMem score	0.616	-0.00022854565952670213
1	ResMem score	0.618	-0.00022854565952670213
1	ResMem score	0.62	-0.00022854565952670213
1	ResMem score	0.622	-0.00022854565952670213
1	ResMem score	0.624	-0.00022854565952670213
1	ResMem score	0.626	-0.00022854565952670213
1	ResMem score	0.628	-0.00022854565952670213
1	ResMem score	0.63	-0.00022854565952670213
1	ResMem score	0.632	-0.00022854565952670213
1	ResMem score	0.634	-0.00022854565952670213
1	ResMem score	0.636	-0.00022854565952670213
1	ResMem score	0.638	-0.00022854565952670213
1	ResMem score	0.64	-0.00022854565952670213
1	ResMem score	0.642	-0.00022854565952670213
1	ResMem score	0.644	-0.00022854565952670213
1	ResMem score	0.646	-0.00022854565952670213
1	ResMem score	0.648	-0.00022854565952670213
1	ResMem score	0.65	-0.00022854565952670213
1	ResMem score	0.652	-0.00022854565952670213
1	ResMem score	0.654	-0.00022854565952670213
1	ResMem score	0.656	-0.00022854565952670213
1	ResMem score	0.658	-0.00022854565952670213
1	ResMem score	0.66	-0.00022854565952670213
1	ResMem score	0.662	-0.00022854565952670213
1	ResMem score	0.664	-0.00022854565952670213
1	ResMem score	0.666	-0.00022854565952670213
1	ResMem score	0.668	-0.00022854565952670213
1	ResMem score	0.67	-0.00022854565952670213
1	ResMem score	0.672	-0.00022854565952670213
1	ResMem score	0.674	-0.00022854565952670213
1	ResMem score	0.676	-0.00022854565952670213
1	ResMem score	0.678	-0.00022854565952670213
1	ResMem score	0.68	-0.00022854565952670213
1	ResMem score	0.682	-0.00022854565952670213
1	ResMem score	0.684	-0.00022854565952670213
1	ResMem score	0.686	-0.00022854565952670213
1	ResMem score	0.688	-0.00022854565952670213
1	ResMem score	0.69	-0.00022854565952670213
1	ResMem score	0.692	-0.00022854565952670213
1	ResMem score	0.694	-0.00022854565952670213
1	ResMem score	0.696	-0.00022854565952670213
1	ResMem score	0.698	-0.00022854565952670213
1	ResMem score	0.7	-0.00022854565952670213
1	ResMem score	0.702	-0.00022854565952670213
1	ResMem score	0.704	-0.00022854565952670213
1	ResMem score	0.706	-0.00022854565952670213
1	ResMem score	0.708	-0.00022854565952670213
1	ResMem score	0.71	-0.00022854565952670213
1	ResMem score	0.712	-0.00022854565952670213
1	ResMem score	0.714	-0.00022854565952670213
1	ResMem score	0.716	-0.00022854565952670213
1	ResMem score	0.718	-0.00022854565952670213
1	ResMem score	0.72	-0.00022854565952670213
1	ResMem score	0.722	-0.00022854565952670213
1	ResMem score	0.724	-0.00022854565952670213
1	ResMem score	0.726	-0.00022854565952670213
1	ResMem score	0.728	-0.00022854565952670213
1	ResMem score	0.73	-0.00022854565952670213
1	ResMem score	0.732	-0.00022854565952670213
1	ResMem score	0.734	-0.00022854565952670213
1	ResMem score	0.736	-0.00022854565952670213
1	ResMem score	0.738	-0.00022854565952670213
1	ResMem score	0.74	-0.00022854565952670213
1	ResMem score	0.742	-0.00022854565952670213
1	ResMem score	0.744	-0.00022854565952670213
1	ResMem score	0.746	-0.00022854565952670213
1	ResMem score	0.748	-0.00022854565952670213
1	ResMem score	0.75	-0.00022854565952670213
1	ResMem score	0.752	-0.00022854565952670213
1	ResMem score	0.754	-0.00022854565952670213
1	ResMem score	0.756	-0.00022854565952670213
1	ResMem score	0.758	-0.00022854565952670213
1	ResMem score	0.76	-0.00022854565952670213
1	ResMem score	0.762	-0.00022854565952670213
1	ResMem score	0.764	-0.00022854565952670213
1	ResMem score	0.766	-0.00022854565952670213
1	ResMem score	0.768	-0.00022854565952670213
1	ResMem score	0.77	-0.00022854565952670213
1	ResMem score	0.772	-0.00022854565952670213
1	ResMem score	0.774	-0.00022854565952670213
1	ResMem score	0.776	-0.00022854565952670213
1	ResMem score	0.778	-0.00022854565952670213
1	ResMem score	0.78	-0.00022854565952670213
1	ResMem score	0.782	-0.00022854565952670213
1	ResMem score	0.784	-0.00022854565952670213
1	ResMem score	0.786	-0.00022854565952670213
1	ResMem score	0.788	-0.00022854565952670213
1	ResMem score	0.79	-0.00022854565952670213
1	ResMem score	0.792	-0.00022854565952670213
1	ResMem score	0.794	-0.00022854565952670213
1	ResMem score	0.796	-0.00022854565952670213
1	ResMem score	0.798	-0.00022854565952670213
1	ResMem score	0.8	-0.00022854565952670213
1	relative ResMem score [z-scored per scene]	-0.5	0.0
1	relative ResMem score [z-scored per scene]	-0.498	0.0
1	relative ResMem score [z-scored per scene]	-0.496	0.0
1	relative ResMem score [z-scored per scene]	-0.494	0.0
1	relative ResMem score [z-scored per scene]	-0.492	0.0
1	relative ResMem score [z-scored per scene]	-0.49	0.0
1	relative ResMem score [z-scored per scene]	-0.488	0.0
1	relative ResMem score [z-scored per scene]	-0.486	0.0
1	relative ResMem score [z-scored per scene]	-0.484	0.0
1	relative ResMem score [z-scored per scene]	-0.482	0.0
1	relative ResMem score [z-scored per scene]	-0.48	0.0
1	relative ResMem score [z-scored per scene]	-0.478	0.0
1	relative ResMem score [z-scored per scene]	-0.476	0.0
1	relative ResMem score [z-scored per scene]	-0.474	0.0
1	relative ResMem score [z-scored per scene]	-0.472	0.0
1	relative ResMem score [z-scored per scene]	-0.47	0.0
1	relative ResMem score [z-scored per scene]	-0.468	0.0
1	relative ResMem score [z-scored per scene]	-0.466	0.0
1	relative ResMem score [z-scored per scene]	-0.464	0.0
1	relative ResMem score [z-scored per scene]	-0.462	0.0
1	relative ResMem score [z-scored per scene]	-0.46	0.0
1	relative ResMem score [z-scored per scene]	-0.458	0.0
1	relative ResMem score [z-scored per scene]	-0.456	0.0
1	relative ResMem score [z-scored per scene]	-0.454	0.0
1	relative ResMem score [z-scored per scene]	-0.452	0.0
1	relative ResMem score [z-scored per scene]	-0.45	0.0
1	relative ResMem score [z-scored per scene]	-0.448	0.0
1	relative ResMem score [z-scored per scene]	-0.446	0.0
1	relative ResMem score [z-scored per scene]	-0.444	0.0
1	relative ResMem score [z-scored per scene]	-0.442	0.0
1	relative ResMem score [z-scored per scene]	-0.44	0.0
1	relative ResMem score [z-scored per scene]	-0.438	0.0
1	relative ResMem score [z-scored per scene]	-0.436	0.0
1	relative ResMem score [z-scored per scene]	-0.434	0.0
1	relative ResMem score [z-scored per scene]	-0.432	0.0
1	relative ResMem score [z-scored per scene]	-0.43	0.0
1	relative ResMem score [z-scored per scene]	-0.428	0.0
1	relative ResMem score [z-scored per scene]	-0.426	0.0
1	relative ResMem score [z-scored per scene]	-0.424	0.0
1	relative ResMem score [z-scored per scene]	-0.422	0.0
1	relative ResMem score [z-scored per scene]	-0.42	0.0
1	relative ResMem score [z-scored per scene]	-0.418	0.0
1	relative ResMem score [z-scored per scene]	-0.416	0.0
1	relative ResMem score [z-scored per scene]	-0.414	0.0
1	relative ResMem score [z-scored per scene]	-0.412	0.0
1	relative ResMem score [z-scored per scene]	-0.41	0.0
[truncated: 4,511 more rows]
