# Supplementary material for: Fixation duration on natural scenes is explained by memory encoding not processing demand
Source: Nat Neurosci. 2026 May 25;29(6):1488–97. doi: 10.1038/s41593-026-02285-1 (PMC13246442; doi:10.1038/s41593-026-02285-1)
Supplement: Supplementary file 4 — Statistical Source Data for Figs. 1–4. [file 41593_2026_2285_MOESM4_ESM.zip › source_data/manuscript/fig3/fig3e/fig3e_left/sourcedata_memorability_timepoint_decoding_mag_stats.txt]

Figure: Memorability timepoint decoding (R² over time)
Estimator: mean
Error bands: bootstrapped 95% CI (n_boot=1000)
N subjects: 5
N targets: 2
Channel type: mag
Lowpass filter applied: 40 Hz
Baseline decoder scores exported separately if available
