# Supplementary material for: Fixation duration on natural scenes is explained by memory encoding not processing demand
Source: Nat Neurosci. 2026 May 25;29(6):1488–97. doi: 10.1038/s41593-026-02285-1 (PMC13246442; doi:10.1038/s41593-026-02285-1)
Supplement: Supplementary file 4 — Statistical Source Data for Figs. 1–4. [file 41593_2026_2285_MOESM4_ESM.zip › source_data/manuscript/fig3/fig3e/fig3e_left/sourcedata_memorability_timepoint_decoding_mag.csv]

subject	target	time	scores
0	ResMem score	-0.5	-0.00035273150338582804
0	ResMem score	-0.498	-0.00041490461707373766
0	ResMem score	-0.496	-0.00044480378911526675
0	ResMem score	-0.494	-0.0005044323976914863
0	ResMem score	-0.492	-0.0005295519040512953
0	ResMem score	-0.49	-0.0005998019561449668
0	ResMem score	-0.488	-0.000562889398279091
0	ResMem score	-0.486	-0.0005667661294099755
0	ResMem score	-0.484	-0.0006322909009922607
0	ResMem score	-0.482	-0.0005869487357862821
0	ResMem score	-0.48	-0.0006364404237148976
0	ResMem score	-0.478	-0.0006354272327142549
0	ResMem score	-0.476	-0.0006993712178374597
0	ResMem score	-0.474	-0.0007541785990969996
0	ResMem score	-0.472	-0.0007406026889711
0	ResMem score	-0.47	-0.0007886804389224326
0	ResMem score	-0.468	-0.0007768492415473099
0	ResMem score	-0.466	-0.0007658651014871399
0	ResMem score	-0.464	-0.0007174385840496307
0	ResMem score	-0.462	-0.0006724137717233643
0	ResMem score	-0.46	-0.0006780683688864013
0	ResMem score	-0.458	-0.0006818124450016135
0	ResMem score	-0.456	-0.0006630080247264598
0	ResMem score	-0.454	-0.000607188295792893
0	ResMem score	-0.452	-0.0005458738704816093
0	ResMem score	-0.45	-0.0005200301690852393
0	ResMem score	-0.448	-0.00038773935808297235
0	ResMem score	-0.446	-0.00031113944015251534
0	ResMem score	-0.444	-0.00028422103784748364
0	ResMem score	-0.442	-0.00024848309563897376
0	ResMem score	-0.44	-0.0001938052927239807
0	ResMem score	-0.438	-0.00010183133317182002
0	ResMem score	-0.436	-9.023626679824912e-05
0	ResMem score	-0.434	-4.973607541267249e-05
0	ResMem score	-0.432	-1.800824314227924e-05
0	ResMem score	-0.43	2.5678145375932992e-05
0	ResMem score	-0.428	-1.497860813430087e-05
0	ResMem score	-0.426	-1.8559714228867983e-05
0	ResMem score	-0.424	-5.7954345017122945e-05
0	ResMem score	-0.422	-0.00012329338951882284
0	ResMem score	-0.42	-0.0001507211350835386
0	ResMem score	-0.418	-0.00019142202824587993
0	ResMem score	-0.416	-0.00017207914582590582
0	ResMem score	-0.414	-0.00018858446540129419
0	ResMem score	-0.412	-0.00016980439651295126
0	ResMem score	-0.41	-0.0001320911572280757
0	ResMem score	-0.408	-8.242233303135101e-05
0	ResMem score	-0.406	-0.00010415978438350611
0	ResMem score	-0.404	-8.582419831196771e-05
0	ResMem score	-0.402	-4.3152458001534704e-05
0	ResMem score	-0.4	-1.097032719481828e-05
0	ResMem score	-0.398	9.113356112164737e-07
0	ResMem score	-0.396	-2.427937474188295e-05
0	ResMem score	-0.394	2.9535612088723352e-05
0	ResMem score	-0.392	2.356179263310902e-05
0	ResMem score	-0.39	-2.7707034490738784e-05
0	ResMem score	-0.388	-0.0001583560700618009
0	ResMem score	-0.386	-0.0002542475904180551
0	ResMem score	-0.384	-0.0003067383473014013
0	ResMem score	-0.382	-0.00043414695410011554
0	ResMem score	-0.38	-0.0005073611441177904
0	ResMem score	-0.378	-0.0005473582037765415
0	ResMem score	-0.376	-0.0005699823403875572
0	ResMem score	-0.374	-0.0005606214267471727
0	ResMem score	-0.372	-0.0005307554046387718
0	ResMem score	-0.37	-0.0004991977753793303
0	ResMem score	-0.368	-0.000522894356426251
0	ResMem score	-0.366	-0.0005125845926652956
0	ResMem score	-0.364	-0.0004061821386248775
0	ResMem score	-0.362	-0.0003657486837911819
0	ResMem score	-0.36	-0.0003529933181022422
0	ResMem score	-0.358	-0.00036514158711898145
0	ResMem score	-0.356	-0.0003601227158172015
0	ResMem score	-0.354	-0.0003754068275409767
0	ResMem score	-0.352	-0.00044165021120483214
0	ResMem score	-0.35	-0.0004419979081830042
0	ResMem score	-0.348	-0.00043871636887374824
0	ResMem score	-0.346	-0.00040681338316011687
0	ResMem score	-0.344	-0.0003861428649668652
0	ResMem score	-0.342	-0.0003808650103315066
0	ResMem score	-0.34	-0.0004010872736395998
0	ResMem score	-0.338	-0.00042759247370947054
0	ResMem score	-0.336	-0.0003918935929478118
0	ResMem score	-0.334	-0.00038055625175962654
0	ResMem score	-0.332	-0.0003655170567613294
0	ResMem score	-0.33	-0.00032908241113701616
0	ResMem score	-0.328	-0.00025254584513618734
0	ResMem score	-0.326	-0.00021923743315531712
0	ResMem score	-0.324	-0.0002235001812085543
0	ResMem score	-0.322	-0.00019489328924848784
0	ResMem score	-0.32	-0.00019909342326209411
0	ResMem score	-0.318	-0.00020236032390914173
0	ResMem score	-0.316	-0.0002522809375989366
0	ResMem score	-0.314	-0.0002710081541387411
0	ResMem score	-0.312	-0.0003076592016514483
0	ResMem score	-0.31	-0.00035733749458715476
0	ResMem score	-0.308	-0.0003218830987524365
0	ResMem score	-0.306	-0.0002622217648579247
0	ResMem score	-0.304	-0.00019323738421775559
0	ResMem score	-0.302	-9.877120624436355e-05
0	ResMem score	-0.3	-5.051424817029325e-05
0	ResMem score	-0.298	3.5164779045101105e-05
0	ResMem score	-0.296	0.00010550788182456617
0	ResMem score	-0.294	9.477828946188313e-05
0	ResMem score	-0.292	7.106688148141857e-05
0	ResMem score	-0.29	6.08872378973668e-05
0	ResMem score	-0.288	0.00016158722832483317
0	ResMem score	-0.286	0.0001445851977524152
0	ResMem score	-0.284	0.00010559281103221054
0	ResMem score	-0.282	0.00013364490082071374
0	ResMem score	-0.28	0.00022227091573471616
0	ResMem score	-0.278	0.00020791171827821606
0	ResMem score	-0.276	7.016982396705156e-05
0	ResMem score	-0.274	6.0578626064885144e-05
0	ResMem score	-0.272	7.387829332926588e-05
0	ResMem score	-0.27	6.421679850241817e-05
0	ResMem score	-0.268	1.2638484318590785e-05
0	ResMem score	-0.266	2.0800802585648386e-05
0	ResMem score	-0.264	7.237515802029174e-05
0	ResMem score	-0.262	8.26741075782326e-05
0	ResMem score	-0.26	0.00014817934025227833
0	ResMem score	-0.258	0.00025209801807747346
0	ResMem score	-0.256	0.00034550313004834133
0	ResMem score	-0.254	0.00045386100303238165
0	ResMem score	-0.252	0.0006014478900678929
0	ResMem score	-0.25	0.0007330639659558899
0	ResMem score	-0.248	0.0007442013684704837
0	ResMem score	-0.246	0.0007263404875201201
0	ResMem score	-0.244	0.000775454908880898
0	ResMem score	-0.242	0.0007893336827043002
0	ResMem score	-0.24	0.0006711502973678991
0	ResMem score	-0.238	0.0005648627397656299
0	ResMem score	-0.236	0.0005100146716531772
0	ResMem score	-0.234	0.00040889018639109795
0	ResMem score	-0.232	0.00036880477810077704
0	ResMem score	-0.23	0.0002990206606131106
0	ResMem score	-0.228	0.00027996869210430086
0	ResMem score	-0.226	0.0002829712641380806
0	ResMem score	-0.224	0.00020707941154741384
0	ResMem score	-0.222	0.00015089799744750433
0	ResMem score	-0.22	4.620610836684959e-05
0	ResMem score	-0.218	-4.37471696989264e-05
0	ResMem score	-0.216	-6.631389185427838e-05
0	ResMem score	-0.214	-9.099676841574802e-05
0	ResMem score	-0.212	-0.00010081623345996946
0	ResMem score	-0.21	-0.00011001945580318204
0	ResMem score	-0.208	-0.00018280046894287094
0	ResMem score	-0.206	-0.00015804134492783183
0	ResMem score	-0.204	-0.00018044770698321454
0	ResMem score	-0.202	-0.00023188328910639722
0	ResMem score	-0.2	-0.00020833395633185548
0	ResMem score	-0.198	-0.00018626409766090029
0	ResMem score	-0.196	-0.0001314933576857892
0	ResMem score	-0.194	-0.00017910269484743254
0	ResMem score	-0.192	-0.00026427484476679097
0	ResMem score	-0.19	-0.00027775525429684435
0	ResMem score	-0.188	-0.00029052767406397446
0	ResMem score	-0.186	-0.00030687405464344277
0	ResMem score	-0.184	-0.00034613237430653637
0	ResMem score	-0.182	-0.0003660047882019196
0	ResMem score	-0.18	-0.0003135797155650708
0	ResMem score	-0.178	-0.0003215518148863374
0	ResMem score	-0.176	-0.00033107612447874987
0	ResMem score	-0.174	-0.0003513016381368434
0	ResMem score	-0.172	-0.00036568345737954705
0	ResMem score	-0.17	-0.0003831729875426125
0	ResMem score	-0.168	-0.0004433694339660416
0	ResMem score	-0.166	-0.0004796635373228348
0	ResMem score	-0.164	-0.00047701797032628025
0	ResMem score	-0.162	-0.0004996410019445802
0	ResMem score	-0.16	-0.0005208063407932264
0	ResMem score	-0.158	-0.000440107930431451
0	ResMem score	-0.156	-0.0004116248383208675
0	ResMem score	-0.154	-0.00041617588011630944
0	ResMem score	-0.152	-0.0004642450722891599
0	ResMem score	-0.15	-0.00045737857157020304
0	ResMem score	-0.148	-0.00042111064420086527
0	ResMem score	-0.146	-0.00048557565554097434
0	ResMem score	-0.144	-0.00046981329249264894
0	ResMem score	-0.142	-0.000429874454621822
0	ResMem score	-0.14	-0.00039566655603790276
0	ResMem score	-0.138	-0.00041089987809771455
0	ResMem score	-0.136	-0.0004122057249784168
0	ResMem score	-0.134	-0.0003610462567485242
0	ResMem score	-0.132	-0.0002508991144744083
0	ResMem score	-0.13	-0.0001590268000099943
0	ResMem score	-0.128	-0.00013563363425564954
0	ResMem score	-0.126	-7.169391021498703e-05
0	ResMem score	-0.124	-3.931231940904598e-05
0	ResMem score	-0.122	-7.993809444170038e-05
0	ResMem score	-0.12	-0.00021060155747339238
0	ResMem score	-0.118	-0.000290760628599936
0	ResMem score	-0.116	-0.0003511296476386408
0	ResMem score	-0.114	-0.00033961254243240654
0	ResMem score	-0.112	-0.0003818410902087157
0	ResMem score	-0.11	-0.00034434562891311557
0	ResMem score	-0.108	-0.00022370634902635348
0	ResMem score	-0.106	-0.00020404499126957327
0	ResMem score	-0.104	-6.402939814784303e-05
0	ResMem score	-0.102	-3.7737839621982835e-06
0	ResMem score	-0.1	0.00010743030735000205
0	ResMem score	-0.098	0.0001459256265829731
0	ResMem score	-0.096	0.00014788922746455574
0	ResMem score	-0.094	0.00023070487607764023
0	ResMem score	-0.092	0.0001768727566802613
0	ResMem score	-0.09	0.0001921259415699466
0	ResMem score	-0.088	0.0002491317776854112
0	ResMem score	-0.086	0.0002695748088911303
0	ResMem score	-0.084	0.00031211816495540693
0	ResMem score	-0.082	0.0004543931244258856
0	ResMem score	-0.08	0.0006611881178865169
0	ResMem score	-0.078	0.0007093409097325736
0	ResMem score	-0.076	0.0007427776375159346
0	ResMem score	-0.074	0.0008179224974549667
0	ResMem score	-0.072	0.0009151660132299769
0	ResMem score	-0.07	0.0008612908332267687
0	ResMem score	-0.068	0.0007361224529214208
0	ResMem score	-0.066	0.000755282362910962
0	ResMem score	-0.064	0.0006607388856390487
0	ResMem score	-0.062	0.0006034850527011248
0	ResMem score	-0.06	0.00044938891407847085
0	ResMem score	-0.058	0.0003663891357199762
0	ResMem score	-0.056	0.00032972161331589937
0	ResMem score	-0.054	0.00016006796716704717
0	ResMem score	-0.052	0.00014277686640113598
0	ResMem score	-0.05	0.00011834695412486676
0	ResMem score	-0.048	0.00013174483753497867
0	ResMem score	-0.046	0.00022210713131272833
0	ResMem score	-0.044	0.00030511976049274464
0	ResMem score	-0.042	0.0004630586586617117
0	ResMem score	-0.04	0.0005852673709348536
0	ResMem score	-0.038	0.000675352566499939
0	ResMem score	-0.036	0.0008276760987394235
0	ResMem score	-0.034	0.0008681113563239269
0	ResMem score	-0.032	0.0010065823725974715
0	ResMem score	-0.03	0.001170805569476474
0	ResMem score	-0.028	0.001285061308162949
0	ResMem score	-0.026	0.001586540791918397
0	ResMem score	-0.024	0.0018217553548652585
0	ResMem score	-0.022	0.002100208284878891
0	ResMem score	-0.02	0.002238915546819146
0	ResMem score	-0.018	0.002504775501823901
0	ResMem score	-0.016	0.002861684953050099
0	ResMem score	-0.014	0.003006273282540646
0	ResMem score	-0.012	0.0031617812282640303
0	ResMem score	-0.01	0.003279837416713323
0	ResMem score	-0.008	0.003504335132215567
0	ResMem score	-0.006	0.003562247465885363
0	ResMem score	-0.004	0.0035935353505524865
0	ResMem score	-0.002	0.0035868940428825046
0	ResMem score	0.0	0.0035788131871005526
0	ResMem score	0.002	0.0034735514226572725
0	ResMem score	0.004	0.0033060002950540787
0	ResMem score	0.006	0.0032894942752773083
0	ResMem score	0.008	0.0032200878062784485
0	ResMem score	0.01	0.0032194884985289624
0	ResMem score	0.012	0.0031630323209964617
0	ResMem score	0.014	0.0031751013984205843
0	ResMem score	0.016	0.003201833149871136
0	ResMem score	0.018	0.003132118950886257
0	ResMem score	0.02	0.003116037056755183
0	ResMem score	0.022	0.0032040375370629794
0	ResMem score	0.024	0.003343517565168145
0	ResMem score	0.026	0.003519395244534429
0	ResMem score	0.028	0.003775427925754493
0	ResMem score	0.03	0.003979050679913869
0	ResMem score	0.032	0.004174599523191924
0	ResMem score	0.034	0.004230320829448642
0	ResMem score	0.036	0.004221591079165425
0	ResMem score	0.038	0.004249349355577096
0	ResMem score	0.04	0.004136486854439999
0	ResMem score	0.042	0.00406235869030851
0	ResMem score	0.044	0.0038634279652852866
0	ResMem score	0.046	0.0038143466031315136
0	ResMem score	0.048	0.0036928121687494937
0	ResMem score	0.05	0.003521108010212741
0	ResMem score	0.052	0.003388419953070366
0	ResMem score	0.054	0.003228783753069165
0	ResMem score	0.056	0.0032295406469349114
0	ResMem score	0.058	0.0029418701288928587
0	ResMem score	0.06	0.0028323360284391538
0	ResMem score	0.062	0.002721120685740938
0	ResMem score	0.064	0.002603077971903501
0	ResMem score	0.066	0.002434002482117008
0	ResMem score	0.068	0.0021405674082162138
0	ResMem score	0.07	0.001986209532890693
0	ResMem score	0.072	0.0017749165216291113
0	ResMem score	0.074	0.00150320596218924
0	ResMem score	0.076	0.001255855562910121
0	ResMem score	0.078	0.0010688268165786206
0	ResMem score	0.08	0.001029369671536407
0	ResMem score	0.082	0.0010186352803958118
0	ResMem score	0.084	0.001016409096313942
0	ResMem score	0.086	0.001153995611862247
0	ResMem score	0.088	0.0013799037428952948
0	ResMem score	0.09	0.0017308731712318136
0	ResMem score	0.092	0.0019521678512868384
0	ResMem score	0.094	0.0022629506357329594
0	ResMem score	0.096	0.002644515959710311
0	ResMem score	0.098	0.0029868491601079184
0	ResMem score	0.1	0.003257757806929814
0	ResMem score	0.102	0.0035328651083394226
0	ResMem score	0.104	0.003727371846709075
0	ResMem score	0.106	0.0037575118440810375
0	ResMem score	0.108	0.003737647563049951
0	ResMem score	0.11	0.003659748979341234
0	ResMem score	0.112	0.0035566187149051096
0	ResMem score	0.114	0.003253089717580001
0	ResMem score	0.116	0.0030682458987264668
0	ResMem score	0.118	0.0028923154169260136
0	ResMem score	0.12	0.0027330557879153877
0	ResMem score	0.122	0.0025668500849827824
0	ResMem score	0.124	0.002427292453723403
0	ResMem score	0.126	0.002431691568095111
0	ResMem score	0.128	0.0022819906145777782
0	ResMem score	0.13	0.00227908912710737
0	ResMem score	0.132	0.0022397844156194207
0	ResMem score	0.134	0.00220957540905777
0	ResMem score	0.136	0.00217906950448206
0	ResMem score	0.138	0.0020663326106050484
0	ResMem score	0.14	0.002124532939276854
0	ResMem score	0.142	0.0020209620097128567
0	ResMem score	0.144	0.0018961296374210475
0	ResMem score	0.146	0.001776767573396328
0	ResMem score	0.148	0.0015995144358251039
0	ResMem score	0.15	0.0014404389107182446
0	ResMem score	0.152	0.001271562485095734
0	ResMem score	0.154	0.0011923373402434989
0	ResMem score	0.156	0.0011450867936256418
0	ResMem score	0.158	0.0011313318908035737
0	ResMem score	0.16	0.001293167622861735
0	ResMem score	0.162	0.0014694548151343411
0	ResMem score	0.164	0.0015774424215121872
0	ResMem score	0.166	0.0018005686448640753
0	ResMem score	0.168	0.001952710020256587
0	ResMem score	0.17	0.0021228332295220842
0	ResMem score	0.172	0.00221581316962592
0	ResMem score	0.174	0.0022870108296816124
0	ResMem score	0.176	0.002345205121208937
0	ResMem score	0.178	0.0022310092213080144
0	ResMem score	0.18	0.002249086736338697
0	ResMem score	0.182	0.0021260680440507583
0	ResMem score	0.184	0.00205457257579961
0	ResMem score	0.186	0.001900833484395695
0	ResMem score	0.188	0.0017888322125589988
0	ResMem score	0.19	0.001874482983653391
0	ResMem score	0.192	0.0016690284017518
0	ResMem score	0.194	0.0016464871860871824
0	ResMem score	0.196	0.001502787173086006
0	ResMem score	0.198	0.0014249691654156604
0	ResMem score	0.2	0.0012690513783961091
0	ResMem score	0.202	0.0009581116533036576
0	ResMem score	0.204	0.0008813966083728602
0	ResMem score	0.206	0.0006883367588360646
0	ResMem score	0.208	0.00048438047401446724
0	ResMem score	0.21	0.00019317000418694118
0	ResMem score	0.212	-3.952828719377622e-05
0	ResMem score	0.214	-0.0002295360020563226
0	ResMem score	0.216	-0.0003779957831671846
0	ResMem score	0.218	-0.0005069892793700776
0	ResMem score	0.22	-0.0005936486298166346
0	ResMem score	0.222	-0.0005458344837718087
0	ResMem score	0.224	-0.00045364836829087123
0	ResMem score	0.226	-0.000392115866951204
0	ResMem score	0.228	-0.0003268386990010163
0	ResMem score	0.23	-0.0001629259492217523
0	ResMem score	0.232	-6.527304046005315e-05
0	ResMem score	0.234	-1.3375124963314729e-05
0	ResMem score	0.236	6.301286640156803e-05
0	ResMem score	0.238	0.00018887363115334093
0	ResMem score	0.24	0.00023473388804288886
0	ResMem score	0.242	0.000234062904198088
0	ResMem score	0.244	0.00029200299997627786
0	ResMem score	0.246	0.00034805342338812797
0	ResMem score	0.248	0.0003707483908143531
0	ResMem score	0.25	0.0003323242812194127
0	ResMem score	0.252	0.00038448791522310805
0	ResMem score	0.254	0.0003302248553901225
0	ResMem score	0.256	0.0002926006996307588
0	ResMem score	0.258	0.00027705809315212306
0	ResMem score	0.26	0.000224023851280963
0	ResMem score	0.262	0.00018059421074842635
0	ResMem score	0.264	0.00011228085508497076
0	ResMem score	0.266	8.905857400202443e-05
0	ResMem score	0.268	-1.8673203646783673e-05
0	ResMem score	0.27	-0.00010991197428272111
0	ResMem score	0.272	-7.634209066558243e-05
0	ResMem score	0.274	-2.1877188462512405e-05
0	ResMem score	0.276	-3.353257905688337e-05
0	ResMem score	0.278	-1.6395939956785524e-05
0	ResMem score	0.28	8.178960451236128e-06
0	ResMem score	0.282	-1.1289438394298512e-05
0	ResMem score	0.284	-9.296468641591614e-05
0	ResMem score	0.286	-0.0001088697422640324
0	ResMem score	0.288	-9.343411591114364e-05
0	ResMem score	0.29	-7.759268855238993e-05
0	ResMem score	0.292	1.5023637834783837e-05
0	ResMem score	0.294	0.00015431153427923117
0	ResMem score	0.296	0.00020520386485072594
0	ResMem score	0.298	0.00017907566056071206
0	ResMem score	0.3	0.0001838160534051277
0	ResMem score	0.302	0.0001396458134921615
0	ResMem score	0.304	8.133822451248719e-05
0	ResMem score	0.306	6.367791620465154e-05
0	ResMem score	0.308	0.00010500884525261472
0	ResMem score	0.31	9.579217727208009e-05
0	ResMem score	0.312	6.809730268449224e-05
0	ResMem score	0.314	8.33815047853807e-05
0	ResMem score	0.316	0.0001323618218530883
0	ResMem score	0.318	9.825309920125428e-05
0	ResMem score	0.32	8.041539123974802e-05
0	ResMem score	0.322	0.00028722079615406
0	ResMem score	0.324	0.0003498654718311859
0	ResMem score	0.326	0.000377046009880947
0	ResMem score	0.328	0.00045626187284970925
0	ResMem score	0.33	0.0005997179682489507
0	ResMem score	0.332	0.0007382051554424059
0	ResMem score	0.334	0.0007639052076175505
0	ResMem score	0.336	0.0008637758624607913
0	ResMem score	0.338	0.0009485045496394577
0	ResMem score	0.34	0.0010734953061657723
0	ResMem score	0.342	0.0010893112451482794
0	ResMem score	0.344	0.0010797978079239098
0	ResMem score	0.346	0.000907153247976555
0	ResMem score	0.348	0.000805878786509591
0	ResMem score	0.35	0.0008209398106482391
0	ResMem score	0.352	0.0005746701331587237
0	ResMem score	0.354	0.00043809010277603755
0	ResMem score	0.356	0.0003456610104525504
0	ResMem score	0.358	0.00038019252156323066
0	ResMem score	0.36	0.0003952740581619943
0	ResMem score	0.362	0.00033730716347812103
0	ResMem score	0.364	0.00048036729103888526
0	ResMem score	0.366	0.0005717186318711242
0	ResMem score	0.368	0.0005605907158051423
0	ResMem score	0.37	0.0005151542034740401
0	ResMem score	0.372	0.0004940483139047044
0	ResMem score	0.374	0.00042591998636812815
0	ResMem score	0.376	0.0003868007741315901
0	ResMem score	0.378	0.00025223798781682025
0	ResMem score	0.38	0.00022240418697706883
0	ResMem score	0.382	0.0002160827881413915
0	ResMem score	0.384	0.00012226598926824394
0	ResMem score	0.386	0.00016261800126461356
0	ResMem score	0.388	0.00013071679344562847
0	ResMem score	0.39	0.00026083073444504594
0	ResMem score	0.392	0.00030804500259835204
0	ResMem score	0.394	0.0003764947048353281
0	ResMem score	0.396	0.0005550027358109977
0	ResMem score	0.398	0.0007090452291819219
0	ResMem score	0.4	0.0007365359428309695
0	ResMem score	0.402	0.0007075756972051497
0	ResMem score	0.404	0.0007387095426551873
0	ResMem score	0.406	0.0007439606648221403
0	ResMem score	0.408	0.0007101855273696883
0	ResMem score	0.41	0.0005805615926332066
0	ResMem score	0.412	0.0005161741509442924
0	ResMem score	0.414	0.00046014207290836806
0	ResMem score	0.416	0.0004049247826375347
0	ResMem score	0.418	0.000391667141568685
0	ResMem score	0.42	0.00035626315895024235
0	ResMem score	0.422	0.00031995911554483534
0	ResMem score	0.424	0.0004417188253441981
0	ResMem score	0.426	0.0005121480959842655
0	ResMem score	0.428	0.000586253580010594
0	ResMem score	0.43	0.0005643136066842296
0	ResMem score	0.432	0.0005649497495119109
0	ResMem score	0.434	0.0005623139294262274
0	ResMem score	0.436	0.0004377237190691527
0	ResMem score	0.438	0.0004490266902445984
0	ResMem score	0.44	0.00039320897378636245
0	ResMem score	0.442	0.0003920196285928687
0	ResMem score	0.444	0.0003876004831616905
0	ResMem score	0.446	0.0003886524418760466
0	ResMem score	0.448	0.0004859746528207858
0	ResMem score	0.45	0.00037497236457688957
0	ResMem score	0.452	0.00038157666320860414
0	ResMem score	0.454	0.0003652036245507725
0	ResMem score	0.456	0.0002476892542772828
0	ResMem score	0.458	0.00023958322268044624
0	ResMem score	0.46	0.00014718133346408891
0	ResMem score	0.462	0.00020436772464499308
0	ResMem score	0.464	0.00010241028777992975
0	ResMem score	0.466	-2.689820270169801e-05
0	ResMem score	0.468	-7.754108553332136e-05
0	ResMem score	0.47	-0.00016215216243237627
0	ResMem score	0.472	-0.00024705614657349954
0	ResMem score	0.474	-0.0004006428953171389
0	ResMem score	0.476	-0.00040981368933017847
0	ResMem score	0.478	-0.0004527657838952674
0	ResMem score	0.48	-0.0004985894722318444
0	ResMem score	0.482	-0.0005224993429384139
0	ResMem score	0.484	-0.0005720701341915979
0	ResMem score	0.486	-0.000568665878031076
0	ResMem score	0.488	-0.0006257570983512176
0	ResMem score	0.49	-0.0005709561352183485
0	ResMem score	0.492	-0.0004903394210388552
0	ResMem score	0.494	-0.0004111717847263392
0	ResMem score	0.496	-0.0003262324040764881
0	ResMem score	0.498	-0.000317947382333014
0	ResMem score	0.5	-0.00021153803304199575
0	ResMem score	0.502	-0.00019284955623352523
0	ResMem score	0.504	-0.00019411484808411184
0	ResMem score	0.506	-0.0001462033322255925
0	ResMem score	0.508	-0.00015456222853635975
0	ResMem score	0.51	-6.94678593833364e-05
0	ResMem score	0.512	-8.527806259919295e-05
0	ResMem score	0.514	-0.00011237276874167606
0	ResMem score	0.516	-5.624131635368232e-05
0	ResMem score	0.518	-3.281767582883415e-05
0	ResMem score	0.52	5.509839174910166e-06
0	ResMem score	0.522	7.197766002582401e-06
0	ResMem score	0.524	2.808090741156069e-05
0	ResMem score	0.526	0.00018729042229048256
0	ResMem score	0.528	0.0002969129834727961
0	ResMem score	0.53	0.00031995648530395087
0	ResMem score	0.532	0.00040824703793716977
0	ResMem score	0.534	0.0005444873234737331
0	ResMem score	0.536	0.0006372678494827396
0	ResMem score	0.538	0.0006769214876248923
0	ResMem score	0.54	0.0006741917349057152
0	ResMem score	0.542	0.0005685519979644535
0	ResMem score	0.544	0.0004945554078323712
0	ResMem score	0.546	0.00036419476470689636
0	ResMem score	0.548	0.00025583241279304015
0	ResMem score	0.55	0.00017669919743908168
0	ResMem score	0.552	8.518785689873424e-05
0	ResMem score	0.554	0.0001623350273630617
0	ResMem score	0.556	0.0002190638681589524
0	ResMem score	0.558	0.00021676734535924723
0	ResMem score	0.56	0.00037151917312037465
0	ResMem score	0.562	0.00042603898626246265
0	ResMem score	0.564	0.0005007232095893852
0	ResMem score	0.566	0.00048334677898727714
0	ResMem score	0.568	0.00046035843815043164
0	ResMem score	0.57	0.0004922686435379366
0	ResMem score	0.572	0.0004083513167064266
0	ResMem score	0.574	0.0004360245223380442
0	ResMem score	0.576	0.00037910976935388716
0	ResMem score	0.578	0.00037251722360536144
0	ResMem score	0.58	0.00037348833139071023
0	ResMem score	0.582	0.00042758446453324407
0	ResMem score	0.584	0.0004410008460701863
0	ResMem score	0.586	0.00032093229314354195
0	ResMem score	0.588	0.00032351338920730044
0	ResMem score	0.59	0.0002982486881667907
0	ResMem score	0.592	0.00025066408501860695
0	ResMem score	0.594	0.00014620655829901454
0	ResMem score	0.596	8.906312819741125e-06
0	ResMem score	0.598	2.1915771519627468e-05
0	ResMem score	0.6	1.4646569305061516e-05
0	ResMem score	0.602	4.607450871963226e-05
0	ResMem score	0.604	7.921815743120035e-05
0	ResMem score	0.606	0.00015702413478857062
0	ResMem score	0.608	0.0002689372777761707
0	ResMem score	0.61	0.00034588033843380855
0	ResMem score	0.612	0.0004249334458059487
0	ResMem score	0.614	0.00040929644849680195
0	ResMem score	0.616	0.0004719338163350531
0	ResMem score	0.618	0.0004901605257642416
0	ResMem score	0.62	0.0005176973741395507
0	ResMem score	0.622	0.0005784733454420206
0	ResMem score	0.624	0.0006115320798461588
0	ResMem score	0.626	0.0006717636764617005
0	ResMem score	0.628	0.0006670037667777404
0	ResMem score	0.63	0.0006274811159728052
0	ResMem score	0.632	0.0006660849540496058
0	ResMem score	0.634	0.0006522870393788883
0	ResMem score	0.636	0.0006651628980207432
0	ResMem score	0.638	0.0007449566541414151
0	ResMem score	0.64	0.0007322153399766085
0	ResMem score	0.642	0.0007107067692494248
0	ResMem score	0.644	0.0007121214170658285
0	ResMem score	0.646	0.000758288105761136
0	ResMem score	0.648	0.0007417802269350215
0	ResMem score	0.65	0.0007888358412900435
0	ResMem score	0.652	0.0008126951914098841
0	ResMem score	0.654	0.0008858988059401806
0	ResMem score	0.656	0.0009179171639048388
0	ResMem score	0.658	0.0008375587197859648
0	ResMem score	0.66	0.0007795413146377471
0	ResMem score	0.662	0.0007193359512768925
0	ResMem score	0.664	0.0007403387245107801
0	ResMem score	0.666	0.0007664348100184788
0	ResMem score	0.668	0.0007450726735715447
0	ResMem score	0.67	0.0007149864683904842
0	ResMem score	0.672	0.000784908145498312
0	ResMem score	0.674	0.0007629379488851372
0	ResMem score	0.676	0.0007852637788768097
0	ResMem score	0.678	0.0007887066355266032
0	ResMem score	0.68	0.0007128612817074547
0	ResMem score	0.682	0.0007693978064992236
0	ResMem score	0.684	0.0007605010753136423
0	ResMem score	0.686	0.0006952551083093296
0	ResMem score	0.688	0.000669919586904051
0	ResMem score	0.69	0.0006359719863984456
0	ResMem score	0.692	0.0006071273101235928
0	ResMem score	0.694	0.0006094584192540491
0	ResMem score	0.696	0.0005919318662470745
0	ResMem score	0.698	0.0006896167278542839
0	ResMem score	0.7	0.0007711122509799396
0	ResMem score	0.702	0.0008203387936593544
0	ResMem score	0.704	0.0009718899217555305
0	ResMem score	0.706	0.0010388714031860549
0	ResMem score	0.708	0.001108179381933338
0	ResMem score	0.71	0.0011087471772511267
0	ResMem score	0.712	0.0010349135575458276
0	ResMem score	0.714	0.0010608439383167868
0	ResMem score	0.716	0.0009386510306104483
0	ResMem score	0.718	0.0008139518605943598
0	ResMem score	0.72	0.0007920769073108008
0	ResMem score	0.722	0.000714489144587319
0	ResMem score	0.724	0.0006674601720317191
0	ResMem score	0.726	0.0005151064432106624
0	ResMem score	0.728	0.00047026240366573267
0	ResMem score	0.73	0.0004047911681712214
0	ResMem score	0.732	0.0003313743200433052
0	ResMem score	0.734	0.0003371637428478526
0	ResMem score	0.736	0.00036248676270030496
0	ResMem score	0.738	0.00043953258209057693
0	ResMem score	0.74	0.0005208879703895048
0	ResMem score	0.742	0.0006248838880710811
0	ResMem score	0.744	0.0005887404454903909
0	ResMem score	0.746	0.0005800844614413542
0	ResMem score	0.748	0.0005615675382390934
0	ResMem score	0.75	0.0005518559517957575
0	ResMem score	0.752	0.0005666979467074205
0	ResMem score	0.754	0.0005537254133372318
0	ResMem score	0.756	0.0005702558940386288
0	ResMem score	0.758	0.0004965639956249503
0	ResMem score	0.76	0.00045906464301384326
0	ResMem score	0.762	0.00039345513128692336
0	ResMem score	0.764	0.00031163155061241546
0	ResMem score	0.766	0.0002387927754706563
0	ResMem score	0.768	0.0001818403220139851
0	ResMem score	0.77	0.00028077413103424803
0	ResMem score	0.772	0.00029255455436412485
0	ResMem score	0.774	0.00024201168941563267
0	ResMem score	0.776	0.0002748300141105122
0	ResMem score	0.778	0.0003131933284019241
0	ResMem score	0.78	0.00038575760433507176
0	ResMem score	0.782	0.00043149680697536166
0	ResMem score	0.784	0.00046201362392553477
0	ResMem score	0.786	0.0005619692639763653
0	ResMem score	0.788	0.0006181170611694943
0	ResMem score	0.79	0.0006688095450991983
0	ResMem score	0.792	0.0007549831821043696
0	ResMem score	0.794	0.0007684013394656402
0	ResMem score	0.796	0.0007873075548765294
0	ResMem score	0.798	0.0008281410472721938
0	ResMem score	0.8	0.0008371309208015389
0	relative ResMem score [z-scored per scene]	-0.5	-0.0023181936937346345
0	relative ResMem score [z-scored per scene]	-0.498	-0.0022860867751454982
0	relative ResMem score [z-scored per scene]	-0.496	-0.002220533647043151
0	relative ResMem score [z-scored per scene]	-0.494	-0.0020347082889053403
0	relative ResMem score [z-scored per scene]	-0.492	-0.0020175016150403846
0	relative ResMem score [z-scored per scene]	-0.49	-0.0019376498205717814
0	relative ResMem score [z-scored per scene]	-0.488	-0.001583934803865202
0	relative ResMem score [z-scored per scene]	-0.486	-0.001827908032949647
0	relative ResMem score [z-scored per scene]	-0.484	-0.0016848750056602134
0	relative ResMem score [z-scored per scene]	-0.482	-0.0017520542862505225
0	relative ResMem score [z-scored per scene]	-0.48	-0.0017736684537788278
0	relative ResMem score [z-scored per scene]	-0.478	-0.0018216921741894892
0	relative ResMem score [z-scored per scene]	-0.476	-0.0019359795788627487
0	relative ResMem score [z-scored per scene]	-0.474	-0.0016775991857702472
0	relative ResMem score [z-scored per scene]	-0.472	-0.0019903603106455076
0	relative ResMem score [z-scored per scene]	-0.47	-0.0021602736148317535
0	relative ResMem score [z-scored per scene]	-0.468	-0.002243818355674457
0	relative ResMem score [z-scored per scene]	-0.466	-0.0024046651214904157
0	relative ResMem score [z-scored per scene]	-0.464	-0.0025626688706604263
0	relative ResMem score [z-scored per scene]	-0.462	-0.002667644449530441
0	relative ResMem score [z-scored per scene]	-0.46	-0.0027974900441269934
0	relative ResMem score [z-scored per scene]	-0.458	-0.002897135970396403
0	relative ResMem score [z-scored per scene]	-0.456	-0.0029694963312943967
0	relative ResMem score [z-scored per scene]	-0.454	-0.0029009640503486907
0	relative ResMem score [z-scored per scene]	-0.452	-0.002774694599587391
0	relative ResMem score [z-scored per scene]	-0.45	-0.0027767288054808405
0	relative ResMem score [z-scored per scene]	-0.448	-0.002640994956185505
0	relative ResMem score [z-scored per scene]	-0.446	-0.0024703022124877186
0	relative ResMem score [z-scored per scene]	-0.444	-0.0023708936047147043
0	relative ResMem score [z-scored per scene]	-0.442	-0.0022683294398985645
0	relative ResMem score [z-scored per scene]	-0.44	-0.002166982033691841
0	relative ResMem score [z-scored per scene]	-0.438	-0.002141286467801762
0	relative ResMem score [z-scored per scene]	-0.436	-0.0020309521741789164
0	relative ResMem score [z-scored per scene]	-0.434	-0.0019579632066633193
0	relative ResMem score [z-scored per scene]	-0.432	-0.0017410586871359508
0	relative ResMem score [z-scored per scene]	-0.43	-0.001540740783075245
0	relative ResMem score [z-scored per scene]	-0.428	-0.0015205776056505043
0	relative ResMem score [z-scored per scene]	-0.426	-0.0013608852999406505
0	relative ResMem score [z-scored per scene]	-0.424	-0.0014506254380345363
0	relative ResMem score [z-scored per scene]	-0.422	-0.0015376550349958183
0	relative ResMem score [z-scored per scene]	-0.42	-0.0016344779346422792
0	relative ResMem score [z-scored per scene]	-0.418	-0.0019128273911945307
0	relative ResMem score [z-scored per scene]	-0.416	-0.001934965919706629
0	relative ResMem score [z-scored per scene]	-0.414	-0.0019106504623898181
0	relative ResMem score [z-scored per scene]	-0.412	-0.0017907038509829035
0	relative ResMem score [z-scored per scene]	-0.41	-0.0016999884363473625
0	relative ResMem score [z-scored per scene]	-0.408	-0.0018129599789554827
0	relative ResMem score [z-scored per scene]	-0.406	-0.001621813136787176
0	relative ResMem score [z-scored per scene]	-0.404	-0.0014728145736498353
0	relative ResMem score [z-scored per scene]	-0.402	-0.0014911514409439092
0	relative ResMem score [z-scored per scene]	-0.4	-0.0016153077704799126
0	relative ResMem score [z-scored per scene]	-0.398	-0.00159566067842362
0	relative ResMem score [z-scored per scene]	-0.396	-0.0015266792941634212
0	relative ResMem score [z-scored per scene]	-0.394	-0.0016111252656443055
0	relative ResMem score [z-scored per scene]	-0.392	-0.0019587401030981707
0	relative ResMem score [z-scored per scene]	-0.39	-0.0021466933030645846
0	relative ResMem score [z-scored per scene]	-0.388	-0.0021076184910241292
0	relative ResMem score [z-scored per scene]	-0.386	-0.0021550383917879634
0	relative ResMem score [z-scored per scene]	-0.384	-0.002069416505431321
0	relative ResMem score [z-scored per scene]	-0.382	-0.0020288973849675804
0	relative ResMem score [z-scored per scene]	-0.38	-0.0016805772532007216
0	relative ResMem score [z-scored per scene]	-0.378	-0.0015521890292345597
0	relative ResMem score [z-scored per scene]	-0.376	-0.0015877689594543133
0	relative ResMem score [z-scored per scene]	-0.374	-0.0018542476385388794
0	relative ResMem score [z-scored per scene]	-0.372	-0.002123166777135196
0	relative ResMem score [z-scored per scene]	-0.37	-0.00193986564507022
0	relative ResMem score [z-scored per scene]	-0.368	-0.002073470837335327
0	relative ResMem score [z-scored per scene]	-0.366	-0.0021671626010102423
0	relative ResMem score [z-scored per scene]	-0.364	-0.002257731184326229
0	relative ResMem score [z-scored per scene]	-0.362	-0.0021629688882053785
0	relative ResMem score [z-scored per scene]	-0.36	-0.002120381872904202
0	relative ResMem score [z-scored per scene]	-0.358	-0.0022878626402874935
0	relative ResMem score [z-scored per scene]	-0.356	-0.00224741292265707
0	relative ResMem score [z-scored per scene]	-0.354	-0.0023275331714696056
0	relative ResMem score [z-scored per scene]	-0.352	-0.0022039606338314257
0	relative ResMem score [z-scored per scene]	-0.35	-0.0022266668445964366
0	relative ResMem score [z-scored per scene]	-0.348	-0.002227692271477562
0	relative ResMem score [z-scored per scene]	-0.346	-0.002335612534648005
0	relative ResMem score [z-scored per scene]	-0.344	-0.002545844340677202
0	relative ResMem score [z-scored per scene]	-0.342	-0.002592603235603685
0	relative ResMem score [z-scored per scene]	-0.34	-0.0027257768358222175
0	relative ResMem score [z-scored per scene]	-0.338	-0.002615474710037091
0	relative ResMem score [z-scored per scene]	-0.336	-0.0025292930035102725
0	relative ResMem score [z-scored per scene]	-0.334	-0.0024534876749570927
0	relative ResMem score [z-scored per scene]	-0.332	-0.0023458809507676944
0	relative ResMem score [z-scored per scene]	-0.33	-0.0023002612832280296
0	relative ResMem score [z-scored per scene]	-0.328	-0.002115530937751757
0	relative ResMem score [z-scored per scene]	-0.326	-0.002256014128323221
0	relative ResMem score [z-scored per scene]	-0.324	-0.0022643936455385132
0	relative ResMem score [z-scored per scene]	-0.322	-0.002400952546764416
0	relative ResMem score [z-scored per scene]	-0.32	-0.0023654337573751055
0	relative ResMem score [z-scored per scene]	-0.318	-0.0024826067549858573
0	relative ResMem score [z-scored per scene]	-0.316	-0.0026291011311100235
0	relative ResMem score [z-scored per scene]	-0.314	-0.0024360827672423127
0	relative ResMem score [z-scored per scene]	-0.312	-0.0024793126667535417
0	relative ResMem score [z-scored per scene]	-0.31	-0.0025054090977222484
0	relative ResMem score [z-scored per scene]	-0.308	-0.002612797898412685
0	relative ResMem score [z-scored per scene]	-0.306	-0.0024410589749301694
0	relative ResMem score [z-scored per scene]	-0.304	-0.002347084142463766
0	relative ResMem score [z-scored per scene]	-0.302	-0.0024805238210441043
0	relative ResMem score [z-scored per scene]	-0.3	-0.002498346014708967
0	relative ResMem score [z-scored per scene]	-0.298	-0.0025673018257176424
0	relative ResMem score [z-scored per scene]	-0.296	-0.0027504447206556427
0	relative ResMem score [z-scored per scene]	-0.294	-0.0028353942637244114
0	relative ResMem score [z-scored per scene]	-0.292	-0.0030247744928208215
0	relative ResMem score [z-scored per scene]	-0.29	-0.003078382561975686
0	relative ResMem score [z-scored per scene]	-0.288	-0.0030283210977819722
0	relative ResMem score [z-scored per scene]	-0.286	-0.0028855010666429745
0	relative ResMem score [z-scored per scene]	-0.284	-0.002821809640196627
0	relative ResMem score [z-scored per scene]	-0.282	-0.002810670682678374
0	relative ResMem score [z-scored per scene]	-0.28	-0.0027018119729311277
0	relative ResMem score [z-scored per scene]	-0.278	-0.0026179339080149365
0	relative ResMem score [z-scored per scene]	-0.276	-0.002813727252726214
0	relative ResMem score [z-scored per scene]	-0.274	-0.0030042731840104757
0	relative ResMem score [z-scored per scene]	-0.272	-0.002941818895828545
0	relative ResMem score [z-scored per scene]	-0.27	-0.003094969616974749
0	relative ResMem score [z-scored per scene]	-0.268	-0.0032058712985541457
0	relative ResMem score [z-scored per scene]	-0.266	-0.003526795709188058
0	relative ResMem score [z-scored per scene]	-0.264	-0.0033960839415512947
0	relative ResMem score [z-scored per scene]	-0.262	-0.003275927660595054
0	relative ResMem score [z-scored per scene]	-0.26	-0.0032086283259575455
0	relative ResMem score [z-scored per scene]	-0.258	-0.003211015006016583
0	relative ResMem score [z-scored per scene]	-0.256	-0.003060910727917666
0	relative ResMem score [z-scored per scene]	-0.254	-0.0027290204413171655
0	relative ResMem score [z-scored per scene]	-0.252	-0.002668106901022968
0	relative ResMem score [z-scored per scene]	-0.25	-0.0023722511968702242
0	relative ResMem score [z-scored per scene]	-0.248	-0.0023941980479286426
0	relative ResMem score [z-scored per scene]	-0.246	-0.002288048907381247
0	relative ResMem score [z-scored per scene]	-0.244	-0.002269764851671656
0	relative ResMem score [z-scored per scene]	-0.242	-0.002173329195440751
0	relative ResMem score [z-scored per scene]	-0.24	-0.002137517345829414
0	relative ResMem score [z-scored per scene]	-0.238	-0.002332420921135807
0	relative ResMem score [z-scored per scene]	-0.236	-0.0023013511664202705
0	relative ResMem score [z-scored per scene]	-0.234	-0.002166224526315098
0	relative ResMem score [z-scored per scene]	-0.232	-0.0021113444431513795
0	relative ResMem score [z-scored per scene]	-0.23	-0.0021219137711357278
0	relative ResMem score [z-scored per scene]	-0.228	-0.002060617431145122
0	relative ResMem score [z-scored per scene]	-0.226	-0.0020773694052873297
0	relative ResMem score [z-scored per scene]	-0.224	-0.0020685741541529843
0	relative ResMem score [z-scored per scene]	-0.222	-0.0022019973922888024
0	relative ResMem score [z-scored per scene]	-0.22	-0.0022806437758746104
0	relative ResMem score [z-scored per scene]	-0.218	-0.002457214902875294
0	relative ResMem score [z-scored per scene]	-0.216	-0.002595376428729928
0	relative ResMem score [z-scored per scene]	-0.214	-0.0025655076290062185
0	relative ResMem score [z-scored per scene]	-0.212	-0.002471872615488173
0	relative ResMem score [z-scored per scene]	-0.21	-0.002410416451139479
0	relative ResMem score [z-scored per scene]	-0.208	-0.002555995167500684
0	relative ResMem score [z-scored per scene]	-0.206	-0.002466041229583753
0	relative ResMem score [z-scored per scene]	-0.204	-0.0026141976223693266
0	relative ResMem score [z-scored per scene]	-0.202	-0.0026488048402219713
0	relative ResMem score [z-scored per scene]	-0.2	-0.0027920066715121823
0	relative ResMem score [z-scored per scene]	-0.198	-0.00298772358312894
0	relative ResMem score [z-scored per scene]	-0.196	-0.002877660433966941
0	relative ResMem score [z-scored per scene]	-0.194	-0.0030775929274342293
0	relative ResMem score [z-scored per scene]	-0.192	-0.003134089222197638
0	relative ResMem score [z-scored per scene]	-0.19	-0.0033767404725644143
0	relative ResMem score [z-scored per scene]	-0.188	-0.0033063114504489365
0	relative ResMem score [z-scored per scene]	-0.186	-0.0031649310177798897
0	relative ResMem score [z-scored per scene]	-0.184	-0.003132765906668386
0	relative ResMem score [z-scored per scene]	-0.182	-0.0029784244162439494
0	relative ResMem score [z-scored per scene]	-0.18	-0.0027672935074842518
0	relative ResMem score [z-scored per scene]	-0.178	-0.002406257404716347
0	relative ResMem score [z-scored per scene]	-0.176	-0.0024630127754351923
0	relative ResMem score [z-scored per scene]	-0.174	-0.0023055737234949107
0	relative ResMem score [z-scored per scene]	-0.172	-0.0024242479694374214
0	relative ResMem score [z-scored per scene]	-0.17	-0.0024700590443758838
0	relative ResMem score [z-scored per scene]	-0.168	-0.0024641575524852843
0	relative ResMem score [z-scored per scene]	-0.166	-0.0026289783583052714
0	relative ResMem score [z-scored per scene]	-0.164	-0.0026422828707467817
0	relative ResMem score [z-scored per scene]	-0.162	-0.002648104596396953
0	relative ResMem score [z-scored per scene]	-0.16	-0.0025646887311636408
0	relative ResMem score [z-scored per scene]	-0.158	-0.002574363729259843
0	relative ResMem score [z-scored per scene]	-0.156	-0.0026664264217368706
0	relative ResMem score [z-scored per scene]	-0.154	-0.002770504836605736
0	relative ResMem score [z-scored per scene]	-0.152	-0.0027375652653660563
0	relative ResMem score [z-scored per scene]	-0.15	-0.002806794202786275
0	relative ResMem score [z-scored per scene]	-0.148	-0.0027987455009809373
0	relative ResMem score [z-scored per scene]	-0.146	-0.0028318434754816143
0	relative ResMem score [z-scored per scene]	-0.144	-0.002781343157519567
0	relative ResMem score [z-scored per scene]	-0.142	-0.002640866681317119
0	relative ResMem score [z-scored per scene]	-0.14	-0.002618477811719881
0	relative ResMem score [z-scored per scene]	-0.138	-0.002584715953292527
0	relative ResMem score [z-scored per scene]	-0.136	-0.0025856405103461544
0	relative ResMem score [z-scored per scene]	-0.134	-0.002519421771254852
0	relative ResMem score [z-scored per scene]	-0.132	-0.002472807182552672
0	relative ResMem score [z-scored per scene]	-0.13	-0.0023864568492768003
0	relative ResMem score [z-scored per scene]	-0.128	-0.002451822766737973
0	relative ResMem score [z-scored per scene]	-0.126	-0.0025231733580548233
0	relative ResMem score [z-scored per scene]	-0.124	-0.0026122694343303425
0	relative ResMem score [z-scored per scene]	-0.122	-0.0026512709094058816
0	relative ResMem score [z-scored per scene]	-0.12	-0.0025791337188290813
0	relative ResMem score [z-scored per scene]	-0.118	-0.002735858674027413
0	relative ResMem score [z-scored per scene]	-0.116	-0.002519662838644557
0	relative ResMem score [z-scored per scene]	-0.114	-0.002274955359080436
0	relative ResMem score [z-scored per scene]	-0.112	-0.0019552241569456077
0	relative ResMem score [z-scored per scene]	-0.11	-0.001606793182185158
0	relative ResMem score [z-scored per scene]	-0.108	-0.001544670119199635
0	relative ResMem score [z-scored per scene]	-0.106	-0.0013669144751825158
0	relative ResMem score [z-scored per scene]	-0.104	-0.0013713923433126935
0	relative ResMem score [z-scored per scene]	-0.102	-0.0013369293710867513
0	relative ResMem score [z-scored per scene]	-0.1	-0.001225696320411288
0	relative ResMem score [z-scored per scene]	-0.098	-0.001250774773820939
0	relative ResMem score [z-scored per scene]	-0.096	-0.0010764398693114293
0	relative ResMem score [z-scored per scene]	-0.094	-0.0008884600288066438
0	relative ResMem score [z-scored per scene]	-0.092	-0.0007861217246174163
0	relative ResMem score [z-scored per scene]	-0.09	-0.000678381506350896
0	relative ResMem score [z-scored per scene]	-0.088	-0.0007270459652693641
0	relative ResMem score [z-scored per scene]	-0.086	-0.0007243056189768128
0	relative ResMem score [z-scored per scene]	-0.084	-0.0007732212885891649
0	relative ResMem score [z-scored per scene]	-0.082	-0.000850065171257045
0	relative ResMem score [z-scored per scene]	-0.08	-0.0008299089231857917
0	relative ResMem score [z-scored per scene]	-0.078	-0.0008708023240393136
0	relative ResMem score [z-scored per scene]	-0.076	-0.0008341028318017894
0	relative ResMem score [z-scored per scene]	-0.074	-0.0009834848169859277
0	relative ResMem score [z-scored per scene]	-0.072	-0.001028260998867839
0	relative ResMem score [z-scored per scene]	-0.07	-0.0009709669912286717
0	relative ResMem score [z-scored per scene]	-0.068	-0.001135315883735902
0	relative ResMem score [z-scored per scene]	-0.066	-0.0011254948558997626
0	relative ResMem score [z-scored per scene]	-0.064	-0.0011197078003836582
0	relative ResMem score [z-scored per scene]	-0.062	-0.0008928232872775882
0	relative ResMem score [z-scored per scene]	-0.06	-0.0008081803416002688
0	relative ResMem score [z-scored per scene]	-0.058	-0.0007801710173862326
0	relative ResMem score [z-scored per scene]	-0.056	-0.0006123258512912987
0	relative ResMem score [z-scored per scene]	-0.054	-0.00038662742445425507
0	relative ResMem score [z-scored per scene]	-0.052	-0.00027995385626308165
0	relative ResMem score [z-scored per scene]	-0.05	-0.0003190876041023559
0	relative ResMem score [z-scored per scene]	-0.048	-0.00020711596457913674
0	relative ResMem score [z-scored per scene]	-0.046	-0.00022446224677458108
0	relative ResMem score [z-scored per scene]	-0.044	-0.00021297049203191222
0	relative ResMem score [z-scored per scene]	-0.042	-0.00040730725195696715
0	relative ResMem score [z-scored per scene]	-0.04	-0.0004204928963858781
0	relative ResMem score [z-scored per scene]	-0.038	-0.00031927211583258387
0	relative ResMem score [z-scored per scene]	-0.036	-0.00047246792639522536
0	relative ResMem score [z-scored per scene]	-0.034	-0.0003520724203443103
0	relative ResMem score [z-scored per scene]	-0.032	-0.00023773260530870428
0	relative ResMem score [z-scored per scene]	-0.03	1.2306120743625688e-05
0	relative ResMem score [z-scored per scene]	-0.028	0.00016216693239588017
0	relative ResMem score [z-scored per scene]	-0.026	0.00020152862809417986
0	relative ResMem score [z-scored per scene]	-0.024	0.000597899709786073
0	relative ResMem score [z-scored per scene]	-0.022	0.0008088824583009196
0	relative ResMem score [z-scored per scene]	-0.02	0.000907346513692361
0	relative ResMem score [z-scored per scene]	-0.018	0.0008898154085333051
0	relative ResMem score [z-scored per scene]	-0.016	0.0008717901301208757
0	relative ResMem score [z-scored per scene]	-0.014	0.0011316030225851596
0	relative ResMem score [z-scored per scene]	-0.012	0.0009194477310238225
0	relative ResMem score [z-scored per scene]	-0.01	0.0009647436930724381
0	relative ResMem score [z-scored per scene]	-0.008	0.0012454322193306041
0	relative ResMem score [z-scored per scene]	-0.006	0.0012421636501629386
0	relative ResMem score [z-scored per scene]	-0.004	0.0015297452781923594
0	relative ResMem score [z-scored per scene]	-0.002	0.0014133503741477968
0	relative ResMem score [z-scored per scene]	0.0	0.0013877642568888022
0	relative ResMem score [z-scored per scene]	0.002	0.001316054657260354
0	relative ResMem score [z-scored per scene]	0.004	0.0010379149980022397
0	relative ResMem score [z-scored per scene]	0.006	0.0009548762400736142
0	relative ResMem score [z-scored per scene]	0.008	0.0006904630743514335
0	relative ResMem score [z-scored per scene]	0.01	0.0005170624480661493
0	relative ResMem score [z-scored per scene]	0.012	0.000676012949865731
0	relative ResMem score [z-scored per scene]	0.014	0.0008138906915841817
0	relative ResMem score [z-scored per scene]	0.016	0.0009623143983159857
0	relative ResMem score [z-scored per scene]	0.018	0.001072116163047081
0	relative ResMem score [z-scored per scene]	0.02	0.0012885162435084165
0	relative ResMem score [z-scored per scene]	0.022	0.0014807172805199468
0	relative ResMem score [z-scored per scene]	0.024	0.0015664079405847545
0	relative ResMem score [z-scored per scene]	0.026	0.0015267109405602134
0	relative ResMem score [z-scored per scene]	0.028	0.0015432309790764827
0	relative ResMem score [z-scored per scene]	0.03	0.0016610367207694347
0	relative ResMem score [z-scored per scene]	0.032	0.0013755955761825022
0	relative ResMem score [z-scored per scene]	0.034	0.001325103317928804
0	relative ResMem score [z-scored per scene]	0.036	0.0012535821793049357
0	relative ResMem score [z-scored per scene]	0.038	0.0011668797913262257
0	relative ResMem score [z-scored per scene]	0.04	0.001116016144404316
0	relative ResMem score [z-scored per scene]	0.042	0.0009247861714075661
0	relative ResMem score [z-scored per scene]	0.044	0.0010412430706407522
0	relative ResMem score [z-scored per scene]	0.046	0.0011037670593707274
0	relative ResMem score [z-scored per scene]	0.048	0.0009777988097686527
0	relative ResMem score [z-scored per scene]	0.05	0.0008108639884774399
0	relative ResMem score [z-scored per scene]	0.052	0.000572392194202739
0	relative ResMem score [z-scored per scene]	0.054	0.0006363035968094442
0	relative ResMem score [z-scored per scene]	0.056	0.0005874675546280892
0	relative ResMem score [z-scored per scene]	0.058	0.0006990509174591807
0	relative ResMem score [z-scored per scene]	0.06	0.0007579803949286411
0	relative ResMem score [z-scored per scene]	0.062	0.0007761848812392583
0	relative ResMem score [z-scored per scene]	0.064	0.0007320164736735881
0	relative ResMem score [z-scored per scene]	0.066	0.0004456004031644003
0	relative ResMem score [z-scored per scene]	0.068	0.0002710960490129427
0	relative ResMem score [z-scored per scene]	0.07	-7.527684089179083e-05
0	relative ResMem score [z-scored per scene]	0.072	-0.00013541458952723791
0	relative ResMem score [z-scored per scene]	0.074	-0.00010919015856681437
0	relative ResMem score [z-scored per scene]	0.076	-1.8128882918107112e-05
0	relative ResMem score [z-scored per scene]	0.078	0.0003037259149198804
0	relative ResMem score [z-scored per scene]	0.08	0.0005196930453761579
0	relative ResMem score [z-scored per scene]	0.082	0.0008065096844868269
0	relative ResMem score [z-scored per scene]	0.084	0.0008049015181707462
0	relative ResMem score [z-scored per scene]	0.086	0.0008840358170228996
0	relative ResMem score [z-scored per scene]	0.088	0.0009312343161172212
0	relative ResMem score [z-scored per scene]	0.09	0.0006101652440372573
0	relative ResMem score [z-scored per scene]	0.092	0.0006635128315192942
0	relative ResMem score [z-scored per scene]	0.094	0.0006133021829679754
0	relative ResMem score [z-scored per scene]	0.096	0.0008964894782042067
0	relative ResMem score [z-scored per scene]	0.098	0.0010096202098199619
0	relative ResMem score [z-scored per scene]	0.1	0.0012663326467786382
0	relative ResMem score [z-scored per scene]	0.102	0.0018636926089677529
0	relative ResMem score [z-scored per scene]	0.104	0.0021786704122651866
0	relative ResMem score [z-scored per scene]	0.106	0.0027289042366367942
0	relative ResMem score [z-scored per scene]	0.108	0.0031297975011087037
0	relative ResMem score [z-scored per scene]	0.11	0.0035662230059777355
0	relative ResMem score [z-scored per scene]	0.112	0.004040707287735583
0	relative ResMem score [z-scored per scene]	0.114	0.004647669167974212
0	relative ResMem score [z-scored per scene]	0.116	0.005232591287420966
0	relative ResMem score [z-scored per scene]	0.118	0.005500799605353557
0	relative ResMem score [z-scored per scene]	0.12	0.005757907847265791
0	relative ResMem score [z-scored per scene]	0.122	0.006295844540011035
0	relative ResMem score [z-scored per scene]	0.124	0.006538148847392657
0	relative ResMem score [z-scored per scene]	0.126	0.006270315967184446
0	relative ResMem score [z-scored per scene]	0.128	0.006003068318465123
0	relative ResMem score [z-scored per scene]	0.13	0.0058825848148690305
0	relative ResMem score [z-scored per scene]	0.132	0.0057609319147372265
0	relative ResMem score [z-scored per scene]	0.134	0.005215885706211517
0	relative ResMem score [z-scored per scene]	0.136	0.005178407680464896
0	relative ResMem score [z-scored per scene]	0.138	0.0052263848802577
0	relative ResMem score [z-scored per scene]	0.14	0.005116048319620789
0	relative ResMem score [z-scored per scene]	0.142	0.005244874116159734
0	relative ResMem score [z-scored per scene]	0.144	0.005621199327967522
0	relative ResMem score [z-scored per scene]	0.146	0.006021909158327954
0	relative ResMem score [z-scored per scene]	0.148	0.006138672057222149
0	relative ResMem score [z-scored per scene]	0.15	0.00640685774100791
0	relative ResMem score [z-scored per scene]	0.152	0.006946419530873611
0	relative ResMem score [z-scored per scene]	0.154	0.0069946224223432696
0	relative ResMem score [z-scored per scene]	0.156	0.006546148734881504
0	relative ResMem score [z-scored per scene]	0.158	0.006689928116423864
0	relative ResMem score [z-scored per scene]	0.16	0.006942891225403806
0	relative ResMem score [z-scored per scene]	0.162	0.006965748642766472
0	relative ResMem score [z-scored per scene]	0.164	0.007128167909734722
0	relative ResMem score [z-scored per scene]	0.166	0.007579495241612548
0	relative ResMem score [z-scored per scene]	0.168	0.008081669469246105
0	relative ResMem score [z-scored per scene]	0.17	0.00785216328430792
0	relative ResMem score [z-scored per scene]	0.172	0.007303172654047472
0	relative ResMem score [z-scored per scene]	0.174	0.007130929525490738
0	relative ResMem score [z-scored per scene]	0.176	0.006551653303415628
0	relative ResMem score [z-scored per scene]	0.178	0.005771132268936126
0	relative ResMem score [z-scored per scene]	0.18	0.005331227921563801
0	relative ResMem score [z-scored per scene]	0.182	0.005145969339135714
0	relative ResMem score [z-scored per scene]	0.184	0.0049525869232338515
0	relative ResMem score [z-scored per scene]	0.186	0.004453092775465917
0	relative ResMem score [z-scored per scene]	0.188	0.004107791301490149
0	relative ResMem score [z-scored per scene]	0.19	0.0039977005860240885
0	relative ResMem score [z-scored per scene]	0.192	0.003767612413683929
0	relative ResMem score [z-scored per scene]	0.194	0.0035663104703816243
0	relative ResMem score [z-scored per scene]	0.196	0.0033628269828540943
0	relative ResMem score [z-scored per scene]	0.198	0.0031110326556036214
0	relative ResMem score [z-scored per scene]	0.2	0.003034226189690292
0	relative ResMem score [z-scored per scene]	0.202	0.002657208650812318
0	relative ResMem score [z-scored per scene]	0.204	0.0023453615347889803
0	relative ResMem score [z-scored per scene]	0.206	0.0023494480493079554
0	relative ResMem score [z-scored per scene]	0.208	0.0025143139573204566
0	relative ResMem score [z-scored per scene]	0.21	0.0028607231526781973
0	relative ResMem score [z-scored per scene]	0.212	0.00322569809249864
0	relative ResMem score [z-scored per scene]	0.214	0.0036379944653678956
0	relative ResMem score [z-scored per scene]	0.216	0.0038045304864775154
0	relative ResMem score [z-scored per scene]	0.218	0.0038721590507505114
0	relative ResMem score [z-scored per scene]	0.22	0.003822666895063101
0	relative ResMem score [z-scored per scene]	0.222	0.00370390327694335
0	relative ResMem score [z-scored per scene]	0.224	0.0036875481801577873
0	relative ResMem score [z-scored per scene]	0.226	0.003487932842972162
0	relative ResMem score [z-scored per scene]	0.228	0.00352631728808708
0	relative ResMem score [z-scored per scene]	0.23	0.0034026076157549
0	relative ResMem score [z-scored per scene]	0.232	0.003350331636277314
0	relative ResMem score [z-scored per scene]	0.234	0.003340697366665675
0	relative ResMem score [z-scored per scene]	0.236	0.0029626715553399234
0	relative ResMem score [z-scored per scene]	0.238	0.002945728117989887
0	relative ResMem score [z-scored per scene]	0.24	0.0028522014787857237
0	relative ResMem score [z-scored per scene]	0.242	0.002651922485267954
0	relative ResMem score [z-scored per scene]	0.244	0.002530614111215508
0	relative ResMem score [z-scored per scene]	0.246	0.0023638455991528283
0	relative ResMem score [z-scored per scene]	0.248	0.0022407838306512675
0	relative ResMem score [z-scored per scene]	0.25	0.002035063339966813
0	relative ResMem score [z-scored per scene]	0.252	0.0017599073161135102
0	relative ResMem score [z-scored per scene]	0.254	0.0014472146409731112
0	relative ResMem score [z-scored per scene]	0.256	0.0012526384329445705
0	relative ResMem score [z-scored per scene]	0.258	0.0012631762093155004
0	relative ResMem score [z-scored per scene]	0.26	0.0013311973390107768
0	relative ResMem score [z-scored per scene]	0.262	0.0014242844195355442
0	relative ResMem score [z-scored per scene]	0.264	0.001620048093176451
0	relative ResMem score [z-scored per scene]	0.266	0.0019254706383932706
0	relative ResMem score [z-scored per scene]	0.268	0.002131326187225472
0	relative ResMem score [z-scored per scene]	0.27	0.002142291384542349
0	relative ResMem score [z-scored per scene]	0.272	0.002087578207338151
0	relative ResMem score [z-scored per scene]	0.274	0.002000602114095036
0	relative ResMem score [z-scored per scene]	0.276	0.002105927176556332
0	relative ResMem score [z-scored per scene]	0.278	0.002152210721997201
0	relative ResMem score [z-scored per scene]	0.28	0.002044446562155425
0	relative ResMem score [z-scored per scene]	0.282	0.0022959215601541494
0	relative ResMem score [z-scored per scene]	0.284	0.002302279791057378
0	relative ResMem score [z-scored per scene]	0.286	0.002337719261331879
0	relative ResMem score [z-scored per scene]	0.288	0.0022276415403692292
0	relative ResMem score [z-scored per scene]	0.29	0.002060126660443236
0	relative ResMem score [z-scored per scene]	0.292	0.002018101121126588
0	relative ResMem score [z-scored per scene]	0.294	0.001830625447461868
0	relative ResMem score [z-scored per scene]	0.296	0.0015612421261193034
0	relative ResMem score [z-scored per scene]	0.298	0.0014485810311584317
0	relative ResMem score [z-scored per scene]	0.3	0.0013519492393211038
0	relative ResMem score [z-scored per scene]	0.302	0.001316513649329272
0	relative ResMem score [z-scored per scene]	0.304	0.0012226956393710036
0	relative ResMem score [z-scored per scene]	0.306	0.0011474862175727201
0	relative ResMem score [z-scored per scene]	0.308	0.0012814010225264216
0	relative ResMem score [z-scored per scene]	0.31	0.0012597388365964614
0	relative ResMem score [z-scored per scene]	0.312	0.0013170311188753963
0	relative ResMem score [z-scored per scene]	0.314	0.0014197083680499505
0	relative ResMem score [z-scored per scene]	0.316	0.0015944980609133442
0	relative ResMem score [z-scored per scene]	0.318	0.0014803850697845582
0	relative ResMem score [z-scored per scene]	0.32	0.001474987587900785
0	relative ResMem score [z-scored per scene]	0.322	0.001413363212232991
0	relative ResMem score [z-scored per scene]	0.324	0.0011244079640212936
0	relative ResMem score [z-scored per scene]	0.326	0.0008783625356530172
0	relative ResMem score [z-scored per scene]	0.328	0.0009028387393974525
0	relative ResMem score [z-scored per scene]	0.33	0.0009522545100243896
0	relative ResMem score [z-scored per scene]	0.332	0.001143717810646553
0	relative ResMem score [z-scored per scene]	0.334	0.0015356848366957162
0	relative ResMem score [z-scored per scene]	0.336	0.001733584235626595
0	relative ResMem score [z-scored per scene]	0.338	0.0017801087084343284
0	relative ResMem score [z-scored per scene]	0.34	0.0016334628076090168
0	relative ResMem score [z-scored per scene]	0.342	0.0015101464310358634
0	relative ResMem score [z-scored per scene]	0.344	0.0011713546084900345
0	relative ResMem score [z-scored per scene]	0.346	0.0006032217446342893
0	relative ResMem score [z-scored per scene]	0.348	0.0002067255540116403
0	relative ResMem score [z-scored per scene]	0.35	0.00010666432182967831
0	relative ResMem score [z-scored per scene]	0.352	-0.00010295076706055394
0	relative ResMem score [z-scored per scene]	0.354	-0.00010928468417480055
0	relative ResMem score [z-scored per scene]	0.356	-0.0002595894731866057
0	relative ResMem score [z-scored per scene]	0.358	-0.00012729387396966585
0	relative ResMem score [z-scored per scene]	0.36	3.8774228111104616e-05
0	relative ResMem score [z-scored per scene]	0.362	0.00013847544521652363
0	relative ResMem score [z-scored per scene]	0.364	0.0002214412006999824
0	relative ResMem score [z-scored per scene]	0.366	-9.335701153683222e-05
0	relative ResMem score [z-scored per scene]	0.368	1.884155901340485e-05
0	relative ResMem score [z-scored per scene]	0.37	-5.092259304987373e-05
0	relative ResMem score [z-scored per scene]	0.372	-4.68401706985886e-05
0	relative ResMem score [z-scored per scene]	0.374	-0.0001243684621871819
0	relative ResMem score [z-scored per scene]	0.376	-0.00034734346511271886
0	relative ResMem score [z-scored per scene]	0.378	-0.0003234436660452794
0	relative ResMem score [z-scored per scene]	0.38	-0.0004271172168070123
0	relative ResMem score [z-scored per scene]	0.382	-0.0004933077331832904
0	relative ResMem score [z-scored per scene]	0.384	-0.0006245639224042496
0	relative ResMem score [z-scored per scene]	0.386	-0.0007195547789462113
0	relative ResMem score [z-scored per scene]	0.388	-0.0006133923754670553
0	relative ResMem score [z-scored per scene]	0.39	-0.0006801599362245854
0	relative ResMem score [z-scored per scene]	0.392	-0.0006507984837765046
0	relative ResMem score [z-scored per scene]	0.394	-0.0006876384041862527
0	relative ResMem score [z-scored per scene]	0.396	-0.0006503979134486009
0	relative ResMem score [z-scored per scene]	0.398	-0.0006376978779876494
0	relative ResMem score [z-scored per scene]	0.4	-0.0005975795422480391
0	relative ResMem score [z-scored per scene]	0.402	-0.00048105960019107684
0	relative ResMem score [z-scored per scene]	0.404	-0.0004658967902332667
0	relative ResMem score [z-scored per scene]	0.406	-0.0003945096508320867
0	relative ResMem score [z-scored per scene]	0.408	-0.00037172535843943796
0	relative ResMem score [z-scored per scene]	0.41	-0.0004397738654328687
0	relative ResMem score [z-scored per scene]	0.412	-0.0005260723523322889
0	relative ResMem score [z-scored per scene]	0.414	-0.0005842098471674052
0	relative ResMem score [z-scored per scene]	0.416	-0.0005495348996191418
0	relative ResMem score [z-scored per scene]	0.418	-0.0003868283862792662
0	relative ResMem score [z-scored per scene]	0.42	-0.000425510300242545
0	relative ResMem score [z-scored per scene]	0.422	-0.00036330170269099904
0	relative ResMem score [z-scored per scene]	0.424	-0.0004251083788808563
0	relative ResMem score [z-scored per scene]	0.426	-0.0002807942323950911
0	relative ResMem score [z-scored per scene]	0.428	-0.0003262701598613009
0	relative ResMem score [z-scored per scene]	0.43	-0.0005559836949554383
0	relative ResMem score [z-scored per scene]	0.432	-0.000607641540147393
0	relative ResMem score [z-scored per scene]	0.434	-0.0007646304091498578
0	relative ResMem score [z-scored per scene]	0.436	-0.0006499909245585448
0	relative ResMem score [z-scored per scene]	0.438	-0.0006334897134615621
0	relative ResMem score [z-scored per scene]	0.44	-0.0005236903586900839
0	relative ResMem score [z-scored per scene]	0.442	-0.0004102133388001879
0	relative ResMem score [z-scored per scene]	0.444	-0.00023690092096905198
0	relative ResMem score [z-scored per scene]	0.446	3.163583333932743e-05
0	relative ResMem score [z-scored per scene]	0.448	-7.527234107683742e-05
0	relative ResMem score [z-scored per scene]	0.45	-0.00014730578169669752
0	relative ResMem score [z-scored per scene]	0.452	-0.0003335267272692695
0	relative ResMem score [z-scored per scene]	0.454	-0.00035213906200354613
0	relative ResMem score [z-scored per scene]	0.456	-0.0005167709899061419
0	relative ResMem score [z-scored per scene]	0.458	-0.0008464219576564328
0	relative ResMem score [z-scored per scene]	0.46	-0.0009103851958114398
0	relative ResMem score [z-scored per scene]	0.462	-0.0012253512644873768
0	relative ResMem score [z-scored per scene]	0.464	-0.001435898779874471
0	relative ResMem score [z-scored per scene]	0.466	-0.0017752424341430466
0	relative ResMem score [z-scored per scene]	0.468	-0.0019475905017912263
0	relative ResMem score [z-scored per scene]	0.47	-0.0019555867594390876
0	relative ResMem score [z-scored per scene]	0.472	-0.0021828624712665855
0	relative ResMem score [z-scored per scene]	0.474	-0.002072285513582458
0	relative ResMem score [z-scored per scene]	0.476	-0.001954991988416329
0	relative ResMem score [z-scored per scene]	0.478	-0.0019319958229175023
0	relative ResMem score [z-scored per scene]	0.48	-0.002029451005529378
0	relative ResMem score [z-scored per scene]	0.482	-0.0021377250537261325
0	relative ResMem score [z-scored per scene]	0.484	-0.0018531942783944508
0	relative ResMem score [z-scored per scene]	0.486	-0.0019034651407260834
0	relative ResMem score [z-scored per scene]	0.488	-0.0019461747305290602
0	relative ResMem score [z-scored per scene]	0.49	-0.0017583605711252246
0	relative ResMem score [z-scored per scene]	0.492	-0.0015918483850133984
0	relative ResMem score [z-scored per scene]	0.494	-0.0015064515166931301
0	relative ResMem score [z-scored per scene]	0.496	-0.0016917428953344988
0	relative ResMem score [z-scored per scene]	0.498	-0.0014138736938915282
0	relative ResMem score [z-scored per scene]	0.5	-0.0012254953467812876
0	relative ResMem score [z-scored per scene]	0.502	-0.0011978596151419236
0	relative ResMem score [z-scored per scene]	0.504	-0.0011355878480796481
0	relative ResMem score [z-scored per scene]	0.506	-0.0009535394958836078
0	relative ResMem score [z-scored per scene]	0.508	-0.0006409897107779431
0	relative ResMem score [z-scored per scene]	0.51	-0.0007520493759395082
0	relative ResMem score [z-scored per scene]	0.512	-0.0007108800372158959
0	relative ResMem score [z-scored per scene]	0.514	-0.0007549709202219794
0	relative ResMem score [z-scored per scene]	0.516	-0.0007707821689654301
0	relative ResMem score [z-scored per scene]	0.518	-0.0007421851357357698
0	relative ResMem score [z-scored per scene]	0.52	-0.0009406041960599762
0	relative ResMem score [z-scored per scene]	0.522	-0.0009224049283542961
0	relative ResMem score [z-scored per scene]	0.524	-0.0010411129297008975
0	relative ResMem score [z-scored per scene]	0.526	-0.0009431531120476493
0	relative ResMem score [z-scored per scene]	0.528	-0.0008235083014968041
0	relative ResMem score [z-scored per scene]	0.53	-0.0008429089399027757
0	relative ResMem score [z-scored per scene]	0.532	-0.0006336783745615676
0	relative ResMem score [z-scored per scene]	0.534	-0.0005491812976419542
0	relative ResMem score [z-scored per scene]	0.536	-0.0005875083865472752
0	relative ResMem score [z-scored per scene]	0.538	-0.0006281751096066658
0	relative ResMem score [z-scored per scene]	0.54	-0.0006834965688926905
0	relative ResMem score [z-scored per scene]	0.542	-0.0008299855378258577
0	relative ResMem score [z-scored per scene]	0.544	-0.0010953135675566144
0	relative ResMem score [z-scored per scene]	0.546	-0.0011541718652708442
0	relative ResMem score [z-scored per scene]	0.548	-0.0009738861396151989
0	relative ResMem score [z-scored per scene]	0.55	-0.0010989841964659836
0	relative ResMem score [z-scored per scene]	0.552	-0.0010236776614678405
0	relative ResMem score [z-scored per scene]	0.554	-0.0008045234318841006
0	relative ResMem score [z-scored per scene]	0.556	-0.0007190119014503655
0	relative ResMem score [z-scored per scene]	0.558	-0.0008937885755997302
0	relative ResMem score [z-scored per scene]	0.56	-0.0010332764439412079
0	relative ResMem score [z-scored per scene]	0.562	-0.000936079116983546
0	relative ResMem score [z-scored per scene]	0.564	-0.0009682351832760156
0	relative ResMem score [z-scored per scene]	0.566	-0.001029481143555744
0	relative ResMem score [z-scored per scene]	0.568	-0.001021183057996526
0	relative ResMem score [z-scored per scene]	0.57	-0.000730787581756709
0	relative ResMem score [z-scored per scene]	0.572	-0.0005551651749020468
0	relative ResMem score [z-scored per scene]	0.574	-0.0005936811946544053
0	relative ResMem score [z-scored per scene]	0.576	-0.0004607816612873573
0	relative ResMem score [z-scored per scene]	0.578	-0.0006773802674440721
0	relative ResMem score [z-scored per scene]	0.58	-0.0007672875199762008
0	relative ResMem score [z-scored per scene]	0.582	-0.0008710902561523997
0	relative ResMem score [z-scored per scene]	0.584	-0.0011128822928531568
0	relative ResMem score [z-scored per scene]	0.586	-0.0008872341117633354
0	relative ResMem score [z-scored per scene]	0.588	-0.0008650469368716423
0	relative ResMem score [z-scored per scene]	0.59	-0.0005997841656574615
0	relative ResMem score [z-scored per scene]	0.592	-0.0003283466552804428
0	relative ResMem score [z-scored per scene]	0.594	-0.0003289369210768206
0	relative ResMem score [z-scored per scene]	0.596	-0.00016619464558369508
0	relative ResMem score [z-scored per scene]	0.598	-0.0001497123416136135
0	relative ResMem score [z-scored per scene]	0.6	-0.00020749752111272815
0	relative ResMem score [z-scored per scene]	0.602	-0.00016108163478095757
0	relative ResMem score [z-scored per scene]	0.604	-0.00022030368083199043
0	relative ResMem score [z-scored per scene]	0.606	-0.0002768512444099001
0	relative ResMem score [z-scored per scene]	0.608	-0.00045570781035707194
0	relative ResMem score [z-scored per scene]	0.61	-0.0005805748784277052
0	relative ResMem score [z-scored per scene]	0.612	-0.0008178404661959627
0	relative ResMem score [z-scored per scene]	0.614	-0.001134473405766941
0	relative ResMem score [z-scored per scene]	0.616	-0.0012437577329088864
0	relative ResMem score [z-scored per scene]	0.618	-0.0012796636072171074
0	relative ResMem score [z-scored per scene]	0.62	-0.0010696543530315092
0	relative ResMem score [z-scored per scene]	0.622	-0.001154804724443992
0	relative ResMem score [z-scored per scene]	0.624	-0.0009946165400883222
0	relative ResMem score [z-scored per scene]	0.626	-0.0008435079002870327
0	relative ResMem score [z-scored per scene]	0.628	-0.0008779633697634904
0	relative ResMem score [z-scored per scene]	0.63	-0.0008578620409141739
0	relative ResMem score [z-scored per scene]	0.632	-0.0011147936982475626
0	relative ResMem score [z-scored per scene]	0.634	-0.001044143878330328
0	relative ResMem score [z-scored per scene]	0.636	-0.001070744055231169
0	relative ResMem score [z-scored per scene]	0.638	-0.0009188463348283456
0	relative ResMem score [z-scored per scene]	0.64	-0.0008227586225010888
0	relative ResMem score [z-scored per scene]	0.642	-0.000629964014576767
0	relative ResMem score [z-scored per scene]	0.644	-0.0004315543260074365
0	relative ResMem score [z-scored per scene]	0.646	-0.0004657815971486252
0	relative ResMem score [z-scored per scene]	0.648	-0.00042465071176161676
0	relative ResMem score [z-scored per scene]	0.65	-0.0003293285734485803
0	relative ResMem score [z-scored per scene]	0.652	-0.0002554671832013151
0	relative ResMem score [z-scored per scene]	0.654	-0.00019995515477372688
0	relative ResMem score [z-scored per scene]	0.656	-0.00011508576002661929
0	relative ResMem score [z-scored per scene]	0.658	-7.473284370517929e-05
0	relative ResMem score [z-scored per scene]	0.66	5.6721123029353775e-05
0	relative ResMem score [z-scored per scene]	0.662	-4.681670617052704e-05
0	relative ResMem score [z-scored per scene]	0.664	-0.00019422595427564333
0	relative ResMem score [z-scored per scene]	0.666	-0.00043455952342086687
0	relative ResMem score [z-scored per scene]	0.668	-0.0005402337630466676
0	relative ResMem score [z-scored per scene]	0.67	-0.0005248156435662342
0	relative ResMem score [z-scored per scene]	0.672	-0.0006887949601468582
0	relative ResMem score [z-scored per scene]	0.674	-0.0007268081828457063
0	relative ResMem score [z-scored per scene]	0.676	-0.000703597255968443
0	relative ResMem score [z-scored per scene]	0.678	-0.000714525583759366
0	relative ResMem score [z-scored per scene]	0.68	-0.0007613318510281019
0	relative ResMem score [z-scored per scene]	0.682	-0.0009044387059175133
0	relative ResMem score [z-scored per scene]	0.684	-0.000990376734958894
0	relative ResMem score [z-scored per scene]	0.686	-0.0009304867273511689
0	relative ResMem score [z-scored per scene]	0.688	-0.0009594616230290306
0	relative ResMem score [z-scored per scene]	0.69	-0.0009602298346753118
0	relative ResMem score [z-scored per scene]	0.692	-0.0010133116692042496
0	relative ResMem score [z-scored per scene]	0.694	-0.0011369282945404662
0	relative ResMem score [z-scored per scene]	0.696	-0.0010470013291896045
0	relative ResMem score [z-scored per scene]	0.698	-0.0012858728981374227
0	relative ResMem score [z-scored per scene]	0.7	-0.0013843525431462575
0	relative ResMem score [z-scored per scene]	0.702	-0.0014401879314155487
0	relative ResMem score [z-scored per scene]	0.704	-0.0012781250224065883
0	relative ResMem score [z-scored per scene]	0.706	-0.0010016719368633909
0	relative ResMem score [z-scored per scene]	0.708	-0.0010765975718185607
0	relative ResMem score [z-scored per scene]	0.71	-0.0009067599025282722
0	relative ResMem score [z-scored per scene]	0.712	-0.0006030964213547246
0	relative ResMem score [z-scored per scene]	0.714	-0.0004450421886141717
0	relative ResMem score [z-scored per scene]	0.716	-0.0004955340603464401
0	relative ResMem score [z-scored per scene]	0.718	-0.0003849429135112733
0	relative ResMem score [z-scored per scene]	0.72	4.530463616400818e-05
0	relative ResMem score [z-scored per scene]	0.722	0.0003824500703295541
0	relative ResMem score [z-scored per scene]	0.724	0.00046063058562579483
0	relative ResMem score [z-scored per scene]	0.726	0.0005019732893270585
0	relative ResMem score [z-scored per scene]	0.728	0.0004381340584905986
0	relative ResMem score [z-scored per scene]	0.73	0.0002173950148512293
0	relative ResMem score [z-scored per scene]	0.732	-1.8258031894591335e-05
0	relative ResMem score [z-scored per scene]	0.734	-0.00022373102307630496
0	relative ResMem score [z-scored per scene]	0.736	-0.00029358714635265855
0	relative ResMem score [z-scored per scene]	0.738	-0.00044354711949169044
0	relative ResMem score [z-scored per scene]	0.74	-0.0004055747543075917
0	relative ResMem score [z-scored per scene]	0.742	-0.00039614449332266995
0	relative ResMem score [z-scored per scene]	0.744	-0.0005100567265537796
0	relative ResMem score [z-scored per scene]	0.746	-0.0006466378190706206
0	relative ResMem score [z-scored per scene]	0.748	-0.0009264047175965925
0	relative ResMem score [z-scored per scene]	0.75	-0.0006343512794800499
0	relative ResMem score [z-scored per scene]	0.752	-0.0005026041379118958
0	relative ResMem score [z-scored per scene]	0.754	-0.000480028011006084
0	relative ResMem score [z-scored per scene]	0.756	-0.0004031162120875398
0	relative ResMem score [z-scored per scene]	0.758	-0.000275002899939066
0	relative ResMem score [z-scored per scene]	0.76	0.0001051264668540404
0	relative ResMem score [z-scored per scene]	0.762	-0.00014243664365151494
0	relative ResMem score [z-scored per scene]	0.764	-0.0002898200867216742
0	relative ResMem score [z-scored per scene]	0.766	-0.00021357657070963934
0	relative ResMem score [z-scored per scene]	0.768	-0.0004265359686646468
0	relative ResMem score [z-scored per scene]	0.77	-0.0006464558959031382
0	relative ResMem score [z-scored per scene]	0.772	-0.0009743015842382834
0	relative ResMem score [z-scored per scene]	0.774	-0.0009236402832008772
0	relative ResMem score [z-scored per scene]	0.776	-0.0009128339952853338
0	relative ResMem score [z-scored per scene]	0.778	-0.001103956240002794
0	relative ResMem score [z-scored per scene]	0.78	-0.0011517692657112926
0	relative ResMem score [z-scored per scene]	0.782	-0.001112588754534364
0	relative ResMem score [z-scored per scene]	0.784	-0.0010910110713826303
0	relative ResMem score [z-scored per scene]	0.786	-0.0011602941079623377
0	relative ResMem score [z-scored per scene]	0.788	-0.0009278368266431025
0	relative ResMem score [z-scored per scene]	0.79	-0.0006684884251075088
0	relative ResMem score [z-scored per scene]	0.792	-0.0003521887761632092
0	relative ResMem score [z-scored per scene]	0.794	-0.00026523077730815267
0	relative ResMem score [z-scored per scene]	0.796	-0.00013617608262230427
0	relative ResMem score [z-scored per scene]	0.798	-8.285988749501275e-06
0	relative ResMem score [z-scored per scene]	0.8	-0.00014126790595070753
1	ResMem score	-0.5	0.0002784100992790176
1	ResMem score	-0.498	0.00028459253781888775
1	ResMem score	-0.496	0.00028108992571872123
1	ResMem score	-0.494	0.00029983746886219257
1	ResMem score	-0.492	0.00032740751540441716
1	ResMem score	-0.49	0.00031369614999667835
1	ResMem score	-0.488	0.00035280731516436803
1	ResMem score	-0.486	0.0003376656662947174
1	ResMem score	-0.484	0.00033475666479932563
1	ResMem score	-0.482	0.00035075197946977287
1	ResMem score	-0.48	0.00037239552821830544
1	ResMem score	-0.478	0.00045539044046470157
1	ResMem score	-0.476	0.0004693957187905068
1	ResMem score	-0.474	0.0004776448098802694
1	ResMem score	-0.472	0.0005040062978251361
1	ResMem score	-0.47	0.0004925124513304512
1	ResMem score	-0.468	0.00048173709058993235
1	ResMem score	-0.466	0.0004151088603893977
1	ResMem score	-0.464	0.00041806110176059535
1	ResMem score	-0.462	0.0004998798281508656
1	ResMem score	-0.46	0.0005362077791116896
1	ResMem score	-0.458	0.0005621136482636956
1	ResMem score	-0.456	0.0005485167015995366
1	ResMem score	-0.454	0.0005567259241145612
1	ResMem score	-0.452	0.0005793460622008657
1	ResMem score	-0.45	0.0005939444998792545
1	ResMem score	-0.448	0.0005701376401593294
1	ResMem score	-0.446	0.0005531505110579351
1	ResMem score	-0.444	0.0006239665207135517
1	ResMem score	-0.442	0.0006502595860073918
1	ResMem score	-0.44	0.0006323529316160424
1	ResMem score	-0.438	0.0005836886088290507
1	ResMem score	-0.436	0.0005898866960645564
1	ResMem score	-0.434	0.0005780467056983762
1	ResMem score	-0.432	0.000499414640467984
1	ResMem score	-0.43	0.000503452537298273
1	ResMem score	-0.428	0.0004901915160577991
1	ResMem score	-0.426	0.0004952309265190856
1	ResMem score	-0.424	0.0005012723429303033
1	ResMem score	-0.422	0.0005103404201253324
1	ResMem score	-0.42	0.0005569814056764967
1	ResMem score	-0.418	0.0005309759715511284
1	ResMem score	-0.416	0.0005336278156086873
1	ResMem score	-0.414	0.0005248870943553417
1	ResMem score	-0.412	0.000553980168202365
1	ResMem score	-0.41	0.000543934877168602
1	ResMem score	-0.408	0.0005356534842634577
1	ResMem score	-0.406	0.0005231675429224904
1	ResMem score	-0.404	0.0005210505106801209
1	ResMem score	-0.402	0.000469100605869214
1	ResMem score	-0.4	0.0003842236231615243
1	ResMem score	-0.398	0.00042902098154288973
1	ResMem score	-0.396	0.0003956386710777876
1	ResMem score	-0.394	0.000411948067875863
1	ResMem score	-0.392	0.000385627413003564
1	ResMem score	-0.39	0.00036068612680312235
1	ResMem score	-0.388	0.00033537901591091924
1	ResMem score	-0.386	0.0002960833775874563
1	ResMem score	-0.384	0.0002273150253222721
1	ResMem score	-0.382	0.00012801435308077783
1	ResMem score	-0.38	0.00014301901242516057
1	ResMem score	-0.378	9.156691280202491e-05
1	ResMem score	-0.376	6.081796612922284e-05
1	ResMem score	-0.374	-4.881015185450601e-05
1	ResMem score	-0.372	-7.8688614999345e-05
1	ResMem score	-0.37	-5.983752729332844e-06
1	ResMem score	-0.368	-1.3396948664438573e-05
1	ResMem score	-0.366	0.00011077925393027827
1	ResMem score	-0.364	0.00021636245031058458
1	ResMem score	-0.362	0.0002863037290744514
1	ResMem score	-0.36	0.00040346556921826046
1	ResMem score	-0.358	0.00047519276468903994
1	ResMem score	-0.356	0.0005216660521699001
1	ResMem score	-0.354	0.0005249808663859895
1	ResMem score	-0.352	0.0005078644883786175
1	ResMem score	-0.35	0.0005700709530587617
1	ResMem score	-0.348	0.0005660185198793187
1	ResMem score	-0.346	0.0005713711135758913
1	ResMem score	-0.344	0.0005621072329497452
1	ResMem score	-0.342	0.0006038080912501093
1	ResMem score	-0.34	0.0006274504922084773
1	ResMem score	-0.338	0.0006332722446857821
1	ResMem score	-0.336	0.000710126609670621
1	ResMem score	-0.334	0.0006891442313961657
1	ResMem score	-0.332	0.0006884202145003661
1	ResMem score	-0.33	0.0006102386289411766
1	ResMem score	-0.328	0.0005842919869082287
1	ResMem score	-0.326	0.0005651379620456103
1	ResMem score	-0.324	0.0004703897380324763
1	ResMem score	-0.322	0.0004170585314028805
1	ResMem score	-0.32	0.0003959068665151312
1	ResMem score	-0.318	0.00040169693660436004
1	ResMem score	-0.316	0.0003905417766280133
1	ResMem score	-0.314	0.0003470914124924171
1	ResMem score	-0.312	0.0003131719794269218
1	ResMem score	-0.31	0.00034425070774887187
1	ResMem score	-0.308	0.0003788337782543133
1	ResMem score	-0.306	0.0003798171586736674
1	ResMem score	-0.304	0.00048472842883633013
1	ResMem score	-0.302	0.0006287821201677255
1	ResMem score	-0.3	0.0007186705204074825
1	ResMem score	-0.298	0.0007369500595921079
1	ResMem score	-0.296	0.0008060281569461774
1	ResMem score	-0.294	0.0009970829185011684
1	ResMem score	-0.292	0.0010236290384375974
1	ResMem score	-0.29	0.0010219899756810735
1	ResMem score	-0.288	0.0010607689890458976
1	ResMem score	-0.286	0.0010809363864742589
1	ResMem score	-0.284	0.0010459448076172826
1	ResMem score	-0.282	0.0009791701613422203
1	ResMem score	-0.28	0.0009394958760936284
1	ResMem score	-0.278	0.0008764354287779624
1	ResMem score	-0.276	0.0008109494454743921
1	ResMem score	-0.274	0.0008135386005213757
1	ResMem score	-0.272	0.0007894802196942385
1	ResMem score	-0.27	0.0006680991253899906
1	ResMem score	-0.268	0.0006110021265787708
1	ResMem score	-0.266	0.0005567506593062042
1	ResMem score	-0.264	0.0005182519531527705
1	ResMem score	-0.262	0.00042476870253805107
1	ResMem score	-0.26	0.00034378366149276536
1	ResMem score	-0.258	0.00036796410355586584
1	ResMem score	-0.256	0.00034493696294320223
1	ResMem score	-0.254	0.00034438769897875035
1	ResMem score	-0.252	0.0003635251649696505
1	ResMem score	-0.25	0.0004140957643747332
1	ResMem score	-0.248	0.0004341209678604221
1	ResMem score	-0.246	0.00035059877369653824
1	ResMem score	-0.244	0.0003263891040252559
1	ResMem score	-0.242	0.00024455240061237063
1	ResMem score	-0.24	0.00014936138454697899
1	ResMem score	-0.238	5.226970242176612e-05
1	ResMem score	-0.236	-2.6248425473962723e-05
1	ResMem score	-0.234	-7.488762563186256e-05
1	ResMem score	-0.232	-0.0001624509503961241
1	ResMem score	-0.23	-0.00018021027312692414
1	ResMem score	-0.228	-0.00021609046501087285
1	ResMem score	-0.226	-0.0002339518996126094
1	ResMem score	-0.224	-0.000293935807947247
1	ResMem score	-0.222	-0.0003431902799181154
1	ResMem score	-0.22	-0.00033330064037046355
1	ResMem score	-0.218	-0.0003781265063175741
1	ResMem score	-0.216	-0.0004289573828566652
1	ResMem score	-0.214	-0.000467099893667807
1	ResMem score	-0.212	-0.0004138919347630407
1	ResMem score	-0.21	-0.00034232808143077616
1	ResMem score	-0.208	-0.0002602913903450577
1	ResMem score	-0.206	-0.00015568927228429847
1	ResMem score	-0.204	-4.991233288758435e-05
1	ResMem score	-0.202	0.00012846407340145002
1	ResMem score	-0.2	0.00022269311590730192
1	ResMem score	-0.198	0.0003073598020847241
1	ResMem score	-0.196	0.0003410013311483309
1	ResMem score	-0.194	0.00035776476155477215
1	ResMem score	-0.192	0.00040342282385437124
1	ResMem score	-0.19	0.0003150119802760438
1	ResMem score	-0.188	0.0002927461486699533
1	ResMem score	-0.186	0.00026189545458977397
1	ResMem score	-0.184	0.00018528874840502497
1	ResMem score	-0.182	0.0001262423489240289
1	ResMem score	-0.18	4.0745332520560386e-05
1	ResMem score	-0.178	-1.6006405296764695e-05
1	ResMem score	-0.176	-9.95790006265153e-05
1	ResMem score	-0.174	-0.00016723883925853975
1	ResMem score	-0.172	-0.0002495013791831555
1	ResMem score	-0.17	-0.00029436194335609933
1	ResMem score	-0.168	-0.0003336423672669917
1	ResMem score	-0.166	-0.00028898583175220147
1	ResMem score	-0.164	-0.0002693433131899775
1	ResMem score	-0.162	-0.00028359741415586744
1	ResMem score	-0.16	-0.00027018447005895045
1	ResMem score	-0.158	-0.00028322989692192174
1	ResMem score	-0.156	-0.0001939404533642647
1	ResMem score	-0.154	-0.00028553882834151404
1	ResMem score	-0.152	-0.00032499981243111134
1	ResMem score	-0.15	-0.00029818605924394355
1	ResMem score	-0.148	-0.00023919444975037225
1	ResMem score	-0.146	-0.00018672534626505992
1	ResMem score	-0.144	-0.0002607459247172096
1	ResMem score	-0.142	-0.00019620205852936755
1	ResMem score	-0.14	-0.00018059730610554562
1	ResMem score	-0.138	-0.0002150897117920715
1	ResMem score	-0.136	-0.00024995068143958887
1	ResMem score	-0.134	-0.00023051194308265646
1	ResMem score	-0.132	-0.00018297730394014624
1	ResMem score	-0.13	-0.00014455691847350418
1	ResMem score	-0.128	-9.60990640953157e-05
1	ResMem score	-0.126	-4.48870173683792e-06
1	ResMem score	-0.124	0.00015238547371438914
1	ResMem score	-0.122	0.0002557856352052781
1	ResMem score	-0.12	0.0004077550907528999
1	ResMem score	-0.118	0.000495256288624446
1	ResMem score	-0.116	0.0005786391674934406
1	ResMem score	-0.114	0.0006776005180262038
1	ResMem score	-0.112	0.000705668633983747
1	ResMem score	-0.11	0.0008027375844314972
1	ResMem score	-0.108	0.0008875516805626668
1	ResMem score	-0.106	0.0009435259079935329
1	ResMem score	-0.104	0.0010300818760980508
1	ResMem score	-0.102	0.0011045288454073414
1	ResMem score	-0.1	0.0011715910218967748
1	ResMem score	-0.098	0.0012817469191720332
1	ResMem score	-0.096	0.0013174105187327017
1	ResMem score	-0.094	0.0014397186313676149
1	ResMem score	-0.092	0.0016149009820286666
1	ResMem score	-0.09	0.0016889067267738314
1	ResMem score	-0.088	0.0018268940551747698
1	ResMem score	-0.086	0.0018799078693127174
1	ResMem score	-0.084	0.0018825458850564155
1	ResMem score	-0.082	0.0018884794073878997
1	ResMem score	-0.08	0.0018673378819756984
1	ResMem score	-0.078	0.001874935923153224
1	ResMem score	-0.076	0.0017707314377712335
1	ResMem score	-0.074	0.0016208014079065545
1	ResMem score	-0.072	0.00148807299113524
1	ResMem score	-0.07	0.0013488166844594863
1	ResMem score	-0.068	0.00117133651767658
1	ResMem score	-0.066	0.0009335202191835258
1	ResMem score	-0.064	0.0008259330572660189
1	ResMem score	-0.062	0.0007381151883769756
1	ResMem score	-0.06	0.0007083848321181883
1	ResMem score	-0.058	0.0006777844951925387
1	ResMem score	-0.056	0.0006385086082075629
1	ResMem score	-0.054	0.0006859998130363385
1	ResMem score	-0.052	0.000659283551513194
1	ResMem score	-0.05	0.0006122796883994311
1	ResMem score	-0.048	0.0006042319663259894
1	ResMem score	-0.046	0.0006937299755360765
1	ResMem score	-0.044	0.0007846116277665629
1	ResMem score	-0.042	0.0008678423627236589
1	ResMem score	-0.04	0.00092829157483465
1	ResMem score	-0.038	0.0009773481693068984
1	ResMem score	-0.036	0.0010518522913073019
1	ResMem score	-0.034	0.001017076787934627
1	ResMem score	-0.032	0.0009900406799469724
1	ResMem score	-0.03	0.0009691041474120736
1	ResMem score	-0.028	0.0009346044696063003
1	ResMem score	-0.026	0.0009609987792605764
1	ResMem score	-0.024	0.0009781342281395711
1	ResMem score	-0.022	0.001023294076736614
1	ResMem score	-0.02	0.0010587908136151403
1	ResMem score	-0.018	0.0010871110672053005
1	ResMem score	-0.016	0.0011445086752103577
1	ResMem score	-0.014	0.0012115487240384989
1	ResMem score	-0.012	0.0013128788301597436
1	ResMem score	-0.01	0.0014262899466293037
1	ResMem score	-0.008	0.0016112792791311765
1	ResMem score	-0.006	0.0017813547122537542
1	ResMem score	-0.004	0.001967033078580135
1	ResMem score	-0.002	0.002150007494045233
1	ResMem score	0.0	0.002309989252322642
1	ResMem score	0.002	0.0024118316478139302
1	ResMem score	0.004	0.002436718507676698
1	ResMem score	0.006	0.0025745692314912013
1	ResMem score	0.008	0.0026426833594414925
1	ResMem score	0.01	0.0026461730874185797
1	ResMem score	0.012	0.002633832753929581
1	ResMem score	0.014	0.0025348383946143366
1	ResMem score	0.016	0.0024249006074449175
1	ResMem score	0.018	0.002229911817973385
1	ResMem score	0.02	0.0019948241566289794
1	ResMem score	0.022	0.001851425343519309
1	ResMem score	0.024	0.0016034661277771207
1	ResMem score	0.026	0.001435800049262456
1	ResMem score	0.028	0.0013016953571660373
1	ResMem score	0.03	0.0012125724675609766
1	ResMem score	0.032	0.0012685813817217458
1	ResMem score	0.034	0.0012212747338503681
1	ResMem score	0.036	0.0013455002191912653
1	ResMem score	0.038	0.0014602736304667435
1	ResMem score	0.04	0.00154069934875328
1	ResMem score	0.042	0.001638867688210448
1	ResMem score	0.044	0.0018318480571951
1	ResMem score	0.046	0.0020735621832909563
1	ResMem score	0.048	0.0022001453479603998
1	ResMem score	0.05	0.0023621708645241977
1	ResMem score	0.052	0.0025749293690599385
1	ResMem score	0.054	0.0027975972355823394
1	ResMem score	0.056	0.0028916538853239644
1	ResMem score	0.058	0.0029869643756538933
1	ResMem score	0.06	0.0031881772818713188
1	ResMem score	0.062	0.003316726556796039
1	ResMem score	0.064	0.003478885081673056
1	ResMem score	0.066	0.0034665505648256143
1	ResMem score	0.068	0.003313203408960638
1	ResMem score	0.07	0.0032068364857799152
1	ResMem score	0.072	0.002873724346985304
1	ResMem score	0.074	0.002616507830954578
1	ResMem score	0.076	0.0022656373004073314
1	ResMem score	0.078	0.0020496592354572324
1	ResMem score	0.08	0.001996162309864599
1	ResMem score	0.082	0.0018157981535913534
1	ResMem score	0.084	0.0017404703178180703
1	ResMem score	0.086	0.001662352812626234
1	ResMem score	0.088	0.0016354148816472465
1	ResMem score	0.09	0.001543791956091775
1	ResMem score	0.092	0.0014290313992569236
1	ResMem score	0.094	0.0014907249909519645
1	ResMem score	0.096	0.001533607903396795
1	ResMem score	0.098	0.0015454702863499118
1	ResMem score	0.1	0.0015816073037876104
1	ResMem score	0.102	0.0016872815860336703
1	ResMem score	0.104	0.0017739168069109106
1	ResMem score	0.106	0.0017410864410081078
1	ResMem score	0.108	0.0017846466589119452
1	ResMem score	0.11	0.001879081547665289
1	ResMem score	0.112	0.001980968588152973
1	ResMem score	0.114	0.002055428447197809
1	ResMem score	0.116	0.002106706036257578
1	ResMem score	0.118	0.0021900843525385944
1	ResMem score	0.12	0.002381754171330723
1	ResMem score	0.122	0.002558444779493837
1	ResMem score	0.124	0.0026678626902087743
1	ResMem score	0.126	0.002806953595763906
1	ResMem score	0.128	0.002969073081375999
1	ResMem score	0.13	0.003170522429406879
1	ResMem score	0.132	0.0032159113376567486
1	ResMem score	0.134	0.003237988794842203
1	ResMem score	0.136	0.003383653048031511
1	ResMem score	0.138	0.003463655960558814
1	ResMem score	0.14	0.003411712329566967
1	ResMem score	0.142	0.0034289379713390122
1	ResMem score	0.144	0.0034157078524668393
1	ResMem score	0.146	0.0034083292836315283
1	ResMem score	0.148	0.003343912145678333
1	ResMem score	0.15	0.0033211300525446447
1	ResMem score	0.152	0.003325454591349305
1	ResMem score	0.154	0.00311199702508083
1	ResMem score	0.156	0.0030017539853432994
1	ResMem score	0.158	0.0028058900682622553
1	ResMem score	0.16	0.002530665833246249
1	ResMem score	0.162	0.0022486086163744407
1	ResMem score	0.164	0.002098954936103648
1	ResMem score	0.166	0.001987245435862369
1	ResMem score	0.168	0.0017499403448718663
1	ResMem score	0.17	0.0015625684309287903
1	ResMem score	0.172	0.0014907807088805015
1	ResMem score	0.174	0.0014315107946348679
1	ResMem score	0.176	0.0012642950572722689
1	ResMem score	0.178	0.0011644260021085391
1	ResMem score	0.18	0.001186705447383951
1	ResMem score	0.182	0.0012000027481034532
1	ResMem score	0.184	0.0011017494869180724
1	ResMem score	0.186	0.0010553662859808077
1	ResMem score	0.188	0.0012183327542726774
1	ResMem score	0.19	0.0012379397683797662
1	ResMem score	0.192	0.0011710638164014408
1	ResMem score	0.194	0.001191210097039974
1	ResMem score	0.196	0.0012073945420931983
1	ResMem score	0.198	0.0011979183069780813
1	ResMem score	0.2	0.0010621074658961373
1	ResMem score	0.202	0.0010436281251744708
1	ResMem score	0.204	0.0010218205875911933
1	ResMem score	0.206	0.0010312959921868535
1	ResMem score	0.208	0.0010121869890679792
1	ResMem score	0.21	0.0009096811999647698
1	ResMem score	0.212	0.0008223770271347167
1	ResMem score	0.214	0.0008058223287349211
1	ResMem score	0.216	0.0008492687871562727
1	ResMem score	0.218	0.0008851347881473865
1	ResMem score	0.22	0.0010265715735091015
1	ResMem score	0.222	0.001130364303128876
1	ResMem score	0.224	0.0013323564257337606
1	ResMem score	0.226	0.0015118549675849173
1	ResMem score	0.228	0.0016523847741445293
1	ResMem score	0.23	0.0017540190004456762
1	ResMem score	0.232	0.0018975922425513382
1	ResMem score	0.234	0.0019979252549917983
1	ResMem score	0.236	0.001999634980889342
1	ResMem score	0.238	0.0020391117368691886
1	ResMem score	0.24	0.001968655378506734
1	ResMem score	0.242	0.001887272776636517
1	ResMem score	0.244	0.0016802274035567404
1	ResMem score	0.246	0.0015167784518776203
1	ResMem score	0.248	0.0013650803612748838
1	ResMem score	0.25	0.0011773027460305727
1	ResMem score	0.252	0.0011159710321515042
1	ResMem score	0.254	0.0010165291897545595
1	ResMem score	0.256	0.001024389144269866
1	ResMem score	0.258	0.0011442901404063266
1	ResMem score	0.26	0.00116537857521987
1	ResMem score	0.262	0.0012248540184156365
1	ResMem score	0.264	0.001337596976768266
1	ResMem score	0.266	0.0013491269893019294
1	ResMem score	0.268	0.001318783302461231
1	ResMem score	0.27	0.0012728316753456163
1	ResMem score	0.272	0.0013343059589348335
1	ResMem score	0.274	0.0013067564116222262
1	ResMem score	0.276	0.0012075712917061882
1	ResMem score	0.278	0.0012224812353254413
1	ResMem score	0.28	0.001259936551611499
1	ResMem score	0.282	0.0012138933210326028
1	ResMem score	0.284	0.0010935968400377874
1	ResMem score	0.286	0.0010831892848180494
1	ResMem score	0.288	0.001094221606132217
1	ResMem score	0.29	0.0010702781943626278
1	ResMem score	0.292	0.0010258503176229779
1	ResMem score	0.294	0.0010536284853637774
1	ResMem score	0.296	0.0011169901473001857
1	ResMem score	0.298	0.0010816046166293315
1	ResMem score	0.3	0.0011430554911599459
1	ResMem score	0.302	0.0012403638470678525
1	ResMem score	0.304	0.001226893942308978
1	ResMem score	0.306	0.0012402749798640234
1	ResMem score	0.308	0.0012517834802081755
1	ResMem score	0.31	0.0013124609686490573
1	ResMem score	0.312	0.0013003743432398439
1	ResMem score	0.314	0.0013760922563832172
1	ResMem score	0.316	0.0015668994630801622
1	ResMem score	0.318	0.0016252242989666244
1	ResMem score	0.32	0.0017935474492823693
1	ResMem score	0.322	0.0019371523716107503
1	ResMem score	0.324	0.002056981403380801
1	ResMem score	0.326	0.002145978780895659
1	ResMem score	0.328	0.002146445984464066
1	ResMem score	0.33	0.0022544344879105948
1	ResMem score	0.332	0.002179453419119026
1	ResMem score	0.334	0.0020478834464997576
1	ResMem score	0.336	0.0019359075536064304
1	ResMem score	0.338	0.001805309169672405
1	ResMem score	0.34	0.0017317852492677067
1	ResMem score	0.342	0.0017726079363071983
1	ResMem score	0.344	0.0018764432218592436
1	ResMem score	0.346	0.0020058559701897367
1	ResMem score	0.348	0.002144633640983525
1	ResMem score	0.35	0.0022651723221423577
1	ResMem score	0.352	0.0023576362065151936
1	ResMem score	0.354	0.002297588465558172
1	ResMem score	0.356	0.00233320435976726
1	ResMem score	0.358	0.0023403189577706263
1	ResMem score	0.36	0.002320018863477391
1	ResMem score	0.362	0.0023294465723817845
1	ResMem score	0.364	0.0023490174772563877
1	ResMem score	0.366	0.0023736683820098155
1	ResMem score	0.368	0.0022923223319889796
1	ResMem score	0.37	0.0022452443286569666
1	ResMem score	0.372	0.0022040770806152524
1	ResMem score	0.374	0.002111238464018232
1	ResMem score	0.376	0.002004792205296587
1	ResMem score	0.378	0.001908252064197454
1	ResMem score	0.38	0.001766286174906425
1	ResMem score	0.382	0.00157182659999221
1	ResMem score	0.384	0.0014395250482637605
1	ResMem score	0.386	0.0012523279290569142
1	ResMem score	0.388	0.0011627357589449883
1	ResMem score	0.39	0.001158995690713438
1	ResMem score	0.392	0.0011523305025267882
1	ResMem score	0.394	0.0012392752760365408
1	ResMem score	0.396	0.0013052189403966316
1	ResMem score	0.398	0.0013577042735022065
1	ResMem score	0.4	0.001419330599283464
1	ResMem score	0.402	0.0013933786332780123
1	ResMem score	0.404	0.0013763682977839366
1	ResMem score	0.406	0.001400528293317079
1	ResMem score	0.408	0.0013512441085608267
1	ResMem score	0.41	0.0014037736441504264
1	ResMem score	0.412	0.0013890937978712958
1	ResMem score	0.414	0.0013966012954579113
1	ResMem score	0.416	0.001433795294921836
1	ResMem score	0.418	0.0014370081695976166
1	ResMem score	0.42	0.0014870766199147848
1	ResMem score	0.422	0.001455087403633911
1	ResMem score	0.424	0.0014872515320780936
1	ResMem score	0.426	0.0015321251116759418
1	ResMem score	0.428	0.0015348499305108771
1	ResMem score	0.43	0.0014546312675700872
1	ResMem score	0.432	0.0014086595508368254
1	ResMem score	0.434	0.00139183791777359
1	ResMem score	0.436	0.001271806412924792
1	ResMem score	0.438	0.001162666482541371
1	ResMem score	0.44	0.001124893219362899
1	ResMem score	0.442	0.001125380953016227
1	ResMem score	0.444	0.0010715338510543886
1	ResMem score	0.446	0.001022669171088031
1	ResMem score	0.448	0.0010022493737077457
1	ResMem score	0.45	0.0008919081625489378
1	ResMem score	0.452	0.0007616333245077563
1	ResMem score	0.454	0.0006850608130109367
1	ResMem score	0.456	0.0005404708373070981
1	ResMem score	0.458	0.00048490845073477057
1	ResMem score	0.46	0.0003840569814888563
1	ResMem score	0.462	0.0003439569209285085
1	ResMem score	0.464	0.00038972682110031514
1	ResMem score	0.466	0.0003559241915679432
1	ResMem score	0.468	0.00043188781136718583
1	ResMem score	0.47	0.0004302367133113088
1	ResMem score	0.472	0.0005511210047761192
1	ResMem score	0.474	0.0006527626849211562
1	ResMem score	0.476	0.0007654306687857013
1	ResMem score	0.478	0.0009476298563638446
1	ResMem score	0.48	0.0011041463647539923
1	ResMem score	0.482	0.0012824454413256565
1	ResMem score	0.484	0.0013397313198759478
1	ResMem score	0.486	0.0015540971532424952
1	ResMem score	0.488	0.0016540415111473972
1	ResMem score	0.49	0.0017142980219747288
1	ResMem score	0.492	0.0017215884787839867
1	ResMem score	0.494	0.0017208742428831527
1	ResMem score	0.496	0.0018884375907551139
1	ResMem score	0.498	0.0017898153800672764
1	ResMem score	0.5	0.0017022369795235864
1	ResMem score	0.502	0.001711459116734619
1	ResMem score	0.504	0.0016707910059923193
1	ResMem score	0.506	0.001557836523240412
1	ResMem score	0.508	0.0013713354879064117
1	ResMem score	0.51	0.0013188731090038677
1	ResMem score	0.512	0.0012435748692049857
1	ResMem score	0.514	0.0010194131874880616
1	ResMem score	0.516	0.0008884652597125572
1	ResMem score	0.518	0.0008185401220838483
1	ResMem score	0.52	0.0007466724319344075
1	ResMem score	0.522	0.0006267601625058245
1	ResMem score	0.524	0.0005667784243491132
1	ResMem score	0.526	0.0005787975731291313
1	ResMem score	0.528	0.0005725452056907894
1	ResMem score	0.53	0.0005457824372783459
1	ResMem score	0.532	0.00048681508829211844
1	ResMem score	0.534	0.0004630577108892926
1	ResMem score	0.536	0.0003772282424634498
1	ResMem score	0.538	0.00029275782809997714
1	ResMem score	0.54	0.00021685227130126058
1	ResMem score	0.542	0.00016028891673272475
1	ResMem score	0.544	0.0001134509046169599
1	ResMem score	0.546	7.959375362069246e-05
1	ResMem score	0.548	0.00011021746422822452
1	ResMem score	0.55	9.904705865937087e-05
1	ResMem score	0.552	6.511540923513611e-05
1	ResMem score	0.554	2.718016285439432e-05
1	ResMem score	0.556	-4.462763601601034e-05
1	ResMem score	0.558	-9.939843947164228e-05
1	ResMem score	0.56	-0.00015319562249929813
1	ResMem score	0.562	-0.00021000780268024476
1	ResMem score	0.564	-0.00021436154253289937
1	ResMem score	0.566	-0.00020872501571268822
1	ResMem score	0.568	-0.00015340541176248176
1	ResMem score	0.57	-0.0001196115677989563
1	ResMem score	0.572	-1.592637183903983e-05
1	ResMem score	0.574	0.00013638054410934232
1	ResMem score	0.576	0.0002748223597265978
1	ResMem score	0.578	0.0004902822710275948
1	ResMem score	0.58	0.0006590687091236896
1	ResMem score	0.582	0.0008570525979813602
1	ResMem score	0.584	0.0009518200526279097
1	ResMem score	0.586	0.0010028040260759918
1	ResMem score	0.588	0.001046757902781145
1	ResMem score	0.59	0.0010669999630408347
1	ResMem score	0.592	0.0011219895103913198
1	ResMem score	0.594	0.0011420317642037814
1	ResMem score	0.596	0.0011648222413778097
1	ResMem score	0.598	0.0012443107028875123
1	ResMem score	0.6	0.0014033728888090558
1	ResMem score	0.602	0.0014170706329538734
1	ResMem score	0.604	0.0014390812808993021
1	ResMem score	0.606	0.0014349909412933318
1	ResMem score	0.608	0.0014489797104559894
1	ResMem score	0.61	0.0014576379839402118
1	ResMem score	0.612	0.0013419730861341892
1	ResMem score	0.614	0.0012434586562472987
1	ResMem score	0.616	0.0011376832161768922
1	ResMem score	0.618	0.001027117617412762
1	ResMem score	0.62	0.0008858031153868634
1	ResMem score	0.622	0.0007482179946353367
1	ResMem score	0.624	0.000596292187360152
1	ResMem score	0.626	0.0005744658401143323
1	ResMem score	0.628	0.0005595369337139709
1	ResMem score	0.63	0.0005358695177129544
1	ResMem score	0.632	0.0005516578547767219
1	ResMem score	0.634	0.0004526461030874549
1	ResMem score	0.636	0.0004226291180090144
1	ResMem score	0.638	0.00029553137739543833
1	ResMem score	0.64	0.00011256288828746749
1	ResMem score	0.642	-7.71210832465666e-06
1	ResMem score	0.644	-0.0001621811128496719
1	ResMem score	0.646	-0.00021054569540405514
1	ResMem score	0.648	-0.0002699746817990378
1	ResMem score	0.65	-0.00029522527579890816
1	ResMem score	0.652	-0.00032664832127225996
1	ResMem score	0.654	-0.0003661442591319319
1	ResMem score	0.656	-0.0003636709014300868
1	ResMem score	0.658	-0.00040475475336791553
1	ResMem score	0.66	-0.00038203707361265064
1	ResMem score	0.662	-0.00035303099031003585
1	ResMem score	0.664	-0.00025557010850717443
1	ResMem score	0.666	-0.00015568851270211562
1	ResMem score	0.668	-0.0001091952714916425
1	ResMem score	0.67	1.544927403634294e-05
1	ResMem score	0.672	3.740714928746475e-05
1	ResMem score	0.674	9.009315162385688e-05
1	ResMem score	0.676	5.7161468659828106e-05
1	ResMem score	0.678	2.0405591110291935e-05
1	ResMem score	0.68	0.00010035493316038158
1	ResMem score	0.682	0.0001241229073395823
1	ResMem score	0.684	0.00017636840110360716
1	ResMem score	0.686	0.00020217407332375804
1	ResMem score	0.688	0.0003193068357299198
1	ResMem score	0.69	0.00044327248017126075
1	ResMem score	0.692	0.0004835662113239607
1	ResMem score	0.694	0.00058210677878345
1	ResMem score	0.696	0.0007099083202662693
1	ResMem score	0.698	0.0008671823121081394
1	ResMem score	0.7	0.0009938894819501354
1	ResMem score	0.702	0.001042727013677229
1	ResMem score	0.704	0.0011336744706622866
1	ResMem score	0.706	0.0011766006861393845
1	ResMem score	0.708	0.0011532088919257097
1	ResMem score	0.71	0.001088678006435303
1	ResMem score	0.712	0.0009840292883298394
1	ResMem score	0.714	0.0009553921823159512
1	ResMem score	0.716	0.0008604929525740366
1	ResMem score	0.718	0.000698124630228851
1	ResMem score	0.72	0.0005774130755843882
1	ResMem score	0.722	0.00044274978378599003
1	ResMem score	0.724	0.0002937985775013294
1	ResMem score	0.726	8.864105829045491e-05
1	ResMem score	0.728	-4.688805912791361e-05
1	ResMem score	0.73	-0.00014886457306827417
1	ResMem score	0.732	-0.00024796812190345185
1	ResMem score	0.734	-0.00028668653281398393
1	ResMem score	0.736	-0.0002547497566425429
1	ResMem score	0.738	-0.00015382932392603519
1	ResMem score	0.74	-8.108622906342379e-05
1	ResMem score	0.742	2.4825024015984768e-05
1	ResMem score	0.744	0.00013111910917807263
1	ResMem score	0.746	0.0002360091585455735
1	ResMem score	0.748	0.0002985340313253376
1	ResMem score	0.75	0.0002903338772714801
1	ResMem score	0.752	0.00031436156932793726
1	ResMem score	0.754	0.00021737172799515684
1	ResMem score	0.756	0.00014640741385160935
1	ResMem score	0.758	0.00010893007327199981
1	ResMem score	0.76	2.4398535504997244e-06
1	ResMem score	0.762	-3.0615873139423675e-05
1	ResMem score	0.764	-0.0001147786251736462
1	ResMem score	0.766	-0.0001195842323194135
1	ResMem score	0.768	-0.00014730837357374702
1	ResMem score	0.77	-0.00024218843343292847
1	ResMem score	0.772	-0.00023799867616522178
1	ResMem score	0.774	-0.00024299523938539752
1	ResMem score	0.776	-0.0002275488858982575
1	ResMem score	0.778	-0.00017890832903533528
1	ResMem score	0.78	-0.00012637590159842945
1	ResMem score	0.782	-2.7226207977796067e-05
1	ResMem score	0.784	4.998000855057328e-05
1	ResMem score	0.786	0.00010098034207480107
1	ResMem score	0.788	0.00017206379280686898
1	ResMem score	0.79	0.00023670048915439617
1	ResMem score	0.792	0.0003209196351377995
1	ResMem score	0.794	0.0003723809695354025
1	ResMem score	0.796	0.00046092314397127454
1	ResMem score	0.798	0.0005517967173892567
1	ResMem score	0.8	0.0006076667242913787
1	relative ResMem score [z-scored per scene]	-0.5	-0.0008996021271887368
1	relative ResMem score [z-scored per scene]	-0.498	-0.0009884513299863174
1	relative ResMem score [z-scored per scene]	-0.496	-0.0009450227855051044
1	relative ResMem score [z-scored per scene]	-0.494	-0.000896144584956593
1	relative ResMem score [z-scored per scene]	-0.492	-0.0008853510959600298
1	relative ResMem score [z-scored per scene]	-0.49	-0.000991232228424562
1	relative ResMem score [z-scored per scene]	-0.488	-0.001052103681911872
1	relative ResMem score [z-scored per scene]	-0.486	-0.0009512364099274288
1	relative ResMem score [z-scored per scene]	-0.484	-0.001081284637587232
1	relative ResMem score [z-scored per scene]	-0.482	-0.0010749133822317495
1	relative ResMem score [z-scored per scene]	-0.48	-0.001236857682210024
1	relative ResMem score [z-scored per scene]	-0.478	-0.0012253872671409574
1	relative ResMem score [z-scored per scene]	-0.476	-0.0012849001521065752
1	relative ResMem score [z-scored per scene]	-0.474	-0.0013976507909650548
1	relative ResMem score [z-scored per scene]	-0.472	-0.0014977951974674477
1	relative ResMem score [z-scored per scene]	-0.47	-0.0015995206235566233
1	relative ResMem score [z-scored per scene]	-0.468	-0.00164291616621998
1	relative ResMem score [z-scored per scene]	-0.466	-0.001919023037696817
1	relative ResMem score [z-scored per scene]	-0.464	-0.0019064405009595088
1	relative ResMem score [z-scored per scene]	-0.462	-0.0020714616556509412
1	relative ResMem score [z-scored per scene]	-0.46	-0.0020778743452561327
1	relative ResMem score [z-scored per scene]	-0.458	-0.0022509933674767276
1	relative ResMem score [z-scored per scene]	-0.456	-0.0022385041723666324
1	relative ResMem score [z-scored per scene]	-0.454	-0.002168075776828959
1	relative ResMem score [z-scored per scene]	-0.452	-0.0022471299578862326
1	relative ResMem score [z-scored per scene]	-0.45	-0.002038301895156502
1	relative ResMem score [z-scored per scene]	-0.448	-0.0020292746335045034
1	relative ResMem score [z-scored per scene]	-0.446	-0.0019689421096013046
1	relative ResMem score [z-scored per scene]	-0.444	-0.001905110141637004
1	relative ResMem score [z-scored per scene]	-0.442	-0.0018214915815599638
1	relative ResMem score [z-scored per scene]	-0.44	-0.0016601324990855309
1	relative ResMem score [z-scored per scene]	-0.438	-0.0015323300658745796
1	relative ResMem score [z-scored per scene]	-0.436	-0.0014451791101728593
1	relative ResMem score [z-scored per scene]	-0.434	-0.001196593795586342
1	relative ResMem score [z-scored per scene]	-0.432	-0.0010956165819245738
1	relative ResMem score [z-scored per scene]	-0.43	-0.00118145109085946
1	relative ResMem score [z-scored per scene]	-0.428	-0.0013025006496672367
1	relative ResMem score [z-scored per scene]	-0.426	-0.0015396391376225978
1	relative ResMem score [z-scored per scene]	-0.424	-0.0016952275392135387
1	relative ResMem score [z-scored per scene]	-0.422	-0.0019138219517540937
1	relative ResMem score [z-scored per scene]	-0.42	-0.0019899159187647644
1	relative ResMem score [z-scored per scene]	-0.418	-0.001798381907963811
1	relative ResMem score [z-scored per scene]	-0.416	-0.0016795682779842287
1	relative ResMem score [z-scored per scene]	-0.414	-0.0015375380293843617
1	relative ResMem score [z-scored per scene]	-0.412	-0.001435227128100405
1	relative ResMem score [z-scored per scene]	-0.41	-0.0015789630169778656
[truncated: 4,511 more rows]
