# Supplementary material for: Fixation duration on natural scenes is explained by memory encoding not processing demand
Source: Nat Neurosci. 2026 May 25;29(6):1488–97. doi: 10.1038/s41593-026-02285-1 (PMC13246442; doi:10.1038/s41593-026-02285-1)
Supplement: Supplementary file 4 — Statistical Source Data for Figs. 1–4. [file 41593_2026_2285_MOESM4_ESM.zip › source_data/manuscript/fig3/fig3e/fig3e_right/sourcedata_duration_per_predicted_mem_quartile_memorability.csv]

subject	quartile_mem	duration
1	0	296.77196359817304
1	1	302.92334616728476
1	2	307.2838641932054
1	3	313.392963416778
1	4	317.9963248162371
1	5	322.826741337047
2	0	306.4550216762942
2	1	308.01589595375646
2	2	311.21423410403804
2	3	309.90334236675005
2	4	311.3630780346895
2	5	317.74855491328157
3	0	273.85281385282167
3	1	278.6045462745668
3	2	282.24842143243814
3	3	277.3395273317662
3	4	284.8610860544762
3	5	283.25793650795083
4	0	297.58584467021626
4	1	303.3776476666213
4	2	303.6874461856484
4	3	308.0819700361698
4	4	318.5713793697279
4	5	324.5059411055597
5	0	243.9544821826321
5	1	246.17290825560283
5	2	249.27714365256315
5	3	249.82166225811963
5	4	250.62708797327696
5	5	253.78006681513142
