# Supplementary material for: Fixation duration on natural scenes is explained by memory encoding not processing demand
Source: Nat Neurosci. 2026 May 25;29(6):1488–97. doi: 10.1038/s41593-026-02285-1 (PMC13246442; doi:10.1038/s41593-026-02285-1)
Supplement: Supplementary file 4 — Statistical Source Data for Figs. 1–4. [file 41593_2026_2285_MOESM4_ESM.zip › source_data/manuscript/fig3/fig3e/fig3e_right/sourcedata_duration_per_predicted_mem_quartile_mem_relative_stats.txt]

Figure: Duration by MEG-predicted memorability quartile (mem_relative)
Estimator: mean (np.nanmean)
Error bars: bootstrapped 99% CI (seaborn default, n_boot=1000)
N subjects: 5
N observations (fixations at peak timepoint): 178545
N quartile bins: 6
Peak timepoint used: 164 ms
Grouping: quartile_mem, averaged per subject
