# Supplementary material for: Fixation duration on natural scenes is explained by memory encoding not processing demand
Source: Nat Neurosci. 2026 May 25;29(6):1488–97. doi: 10.1038/s41593-026-02285-1 (PMC13246442; doi:10.1038/s41593-026-02285-1)
Supplement: Supplementary file 4 — Statistical Source Data for Figs. 1–4. [file 41593_2026_2285_MOESM4_ESM.zip › source_data/manuscript/fig3/fig3e/fig3e_right/sourcedata_duration_per_predicted_mem_quartile_mem_relative.csv]

subject	quartile_mem	duration
1	0	303.48704028018403
1	1	304.8377999649397
1	2	308.1535901926773
1	3	309.2883166929395
1	4	315.0805745314353
1	5	319.8992994745861
2	0	307.96819085486777
2	1	307.4517353579096
2	2	310.5826102675267
2	3	310.2440347071635
2	4	312.06109906001063
2	5	316.1447677570826
3	0	274.3295413506686
3	1	277.44103305037316
3	2	281.3775731311071
3	3	282.1325627596142
3	4	281.0744085244706
3	5	283.7051282051324
4	0	291.300207039332
4	1	301.5694564279584
4	2	302.7527605245072
4	3	310.4876617773945
4	4	318.4254658385247
4	5	328.70669427190995
5	0	244.08046777112293
5	1	247.5000000000054
5	2	247.11471530001876
5	3	249.9885825675355
5	4	251.7063492063483
5	5	253.2764861478428
